# Supplementary material for: Loss of SHP1 in Spinal Astrocytes Triggers T‐Lymphocyte Infiltration and Nociceptive Hypersensitivity
Source: Adv Sci (Weinh). 2026 Aug 3:e76932. Online ahead of print. doi: 10.1002/advs.76932 (PMC13430923; doi:10.1002/advs.76932)
Supplement: Supplementary file 2 — Supporting File 2: advs76932‐sup‐0002‐DataSet.zip. [file ADVS-9999-e76932-s002.zip]

Archive with 4 entries (4 files):
- Other Supplementary file-celltype_annoation.xlsx
- Other Supplementary file-celltype_DEGs.xlsx
- Other Supplementary file-celltype_marker.xlsx
- Supplemental Figure-Western blotting orginal bands-R3.pdf
