# Supplementary material for: Loss of SHP1 in Spinal Astrocytes Triggers T‐Lymphocyte Infiltration and Nociceptive Hypersensitivity
Source: Adv Sci (Weinh). 2026 Aug 3:e76932. Online ahead of print. doi: 10.1002/advs.76932 (PMC13430923; doi:10.1002/advs.76932)
Supplement: Supplementary file 2 — Supporting File 2: advs76932‐sup‐0002‐DataSet.zip. [file ADVS-9999-e76932-s002.zip › Other Supplementary file-celltype_annoation.xlsx]

## Sheet: cell annotation
Cell ID	orig.ident	Sample	nCount_RNA	nFeature_RNA	percent.mt	Cell_Type
AAACCCAAGAGGCGTT-1_1	SeuratCTR	CTR	3192	1759	0	Neuron
AAACCCAAGATAGTGT-1_1	SeuratCTR	CTR	1090	773	0.183486	Oligodendrocyte
AAACCCAAGGAACTCG-1_1	SeuratCTR	CTR	1000	665	0	Oligodendrocyte
AAACCCAAGGATGCGT-1_1	SeuratCTR	CTR	6511	2864	0.168945	Neuron
AAACCCAAGGTGCTTT-1_1	SeuratCTR	CTR	1579	1047	0.379987	Neuron
AAACCCAAGTGGTGAC-1_1	SeuratCTR	CTR	1102	698	0	Oligodendrocyte
AAACCCACAAACTAGA-1_1	SeuratCTR	CTR	1159	690	0	Oligodendrocyte
AAACCCACAAGAGGCT-1_1	SeuratCTR	CTR	1888	1093	2.11864	Oligodendrocyte
AAACCCACAAGGGCAT-1_1	SeuratCTR	CTR	651	449	0	Astrocyte
AAACCCACACCCTCTA-1_1	SeuratCTR	CTR	2503	1236	0.0399521	Oligodendrocyte
AAACCCACAGACTCTA-1_1	SeuratCTR	CTR	1765	1097	0.0566572	Neuron
AAACCCACAGGTCCGT-1_1	SeuratCTR	CTR	831	564	0	Neuron
AAACCCACATATAGCC-1_1	SeuratCTR	CTR	9313	3483	0.032213	Neuron
AAACCCAGTAACGCGA-1_1	SeuratCTR	CTR	1050	679	0.190476	Oligodendrocyte
AAACCCAGTAATTAGG-1_1	SeuratCTR	CTR	2333	1175	0	Oligodendrocyte
AAACCCAGTCTCTCCA-1_1	SeuratCTR	CTR	4045	1755	0.0494438	Oligodendrocyte
AAACCCAGTTGTAAAG-1_1	SeuratCTR	CTR	1226	803	0.326264	Neuron
AAACCCAGTTTACGTG-1_1	SeuratCTR	CTR	907	697	0.330761	Microglia
AAACCCATCAGGCGAA-1_1	SeuratCTR	CTR	550	381	0.181818	Oligodendrocyte
AAACCCATCCACGGAC-1_1	SeuratCTR	CTR	6035	2439	0.21541	Neuron
AAACCCATCGAGTACT-1_1	SeuratCTR	CTR	1684	958	0	Oligodendrocyte
AAACCCATCGTCAACA-1_1	SeuratCTR	CTR	1877	1249	0.0532765	Endothelial cell
AAACCCATCGTTCTAT-1_1	SeuratCTR	CTR	8037	3079	0.0497698	Neuron
AAACGAAAGACCATGG-1_1	SeuratCTR	CTR	3924	2051	0.0509684	Neuron
AAACGAAAGTTACTCG-1_1	SeuratCTR	CTR	2512	1353	0.199045	Astrocyte
AAACGAACAAACTCTG-1_1	SeuratCTR	CTR	1492	962	0.268097	Neuron
AAACGAACAAGTATAG-1_1	SeuratCTR	CTR	3525	1887	0.0283688	Neuron
AAACGAACACCAGTTA-1_1	SeuratCTR	CTR	5127	2485	0.0195046	Neuron
AAACGAACAGTGAGCA-1_1	SeuratCTR	CTR	2448	1448	0.367647	Oligodendrocyte
AAACGAACATACGCAT-1_1	SeuratCTR	CTR	1558	916	0.0641849	Oligodendrocyte
AAACGAAGTCGTCGGT-1_1	SeuratCTR	CTR	1394	882	0.789096	Astrocyte
AAACGAAGTGTCTTGA-1_1	SeuratCTR	CTR	2221	1233	0.990545	Oligodendrocyte
AAACGAAGTTATCTGG-1_1	SeuratCTR	CTR	1830	1140	0.218579	Neuron
AAACGAATCAACGCTA-1_1	SeuratCTR	CTR	842	587	0.475059	Neuron
AAACGAATCACCATAG-1_1	SeuratCTR	CTR	3303	1672	0.242204	Neuron
AAACGAATCGCAGTCG-1_1	SeuratCTR	CTR	614	421	0.162866	Oligodendrocyte
AAACGAATCGCCGAAC-1_1	SeuratCTR	CTR	2170	1070	0.138249	Oligodendrocyte
AAACGCTAGCTCGGCT-1_1	SeuratCTR	CTR	1635	800	0.183486	Oligodendrocyte
AAACGCTAGGCTCTCG-1_1	SeuratCTR	CTR	1032	661	0.193798	Oligodendrocyte
AAACGCTAGTCGGGAT-1_1	SeuratCTR	CTR	1255	782	0.0796813	Oligodendrocyte
AAACGCTCAGCTACCG-1_1	SeuratCTR	CTR	6744	2993	0.341044	Neuron
AAACGCTGTTCATCGA-1_1	SeuratCTR	CTR	9055	3444	0	Neuron
AAACGCTTCACGAACT-1_1	SeuratCTR	CTR	2300	1391	0.478261	Neuron
AAACGCTTCATCGCCT-1_1	SeuratCTR	CTR	927	569	0.107875	Oligodendrocyte
AAACGCTTCCACGAAT-1_1	SeuratCTR	CTR	1001	637	0	Neuron
AAACGCTTCTCTGAGA-1_1	SeuratCTR	CTR	15414	4733	0.0454133	Neuron
AAAGAACAGAGGGCGA-1_1	SeuratCTR	CTR	1034	664	0.386847	Oligodendrocyte
AAAGAACAGAGTTCGG-1_1	SeuratCTR	CTR	780	513	0.384615	Oligodendrocyte
AAAGAACAGATTAGCA-1_1	SeuratCTR	CTR	716	493	0.698324	Oligodendrocyte
AAAGAACAGCACCCAC-1_1	SeuratCTR	CTR	3290	1818	0.334347	Neuron
AAAGAACAGCGTTCCG-1_1	SeuratCTR	CTR	5647	2733	0.0708341	Neuron
AAAGAACAGCTTAGTC-1_1	SeuratCTR	CTR	4362	2055	0.137552	Neuron
AAAGAACAGGGAGGAC-1_1	SeuratCTR	CTR	2144	1480	0.186567	Neuron
AAAGAACCAGCATGCC-1_1	SeuratCTR	CTR	2235	1277	0.357942	Neuron
AAAGAACGTACACGCC-1_1	SeuratCTR	CTR	4876	2315	0.533224	Neuron
AAAGAACGTGGCATCC-1_1	SeuratCTR	CTR	1739	1047	0	Oligodendrocyte
AAAGAACGTTCCTACC-1_1	SeuratCTR	CTR	5745	2482	0.174064	Neuron
AAAGAACTCCCAATAG-1_1	SeuratCTR	CTR	9061	3420	0.0331089	Neuron
AAAGAACTCCCATGGG-1_1	SeuratCTR	CTR	6952	3129	0.129459	Neuron
AAAGAACTCCGGTAGC-1_1	SeuratCTR	CTR	1435	866	0.0696864	Oligodendrocyte
AAAGAACTCGTTCTAT-1_1	SeuratCTR	CTR	2589	1412	0.0772499	Neuron
AAAGGATAGACGGTTG-1_1	SeuratCTR	CTR	3122	1954	0.0320307	Neuron
AAAGGATAGCCGTTAT-1_1	SeuratCTR	CTR	4094	2027	0.219834	Neuron
AAAGGATAGTAACGAT-1_1	SeuratCTR	CTR	3822	1734	0.0523286	Oligodendrocyte
AAAGGATAGTTAACGA-1_1	SeuratCTR	CTR	14109	4634	0.0141753	Neuron
AAAGGATCAATTAGGA-1_1	SeuratCTR	CTR	941	639	0	Oligodendrocyte
AAAGGATCAGAGTCTT-1_1	SeuratCTR	CTR	7655	3359	0.365774	Neuron
AAAGGATGTAAGATCA-1_1	SeuratCTR	CTR	2833	1849	1.05895	Neuron
AAAGGATGTATCTCGA-1_1	SeuratCTR	CTR	3376	2008	0.236967	Neuron
AAAGGATGTCAATCTG-1_1	SeuratCTR	CTR	4884	2204	0.020475	Neuron
AAAGGATGTTACACAC-1_1	SeuratCTR	CTR	4573	2187	0	Neuron
AAAGGATGTTACACTG-1_1	SeuratCTR	CTR	12006	4412	0.108279	Hemopoietic stem cell
AAAGGATTCAACTGAC-1_1	SeuratCTR	CTR	8850	3292	0.0903955	Neuron
AAAGGATTCCGGACTG-1_1	SeuratCTR	CTR	4484	1701	0.0223015	Oligodendrocyte
AAAGGATTCTGTAAGC-1_1	SeuratCTR	CTR	1932	1278	0.258799	Neuron
AAAGGATTCTGTCGCT-1_1	SeuratCTR	CTR	690	481	3.18841	Oligodendrocyte
AAAGGGCAGAGTCTTC-1_1	SeuratCTR	CTR	1311	791	0.228833	Oligodendrocyte
AAAGGGCAGCAAATGT-1_1	SeuratCTR	CTR	1323	936	0	Neuron
AAAGGGCAGCCGATAG-1_1	SeuratCTR	CTR	6367	3006	1.17795	Neuron
AAAGGGCAGGATACAT-1_1	SeuratCTR	CTR	1247	791	0	Oligodendrocyte
AAAGGGCAGGTAAACT-1_1	SeuratCTR	CTR	1220	768	0.0819672	Oligodendrocyte
AAAGGGCAGTTGAATG-1_1	SeuratCTR	CTR	2942	1584	0.101971	Neuron
AAAGGGCCAAGAGATT-1_1	SeuratCTR	CTR	9551	3655	0.104701	Neuron
AAAGGGCCACCAAAGG-1_1	SeuratCTR	CTR	8068	3193	0.322261	Neuron
AAAGGGCCATAGGTTC-1_1	SeuratCTR	CTR	7646	3270	0.353126	Neuron
AAAGGGCCATCACAGT-1_1	SeuratCTR	CTR	825	527	0	Oligodendrocyte
AAAGGGCGTAACCCGC-1_1	SeuratCTR	CTR	872	603	0.229358	Neuron
AAAGGGCGTCTGTGCG-1_1	SeuratCTR	CTR	5429	2921	0.184196	Neuron
AAAGGGCTCATCCTGC-1_1	SeuratCTR	CTR	892	553	0.112108	Oligodendrocyte
AAAGGGCTCGGTCGAC-1_1	SeuratCTR	CTR	3984	2271	0.778112	Neuron
AAAGGTAAGCATGCGA-1_1	SeuratCTR	CTR	11104	4025	0.549352	Neuron
AAAGGTAAGCTACTGT-1_1	SeuratCTR	CTR	850	582	0.117647	Oligodendrocyte
AAAGGTAAGGACATCG-1_1	SeuratCTR	CTR	4842	2561	0.413052	Neuron
AAAGGTACACCCTCTA-1_1	SeuratCTR	CTR	16466	4912	0.261144	Neuron
AAAGGTACAGCAGTTT-1_1	SeuratCTR	CTR	1553	971	0.579524	Neuron
AAAGGTACATAGACTC-1_1	SeuratCTR	CTR	4470	2192	0.134228	Neuron
AAAGGTACATCCTGTC-1_1	SeuratCTR	CTR	1503	930	0.133067	Neuron
AAAGGTAGTAACCCGC-1_1	SeuratCTR	CTR	1423	1012	0	Microglia
AAAGGTAGTTAAAGTG-1_1	SeuratCTR	CTR	3617	2132	0.193531	OPC
AAAGGTAGTTAATCGC-1_1	SeuratCTR	CTR	7780	3405	0.257069	Neuron
AAAGGTAGTTGACTGT-1_1	SeuratCTR	CTR	2912	1759	0.618132	Neuron
AAAGGTATCAGACCCG-1_1	SeuratCTR	CTR	8221	3494	0.0729838	Neuron
AAAGGTATCCGGACTG-1_1	SeuratCTR	CTR	944	635	0.105932	Oligodendrocyte
AAAGGTATCCTCTAAT-1_1	SeuratCTR	CTR	5010	2440	0	Neuron
AAAGGTATCGTGCATA-1_1	SeuratCTR	CTR	2580	1604	0.232558	Neuron
AAAGGTATCGTGGAAG-1_1	SeuratCTR	CTR	7873	3555	0.114315	Neuron
AAAGTCCAGAATAACC-1_1	SeuratCTR	CTR	12593	4187	0.103232	Neuron
AAAGTCCAGATGAATC-1_1	SeuratCTR	CTR	907	588	0.110254	Oligodendrocyte
AAAGTCCAGGGCTTCC-1_1	SeuratCTR	CTR	799	500	0	Oligodendrocyte
AAAGTCCAGTCCTACA-1_1	SeuratCTR	CTR	3215	1785	0.497667	Neuron
AAAGTCCAGTCGCGAA-1_1	SeuratCTR	CTR	3457	1832	0.231415	Neuron
AAAGTCCCACGGTGTC-1_1	SeuratCTR	CTR	4559	2083	0.0877385	Neuron
AAAGTCCGTCATACCA-1_1	SeuratCTR	CTR	1831	965	0	Oligodendrocyte
AAAGTCCGTGATGAAT-1_1	SeuratCTR	CTR	780	533	0.128205	Oligodendrocyte
AAAGTCCGTGCAATGG-1_1	SeuratCTR	CTR	7225	3261	0.083045	Neuron
AAAGTCCGTGCGAACA-1_1	SeuratCTR	CTR	5696	2666	0.0702247	Neuron
AAAGTCCGTTCATCTT-1_1	SeuratCTR	CTR	5913	2636	0.0338238	Neuron
AAAGTCCTCGGAGTAG-1_1	SeuratCTR	CTR	2046	1141	0	Oligodendrocyte
AAAGTCCTCGTCGCTT-1_1	SeuratCTR	CTR	2951	1408	0.135547	Oligodendrocyte
AAAGTGACAATTGGTC-1_1	SeuratCTR	CTR	870	657	0	Microglia
AAAGTGACATCGAGCC-1_1	SeuratCTR	CTR	1405	947	1.56584	Neuron
AAAGTGACATGGGCAA-1_1	SeuratCTR	CTR	3635	2070	0	Neuron
AAAGTGAGTAGCGTAG-1_1	SeuratCTR	CTR	6087	2992	0.0821423	Neuron
AAAGTGAGTGGGTTGA-1_1	SeuratCTR	CTR	758	488	0.923483	Neuron
AAAGTGATCCCTCGTA-1_1	SeuratCTR	CTR	1364	811	0	Oligodendrocyte
AAAGTGATCCTCTAGC-1_1	SeuratCTR	CTR	1964	1160	0.101833	Neuron
AAAGTGATCGAAGGAC-1_1	SeuratCTR	CTR	1131	684	0.353669	Oligodendrocyte
AAAGTGATCGGTAACT-1_1	SeuratCTR	CTR	6325	3002	0.0158103	Neuron
AAAGTGATCTCGCGTT-1_1	SeuratCTR	CTR	770	565	1.16883	OPC
AAATGGAAGAACAGGA-1_1	SeuratCTR	CTR	971	550	0	Neuron
AAATGGAAGAATCTAG-1_1	SeuratCTR	CTR	1011	777	0.197824	Microglia
AAATGGAAGAGGTTTA-1_1	SeuratCTR	CTR	853	612	0.234467	Oligodendrocyte
AAATGGAAGCTCTTCC-1_1	SeuratCTR	CTR	1162	691	0.688468	Oligodendrocyte
AAATGGAAGGGACAGG-1_1	SeuratCTR	CTR	1241	813	0.16116	Oligodendrocyte
AAATGGAAGTCCTGCG-1_1	SeuratCTR	CTR	957	647	0.104493	Oligodendrocyte
AAATGGAAGTGGAATT-1_1	SeuratCTR	CTR	872	689	0.114679	Microglia
AAATGGAAGTTCCTGA-1_1	SeuratCTR	CTR	1236	740	0	Oligodendrocyte
AAATGGAAGTTTCAGC-1_1	SeuratCTR	CTR	2542	1258	0.196696	Oligodendrocyte
AAATGGACACGTAGTT-1_1	SeuratCTR	CTR	2800	1617	0.178571	Neuron
AAATGGACATGTGGCC-1_1	SeuratCTR	CTR	3223	1714	0.062054	Neuron
AAATGGAGTAACCCGC-1_1	SeuratCTR	CTR	626	403	0.159744	Neuron
AAATGGAGTAATCAGA-1_1	SeuratCTR	CTR	2186	1428	0.137237	Microglia
AAATGGAGTAGCTTGT-1_1	SeuratCTR	CTR	946	612	0.422833	Astrocyte
AAATGGAGTCGGTACC-1_1	SeuratCTR	CTR	1480	912	0	Oligodendrocyte
AAATGGAGTGGTACAG-1_1	SeuratCTR	CTR	2604	1600	0	Microglia
AAATGGAGTTCAGTAC-1_1	SeuratCTR	CTR	5233	2572	0.0191095	Neuron
AAATGGAGTTGGTACT-1_1	SeuratCTR	CTR	1518	825	0.0658762	Oligodendrocyte
AAATGGATCAAGTCGT-1_1	SeuratCTR	CTR	2281	1364	0.482245	Neuron
AAATGGATCATGGAGG-1_1	SeuratCTR	CTR	2453	1485	0.203832	Neuron
AAATGGATCCACGGGT-1_1	SeuratCTR	CTR	2979	1652	0	Neuron
AAATGGATCCGTGTCT-1_1	SeuratCTR	CTR	10292	4082	0.0582977	Neuron
AAATGGATCGAGCACC-1_1	SeuratCTR	CTR	758	521	0	Oligodendrocyte
AAATGGATCGGACCAC-1_1	SeuratCTR	CTR	1203	750	0.332502	Oligodendrocyte
AAATGGATCGTAGCCG-1_1	SeuratCTR	CTR	2723	1715	0.110173	Neuron
AAATGGATCTCGAACA-1_1	SeuratCTR	CTR	3290	1802	0.364742	Neuron
AAATGGATCTCTAGGA-1_1	SeuratCTR	CTR	2316	1299	0.302245	Neuron
AAATGGATCTCTGCCA-1_1	SeuratCTR	CTR	9576	3763	0.167084	Neuron
AAATGGATCTTTCCGG-1_1	SeuratCTR	CTR	6061	2565	0.131991	Neuron
AACAAAGAGGGATCGT-1_1	SeuratCTR	CTR	896	661	0	Oligodendrocyte
AACAAAGCAATAGTAG-1_1	SeuratCTR	CTR	6490	2973	0.046225	Neuron
AACAAAGCAGTGAGCA-1_1	SeuratCTR	CTR	2395	1532	0.167015	Neuron
AACAAAGCATCAGTCA-1_1	SeuratCTR	CTR	6535	3108	0.367253	Astrocyte
AACAAAGGTACGACAG-1_1	SeuratCTR	CTR	1175	736	0.170213	Oligodendrocyte
AACAAAGGTCTTCGAA-1_1	SeuratCTR	CTR	4493	1884	0.155798	Oligodendrocyte
AACAAAGGTCTTGAGT-1_1	SeuratCTR	CTR	2334	1374	0.257069	Neuron
AACAAAGTCACTGTTT-1_1	SeuratCTR	CTR	996	644	0.803213	Oligodendrocyte
AACAAAGTCCATAAGC-1_1	SeuratCTR	CTR	11062	3994	0.117519	Neuron
AACAAAGTCCTCGCAT-1_1	SeuratCTR	CTR	4410	2242	0.0453515	Neuron
AACAAAGTCGGATTAC-1_1	SeuratCTR	CTR	5266	2569	0.0189897	Neuron
AACAAAGTCTTAGTTC-1_1	SeuratCTR	CTR	1299	878	0.0769823	Neuron
AACAACCAGATACCAA-1_1	SeuratCTR	CTR	8980	3322	0.077951	Neuron
AACAACCAGATTACCC-1_1	SeuratCTR	CTR	5336	2325	0.149925	Neuron
AACAACCAGCGCCGTT-1_1	SeuratCTR	CTR	1043	685	0	Oligodendrocyte
AACAACCAGGCACCAA-1_1	SeuratCTR	CTR	2508	1404	0.15949	Neuron
AACAACCCAATCAAGA-1_1	SeuratCTR	CTR	3191	1511	0	Oligodendrocyte
AACAACCCATAAGCGG-1_1	SeuratCTR	CTR	1410	987	0.212766	Hemopoietic stem cell
AACAACCGTACAGTCT-1_1	SeuratCTR	CTR	870	513	0.229885	Oligodendrocyte
AACAACCGTACTTCCC-1_1	SeuratCTR	CTR	3490	1885	0.143266	Neuron
AACAACCGTATCTTCT-1_1	SeuratCTR	CTR	4244	1887	0.141376	Oligodendrocyte
AACAACCGTCACAGAG-1_1	SeuratCTR	CTR	6010	2603	0.31614	Neuron
AACAACCGTCCGCAGT-1_1	SeuratCTR	CTR	1577	881	0	Oligodendrocyte
AACAACCGTGCTATTG-1_1	SeuratCTR	CTR	4310	2295	0.208817	Neuron
AACAACCGTGGGATTG-1_1	SeuratCTR	CTR	3371	1989	0.296648	Neuron
AACAACCTCAAGTCTG-1_1	SeuratCTR	CTR	1969	1185	0.253936	Neuron
AACAACCTCGAGCCAC-1_1	SeuratCTR	CTR	1900	1078	0.263158	Oligodendrocyte
AACAACCTCGTGGTAT-1_1	SeuratCTR	CTR	6884	3038	0.305055	Neuron
AACAAGAAGACGCCCT-1_1	SeuratCTR	CTR	5107	2385	0.137067	Neuron
AACAAGAAGCGCGTTC-1_1	SeuratCTR	CTR	1266	815	0.394945	Oligodendrocyte
AACAAGAAGGTCTACT-1_1	SeuratCTR	CTR	624	508	0.320513	Endothelial cell
AACAAGAAGTCTGCAT-1_1	SeuratCTR	CTR	4428	2165	0.0677507	Neuron
AACAAGAAGTTGCCTA-1_1	SeuratCTR	CTR	3990	2000	0.125313	Neuron
AACAAGACAACCGATT-1_1	SeuratCTR	CTR	1427	853	0.350385	Oligodendrocyte
AACAAGACAGCGTACC-1_1	SeuratCTR	CTR	8376	3534	0.74021	Neuron
AACAAGACATCAGCGC-1_1	SeuratCTR	CTR	4836	2243	0.0413565	Neuron
AACAAGAGTAGATTGA-1_1	SeuratCTR	CTR	5142	2481	0.0583431	Neuron
AACAAGAGTCCCGCAA-1_1	SeuratCTR	CTR	1481	884	0.135044	Oligodendrocyte
AACAAGAGTGCTGTCG-1_1	SeuratCTR	CTR	3614	2047	0.442723	Neuron
AACAAGAGTGGATGAC-1_1	SeuratCTR	CTR	848	670	0.353774	OPC
AACAAGATCATTGCTT-1_1	SeuratCTR	CTR	1251	924	0.319744	Microglia
AACACACAGACTAAGT-1_1	SeuratCTR	CTR	1353	990	0.14782	Microglia
AACACACAGAGATTCA-1_1	SeuratCTR	CTR	9047	3561	0.0221068	Neuron
AACACACAGTAACGAT-1_1	SeuratCTR	CTR	673	524	2.37741	Neuron
AACACACAGTTCATCG-1_1	SeuratCTR	CTR	13410	4132	0.0372856	Neuron
AACACACCATAAGATG-1_1	SeuratCTR	CTR	1684	1166	0	Neuron
AACACACGTAAGCGGT-1_1	SeuratCTR	CTR	716	514	0	Oligodendrocyte
AACACACGTAGGTAGC-1_1	SeuratCTR	CTR	1957	1038	0.204394	Oligodendrocyte
AACACACGTCGCACGT-1_1	SeuratCTR	CTR	3925	2032	0.0254777	Neuron
AACACACGTTGATGTC-1_1	SeuratCTR	CTR	2244	1490	0.445633	Neuron
AACACACGTTGTGCAT-1_1	SeuratCTR	CTR	4146	2085	0.361795	Neuron
AACACACTCGCTTGAA-1_1	SeuratCTR	CTR	7268	2777	0.0687947	Neuron
AACACACTCGTTGTAG-1_1	SeuratCTR	CTR	2757	1388	0	Oligodendrocyte
AACAGGGAGCAGCACA-1_1	SeuratCTR	CTR	2513	1605	0.437724	Neuron
AACAGGGAGTAAATGC-1_1	SeuratCTR	CTR	2948	1764	0.27137	Neuron
AACAGGGAGTCTACCA-1_1	SeuratCTR	CTR	745	584	0	Microglia
AACAGGGCACTGAATC-1_1	SeuratCTR	CTR	7920	2997	0.0126263	Neuron
AACAGGGCAGACCAAG-1_1	SeuratCTR	CTR	3388	1824	0.265643	Neuron
AACAGGGCATCTAACG-1_1	SeuratCTR	CTR	3133	1722	0.159591	Neuron
AACAGGGGTCTAGGCC-1_1	SeuratCTR	CTR	1983	1183	0.252143	Neuron
AACAGGGGTGCATGTT-1_1	SeuratCTR	CTR	1455	876	0.206186	Oligodendrocyte
AACAGGGGTGCCGAAA-1_1	SeuratCTR	CTR	1165	869	0.0858369	Microglia
AACAGGGGTGTCATCA-1_1	SeuratCTR	CTR	14863	5024	0.0403687	Neuron
AACAGGGTCATGGATC-1_1	SeuratCTR	CTR	1818	1239	2.31023	Neuron
AACAGGGTCCAATGCA-1_1	SeuratCTR	CTR	6958	2922	0.114976	Neuron
AACAGGGTCCTACGAA-1_1	SeuratCTR	CTR	672	457	6.10119	Neuron
AACAGGGTCGACCCAG-1_1	SeuratCTR	CTR	5248	2514	0.323933	Neuron
AACAGGGTCTCCGAAA-1_1	SeuratCTR	CTR	4088	2204	0.318004	Neuron
AACCAACAGCTCATAC-1_1	SeuratCTR	CTR	5654	2484	0.0176866	Neuron
AACCAACCAAAGGATT-1_1	SeuratCTR	CTR	647	512	0.309119	Astrocyte
AACCAACCACCCTGAG-1_1	SeuratCTR	CTR	2100	1226	0.619048	Oligodendrocyte
AACCAACCACGACTAT-1_1	SeuratCTR	CTR	2067	1131	1.35462	Oligodendrocyte
AACCAACCAGCCTATA-1_1	SeuratCTR	CTR	14723	4255	0.108674	Neuron
AACCAACCAGCGGTTC-1_1	SeuratCTR	CTR	2670	1433	0.0374532	Neuron
AACCAACGTCCTACAA-1_1	SeuratCTR	CTR	5578	2296	0.0179276	Neuron
AACCAACGTCCTTTGC-1_1	SeuratCTR	CTR	17671	4970	0.011318	Neuron
AACCAACGTGATAGTA-1_1	SeuratCTR	CTR	3569	1785	1.06472	Neuron
AACCAACGTTGCTTGA-1_1	SeuratCTR	CTR	20341	5240	0.00491618	Neuron
AACCAACGTTTGATCG-1_1	SeuratCTR	CTR	2146	1356	0.698975	Neuron
AACCAACTCATTCTTG-1_1	SeuratCTR	CTR	8107	3283	0.912791	Neuron
AACCAACTCATTGCTT-1_1	SeuratCTR	CTR	5949	2625	0.0336191	Neuron
AACCAACTCGGAGATG-1_1	SeuratCTR	CTR	2201	1325	0.272603	OPC
AACCAACTCGTCCTCA-1_1	SeuratCTR	CTR	4667	2377	1.52132	Ependymal cell
AACCAACTCTGCGAGC-1_1	SeuratCTR	CTR	2143	1337	0.279981	Neuron
AACCAACTCTGGAAGG-1_1	SeuratCTR	CTR	3872	2133	0.206612	Neuron
AACCACAAGCTCGCAC-1_1	SeuratCTR	CTR	4390	2090	0.182232	Neuron
AACCACACAACCACAT-1_1	SeuratCTR	CTR	1990	1095	0	Oligodendrocyte
AACCACACATACCACA-1_1	SeuratCTR	CTR	2733	1457	0.0731797	Neuron
AACCACACATGCCGAC-1_1	SeuratCTR	CTR	3429	1868	0.0874891	Neuron
AACCACATCAAATGAG-1_1	SeuratCTR	CTR	1236	884	0.566343	Neuron
AACCACATCACGGGAA-1_1	SeuratCTR	CTR	6379	2745	0.313529	Neuron
AACCACATCCTCATAT-1_1	SeuratCTR	CTR	4569	1945	0.0437733	Neuron
AACCACATCGCATAGT-1_1	SeuratCTR	CTR	2727	1440	0.256692	Neuron
AACCACATCGTCCTCA-1_1	SeuratCTR	CTR	665	517	0	Endothelial cell
AACCATGAGAAGCCTG-1_1	SeuratCTR	CTR	2478	1491	0.161421	Neuron
AACCATGAGCGACAGT-1_1	SeuratCTR	CTR	688	541	0.290698	OPC
AACCATGAGTTCCTGA-1_1	SeuratCTR	CTR	2376	1421	0.294613	Neuron
AACCATGCAAGACCGA-1_1	SeuratCTR	CTR	2340	1412	0.042735	Neuron
AACCATGCAGCTACTA-1_1	SeuratCTR	CTR	2804	1500	0.10699	Oligodendrocyte
AACCATGCATGGCTAT-1_1	SeuratCTR	CTR	12553	4146	0.0398311	Neuron
AACCATGGTCGTGCCA-1_1	SeuratCTR	CTR	4747	2566	0.0631978	Neuron
AACCATGTCAGAATAG-1_1	SeuratCTR	CTR	5262	2568	0.247054	Neuron
AACCATGTCCAGTACA-1_1	SeuratCTR	CTR	5039	2363	0.218297	Neuron
AACCATGTCTCTCGCA-1_1	SeuratCTR	CTR	1418	849	0.0705219	Oligodendrocyte
AACCATGTCTTTACAC-1_1	SeuratCTR	CTR	7362	2685	0.0679163	Neuron
AACCCAAAGACCTTTG-1_1	SeuratCTR	CTR	6742	2880	0.0444972	Neuron
AACCCAAAGGGTGAGG-1_1	SeuratCTR	CTR	825	572	0.242424	Oligodendrocyte
AACCCAAAGTAAACTG-1_1	SeuratCTR	CTR	4031	2112	0.0496155	Neuron
AACCCAACAACAACAA-1_1	SeuratCTR	CTR	8216	2980	0.0486855	Neuron
AACCCAACAAGTCCCG-1_1	SeuratCTR	CTR	3865	1916	0.336352	Neuron
AACCCAACAATTGCAC-1_1	SeuratCTR	CTR	1230	859	0.406504	Endothelial cell
AACCCAACACCTCTAC-1_1	SeuratCTR	CTR	6840	3021	0	Neuron
AACCCAACATCATCCC-1_1	SeuratCTR	CTR	4952	2412	0	Neuron
AACCCAAGTCCAAGAG-1_1	SeuratCTR	CTR	1688	876	1.48104	Oligodendrocyte
AACCCAAGTCTACAAC-1_1	SeuratCTR	CTR	4519	2005	0.132773	Neuron
AACCCAAGTGCCTTCT-1_1	SeuratCTR	CTR	5320	2653	0.488722	Neuron
AACCCAAGTGTGTTTG-1_1	SeuratCTR	CTR	1243	892	0.160901	Neuron
AACCCAATCCGCGAGT-1_1	SeuratCTR	CTR	855	550	0	Oligodendrocyte
AACCCAATCCTAGCTC-1_1	SeuratCTR	CTR	1778	1078	0.224972	Oligodendrocyte
AACCTGAAGATGCCGA-1_1	SeuratCTR	CTR	8036	3230	0.099552	Neuron
AACCTGAAGGCAGGTT-1_1	SeuratCTR	CTR	699	570	2.00286	Neuron
AACCTGAAGTGGAAAG-1_1	SeuratCTR	CTR	3015	1678	0	Neuron
AACCTGAAGTTGCGCC-1_1	SeuratCTR	CTR	1117	706	1.16383	Endothelial cell
AACCTGACAAGCAGGT-1_1	SeuratCTR	CTR	6396	2596	0.171982	Neuron
AACCTGACAGTCCGTG-1_1	SeuratCTR	CTR	2629	1629	0.380373	Neuron
AACCTGACATGGAACG-1_1	SeuratCTR	CTR	1333	804	0	Oligodendrocyte
AACCTGAGTTCCTAAG-1_1	SeuratCTR	CTR	15004	4485	0.206612	Neuron
AACCTGAGTTTGTTCT-1_1	SeuratCTR	CTR	14483	4549	0.10357	Neuron
AACCTGATCGTGACTA-1_1	SeuratCTR	CTR	549	444	0	Microglia
AACCTTTAGATGGGCT-1_1	SeuratCTR	CTR	5689	2610	0.0703111	Neuron
AACCTTTAGCCGTAAG-1_1	SeuratCTR	CTR	1293	934	0	Microglia
AACCTTTCACGCAGTC-1_1	SeuratCTR	CTR	5962	2459	0.218048	Neuron
AACCTTTGTACCGCGT-1_1	SeuratCTR	CTR	2800	1368	0.0714286	Oligodendrocyte
AACCTTTGTGCAGGAT-1_1	SeuratCTR	CTR	1595	1051	0.0626959	Neuron
AACCTTTGTTGCCAAT-1_1	SeuratCTR	CTR	3512	1773	0.0569476	Neuron
AACCTTTGTTTACTTC-1_1	SeuratCTR	CTR	8121	3440	0.0861963	Neuron
AACCTTTTCCCTGTTG-1_1	SeuratCTR	CTR	10413	3456	0.0576203	Neuron
AACCTTTTCGAAATCC-1_1	SeuratCTR	CTR	4815	1914	0	Oligodendrocyte
AACGAAAAGACAAGCC-1_1	SeuratCTR	CTR	1628	966	0.0614251	Oligodendrocyte
AACGAAAAGAGCAAGA-1_1	SeuratCTR	CTR	1926	1275	0.259605	Neuron
AACGAAAAGAGCATCG-1_1	SeuratCTR	CTR	5459	2823	0.256457	Neuron
AACGAAAAGCTAATGA-1_1	SeuratCTR	CTR	2009	1299	0.647088	Neuron
AACGAAAAGGCCTTGC-1_1	SeuratCTR	CTR	7139	2936	0.0560303	Neuron
AACGAAAAGTCCGCGT-1_1	SeuratCTR	CTR	3065	1590	0.0326264	Oligodendrocyte
AACGAAAAGTTGAAGT-1_1	SeuratCTR	CTR	1506	890	9.09695	Neuron
AACGAAACAAACTCTG-1_1	SeuratCTR	CTR	1278	725	0.0782473	Oligodendrocyte
AACGAAACACGGGTAA-1_1	SeuratCTR	CTR	1501	865	0.333111	Oligodendrocyte
AACGAAACAGGTCAGA-1_1	SeuratCTR	CTR	7855	3271	0.050923	Neuron
AACGAAAGTATGAGCG-1_1	SeuratCTR	CTR	1001	680	0.3996	Oligodendrocyte
AACGAAAGTCATCGGC-1_1	SeuratCTR	CTR	3269	1769	0.520037	Neuron
AACGAAAGTTATCCAG-1_1	SeuratCTR	CTR	4268	2056	0.374883	Neuron
AACGAAATCGAACTCA-1_1	SeuratCTR	CTR	1609	931	0.0621504	Oligodendrocyte
AACGGGAAGACATATG-1_1	SeuratCTR	CTR	6354	3054	0.0944287	Neuron
AACGGGACAGCAGTCC-1_1	SeuratCTR	CTR	1003	684	0.199402	Oligodendrocyte
AACGGGACATCTCATT-1_1	SeuratCTR	CTR	2772	1447	0.0721501	Oligodendrocyte
AACGGGACATGAATAG-1_1	SeuratCTR	CTR	5449	2594	0	Neuron
AACGGGACATTGTACG-1_1	SeuratCTR	CTR	1212	753	0.825083	Oligodendrocyte
AACGGGAGTAACATGA-1_1	SeuratCTR	CTR	5373	2525	0.335008	Neuron
AACGGGATCACCTGTC-1_1	SeuratCTR	CTR	1644	886	0.304136	Neuron
AACGGGATCAGACCGC-1_1	SeuratCTR	CTR	2341	1397	0.256301	Neuron
AACGGGATCGGTGCAC-1_1	SeuratCTR	CTR	1553	934	0	Oligodendrocyte
AACGGGATCTGAGCAT-1_1	SeuratCTR	CTR	2665	1731	1.83865	Neuron
AACGTCAAGACTTCAC-1_1	SeuratCTR	CTR	3559	1757	0.842933	Neuron
AACGTCAAGCCTTCTC-1_1	SeuratCTR	CTR	2969	1493	0.0336814	Astrocyte
AACGTCAAGTCGGCAA-1_1	SeuratCTR	CTR	1402	767	0	Oligodendrocyte
AACGTCAAGTGCCCGT-1_1	SeuratCTR	CTR	1597	956	0.313087	Oligodendrocyte
AACGTCAAGTTCCATG-1_1	SeuratCTR	CTR	3475	1688	0.719424	Oligodendrocyte
AACGTCACAAGCTGCC-1_1	SeuratCTR	CTR	1209	776	0.165426	Oligodendrocyte
AACGTCACAATTCGTG-1_1	SeuratCTR	CTR	2816	1718	0.0355114	Neuron
AACGTCACATGGCACC-1_1	SeuratCTR	CTR	2004	1150	0.199601	Oligodendrocyte
AACGTCAGTCTACTGA-1_1	SeuratCTR	CTR	13808	4446	0.463499	Neuron
AACGTCAGTGCATGAG-1_1	SeuratCTR	CTR	8466	3428	0.271675	Neuron
AACGTCAGTTGTGTTG-1_1	SeuratCTR	CTR	2450	1468	0.244898	Neuron
AACGTCATCGACATCA-1_1	SeuratCTR	CTR	10822	4176	1.32138	Neuron
AACGTCATCGCGCTGA-1_1	SeuratCTR	CTR	517	380	0	Oligodendrocyte
AACGTCATCGTCGATA-1_1	SeuratCTR	CTR	2248	1454	0	Neuron
AACGTCATCTATCGGA-1_1	SeuratCTR	CTR	4508	2180	0.0887311	OPC
AACGTCATCTCTAAGG-1_1	SeuratCTR	CTR	6768	2676	0.0295508	Neuron
AACTTCTAGAATTTGG-1_1	SeuratCTR	CTR	1109	775	0	Neuron
AACTTCTAGACGGATC-1_1	SeuratCTR	CTR	2188	1470	0.137112	Neuron
AACTTCTAGCCGCTTG-1_1	SeuratCTR	CTR	4458	2395	0.179453	Neuron
AACTTCTAGTACAGAT-1_1	SeuratCTR	CTR	817	601	0.244798	Neuron
AACTTCTCATGGAACG-1_1	SeuratCTR	CTR	6971	3085	0	Neuron
AACTTCTCATGTTTGG-1_1	SeuratCTR	CTR	2462	1312	0.609261	Oligodendrocyte
AACTTCTGTACGACAG-1_1	SeuratCTR	CTR	8848	3511	0.293852	Neuron
AACTTCTTCAAGGCTT-1_1	SeuratCTR	CTR	3085	1609	0.421394	Neuron
AACTTCTTCGGCTTGG-1_1	SeuratCTR	CTR	5522	2543	0.0181094	Neuron
AACTTCTTCTGACGCG-1_1	SeuratCTR	CTR	6603	2892	0.711798	Neuron
AAGAACAAGTTACGGG-1_1	SeuratCTR	CTR	4634	2353	0.258956	Neuron
AAGAACAAGTTCTCTT-1_1	SeuratCTR	CTR	1662	1018	0.240674	Oligodendrocyte
AAGAACACACTTGTCC-1_1	SeuratCTR	CTR	3464	1770	0.404157	Neuron
AAGAACACAGCAGTTT-1_1	SeuratCTR	CTR	1319	812	0.75815	Oligodendrocyte
AAGAACACAGTTTCGA-1_1	SeuratCTR	CTR	3568	1999	0.0840807	Neuron
AAGAACATCAGCGCAC-1_1	SeuratCTR	CTR	2459	1372	0.569337	Neuron
AAGAACATCTCAAAGC-1_1	SeuratCTR	CTR	596	408	0	Neuron
AAGAACATCTCGGCTT-1_1	SeuratCTR	CTR	9400	3366	0.43617	Neuron
AAGAACATCTGACCCT-1_1	SeuratCTR	CTR	5016	2606	0.239234	Neuron
AAGACAAAGACCAGCA-1_1	SeuratCTR	CTR	1727	980	0.0579039	Oligodendrocyte
AAGACAAAGATCGCCC-1_1	SeuratCTR	CTR	2929	1630	0.204848	Neuron
AAGACAAAGCTGCCTG-1_1	SeuratCTR	CTR	2643	1493	0.151343	Neuron
AAGACAACAATCCTAG-1_1	SeuratCTR	CTR	5007	2232	0.0599161	Neuron
AAGACAACATACTGTG-1_1	SeuratCTR	CTR	2302	1397	0	Neuron
AAGACAAGTCAGTCGC-1_1	SeuratCTR	CTR	7412	3117	0.188883	Neuron
AAGACAAGTCGTATTG-1_1	SeuratCTR	CTR	5163	2573	0.0193686	Neuron
AAGACAAGTGATAGAT-1_1	SeuratCTR	CTR	2814	1546	0.355366	Oligodendrocyte
AAGACAAGTGTCGATT-1_1	SeuratCTR	CTR	1337	851	0.149589	Oligodendrocyte
AAGACAAGTTAGCGGA-1_1	SeuratCTR	CTR	1182	684	0.0846024	Neuron
AAGACAATCAACCTTT-1_1	SeuratCTR	CTR	1119	680	0	Oligodendrocyte
AAGACAATCCACGTAA-1_1	SeuratCTR	CTR	9569	3525	0.0313512	Neuron
AAGACAATCCGTCACT-1_1	SeuratCTR	CTR	873	600	0.229095	Neuron
AAGACAATCCTGCTAC-1_1	SeuratCTR	CTR	884	612	0.339367	Oligodendrocyte
AAGACTCAGAACGTGC-1_1	SeuratCTR	CTR	1783	993	0	Oligodendrocyte
AAGACTCAGAATTCAG-1_1	SeuratCTR	CTR	2955	1589	0.270728	Neuron
AAGACTCAGAGCATTA-1_1	SeuratCTR	CTR	3152	1802	0.634518	Neuron
AAGACTCAGAGGATGA-1_1	SeuratCTR	CTR	992	651	0.100806	Oligodendrocyte
AAGACTCAGCAATTAG-1_1	SeuratCTR	CTR	2111	1246	0.236855	Neuron
AAGACTCAGGGACACT-1_1	SeuratCTR	CTR	8824	3313	0.0226655	Neuron
AAGACTCAGGTGCAGT-1_1	SeuratCTR	CTR	1823	1186	0.329128	OPC
AAGACTCAGTAACAGT-1_1	SeuratCTR	CTR	1106	672	0.0904159	Oligodendrocyte
AAGACTCAGTACCCTA-1_1	SeuratCTR	CTR	1439	793	0.138985	Oligodendrocyte
AAGACTCAGTCCCGGT-1_1	SeuratCTR	CTR	4828	2528	0.0621375	Neuron
AAGACTCAGTGGTTAA-1_1	SeuratCTR	CTR	949	615	0	Oligodendrocyte
AAGACTCCAACACAAA-1_1	SeuratCTR	CTR	1887	1008	0	Oligodendrocyte
AAGACTCCACGCCACA-1_1	SeuratCTR	CTR	791	565	0.758534	Oligodendrocyte
AAGACTCCATAGACTC-1_1	SeuratCTR	CTR	1104	833	0.724638	Endothelial cell
AAGACTCGTACCCACG-1_1	SeuratCTR	CTR	5693	2715	0.158089	Neuron
AAGACTCGTAGTGATA-1_1	SeuratCTR	CTR	2794	1616	0.107373	Neuron
AAGACTCGTATCTCTT-1_1	SeuratCTR	CTR	1364	999	0.0733138	Microglia
AAGACTCGTGACGCCT-1_1	SeuratCTR	CTR	875	608	0	Oligodendrocyte
AAGACTCGTGATCGTT-1_1	SeuratCTR	CTR	4239	2013	0.0707714	Neuron
AAGACTCTCAATCCAG-1_1	SeuratCTR	CTR	1974	1092	0.0506586	Oligodendrocyte
AAGACTCTCGATTGAC-1_1	SeuratCTR	CTR	1345	815	0.0743494	Neuron
AAGACTCTCGCATTAG-1_1	SeuratCTR	CTR	5572	2303	0.269203	Neuron
AAGACTCTCTCAGTCC-1_1	SeuratCTR	CTR	6708	2622	0	Neuron
AAGATAGAGAGCATCG-1_1	SeuratCTR	CTR	1370	854	0.0729927	Oligodendrocyte
AAGATAGAGATCCGAG-1_1	SeuratCTR	CTR	6728	3204	0.237812	Neuron
AAGATAGAGCACTAAA-1_1	SeuratCTR	CTR	682	490	0	Oligodendrocyte
AAGATAGAGCATGGGT-1_1	SeuratCTR	CTR	3583	1981	0.66983	Neuron
AAGATAGAGGCCACCT-1_1	SeuratCTR	CTR	1149	697	0	Astrocyte
AAGATAGAGTATGAAC-1_1	SeuratCTR	CTR	887	675	1.46561	T cell
AAGATAGAGTCATTGC-1_1	SeuratCTR	CTR	4413	2065	0.430546	Neuron
AAGATAGCAATGTGGG-1_1	SeuratCTR	CTR	5976	3017	0.0502008	Neuron
AAGATAGCATAGATCC-1_1	SeuratCTR	CTR	6474	2841	0	Neuron
AAGATAGCATGGTGGA-1_1	SeuratCTR	CTR	13383	4559	0.0224165	Neuron
AAGATAGGTATCAAGA-1_1	SeuratCTR	CTR	2227	1298	0.13471	Neuron
AAGATAGGTCAGACGA-1_1	SeuratCTR	CTR	568	475	0.176056	Microglia
AAGATAGGTCCACTTC-1_1	SeuratCTR	CTR	1509	1012	0	Neuron
AAGATAGGTCGGCACT-1_1	SeuratCTR	CTR	1772	901	0.282167	Oligodendrocyte
AAGATAGGTCTAATCG-1_1	SeuratCTR	CTR	2264	1461	0.0441696	Neuron
AAGATAGGTCTCCTGT-1_1	SeuratCTR	CTR	3708	1444	0.161812	Neuron
AAGATAGGTTCGTAAC-1_1	SeuratCTR	CTR	6646	2940	0.0451399	Neuron
AAGATAGTCACCACAA-1_1	SeuratCTR	CTR	1552	945	0.128866	Oligodendrocyte
AAGATAGTCACCGCTT-1_1	SeuratCTR	CTR	843	594	0.237248	OPC
AAGATAGTCAGCCTTC-1_1	SeuratCTR	CTR	4375	2086	0.0685714	Neuron
AAGATAGTCATTTGTC-1_1	SeuratCTR	CTR	1862	1028	1.34264	Oligodendrocyte
AAGATAGTCTAGTTCT-1_1	SeuratCTR	CTR	2750	1558	0	Neuron
AAGATAGTCTGCGGAC-1_1	SeuratCTR	CTR	4368	2344	0.412088	Neuron
AAGCATCAGATCCCGC-1_1	SeuratCTR	CTR	8166	3319	0.110213	Neuron
AAGCATCAGGGCCTCT-1_1	SeuratCTR	CTR	5788	2627	0.0691085	Neuron
AAGCATCCAACAGCCC-1_1	SeuratCTR	CTR	2423	1281	0.0825423	Oligodendrocyte
AAGCATCGTGAAAGTT-1_1	SeuratCTR	CTR	1688	1189	0.177725	Neuron
AAGCATCGTGGCTCTG-1_1	SeuratCTR	CTR	3442	1910	0.0290529	Neuron
AAGCATCTCCTATTTG-1_1	SeuratCTR	CTR	734	491	0.13624	Oligodendrocyte
AAGCATCTCTAGTGTG-1_1	SeuratCTR	CTR	4074	2091	0.0245459	Neuron
AAGCCATAGGTCATAA-1_1	SeuratCTR	CTR	3521	2015	0.028401	Neuron
AAGCCATCAACCTAAC-1_1	SeuratCTR	CTR	17765	5033	0.247678	Neuron
AAGCCATCACCGGCTA-1_1	SeuratCTR	CTR	2051	1140	0	Oligodendrocyte
AAGCCATCATGTCTAG-1_1	SeuratCTR	CTR	1216	629	0.657895	Oligodendrocyte
AAGCCATGTAACGGTG-1_1	SeuratCTR	CTR	3261	1732	0.367985	Neuron
AAGCCATGTACGCGTC-1_1	SeuratCTR	CTR	5950	2702	1.02521	Neuron
AAGCCATGTCATAGTC-1_1	SeuratCTR	CTR	5571	2574	0.0538503	Neuron
AAGCCATGTCATCGGC-1_1	SeuratCTR	CTR	1836	1090	0.217865	Oligodendrocyte
AAGCCATGTCCGTACG-1_1	SeuratCTR	CTR	1159	737	0.603969	Oligodendrocyte
AAGCCATTCCACGGGT-1_1	SeuratCTR	CTR	2787	1529	0.0717618	Neuron
AAGCCATTCTTTCAGT-1_1	SeuratCTR	CTR	6202	2630	0.532086	Neuron
AAGCGAGCAGGACTAG-1_1	SeuratCTR	CTR	5017	2132	0.0199322	Neuron
AAGCGAGCAGTCAGCC-1_1	SeuratCTR	CTR	517	437	0.773694	Neuron
AAGCGAGCATAGAGGC-1_1	SeuratCTR	CTR	9622	3596	0.0727499	Neuron
AAGCGAGCATTCCTAT-1_1	SeuratCTR	CTR	4252	2333	0.164628	Neuron
AAGCGAGGTGCAGTGA-1_1	SeuratCTR	CTR	2118	1291	0	Oligodendrocyte
AAGCGAGGTGCATGTT-1_1	SeuratCTR	CTR	3341	2046	0.329243	Neuron
AAGCGAGGTGGAGAAA-1_1	SeuratCTR	CTR	809	586	0.247219	Neuron
AAGCGAGGTTCCCAAA-1_1	SeuratCTR	CTR	1708	1113	0.175644	Neuron
AAGCGAGTCATGAGAA-1_1	SeuratCTR	CTR	933	645	0	Oligodendrocyte
AAGCGAGTCATGGCCG-1_1	SeuratCTR	CTR	5805	2941	0.809647	Neuron
AAGCGAGTCCTACGAA-1_1	SeuratCTR	CTR	1093	858	0.73193	Neuron
AAGCGAGTCCTTATGT-1_1	SeuratCTR	CTR	977	660	1.1259	Oligodendrocyte
AAGCGAGTCTAGTCAG-1_1	SeuratCTR	CTR	760	612	0.131579	Microglia
AAGCGAGTCTATCCAT-1_1	SeuratCTR	CTR	1674	1004	0.119474	Oligodendrocyte
AAGCGAGTCTTAGGAC-1_1	SeuratCTR	CTR	3129	1718	0.127836	Neuron
AAGCGTTAGAAAGCGA-1_1	SeuratCTR	CTR	1345	967	2.23048	Neuron
AAGCGTTAGAACTGAT-1_1	SeuratCTR	CTR	1506	963	0	Oligodendrocyte
AAGCGTTAGAAGAGCA-1_1	SeuratCTR	CTR	1864	1150	0.107296	Oligodendrocyte
AAGCGTTAGGCATGGT-1_1	SeuratCTR	CTR	1822	1119	0.0548847	Oligodendrocyte
AAGCGTTAGGGAACAA-1_1	SeuratCTR	CTR	3909	2123	0.051164	Neuron
AAGCGTTAGGTCGACA-1_1	SeuratCTR	CTR	859	602	0.116414	Oligodendrocyte
AAGCGTTAGGTTCTTG-1_1	SeuratCTR	CTR	1720	1183	0.406977	Neuron
AAGCGTTAGTTTCAGC-1_1	SeuratCTR	CTR	2273	1473	0.483942	Neuron
AAGCGTTCAAATCAAG-1_1	SeuratCTR	CTR	1775	974	0.112676	Oligodendrocyte
AAGCGTTCACAAATAG-1_1	SeuratCTR	CTR	1824	1277	0.109649	Neuron
AAGCGTTCAGCACAGA-1_1	SeuratCTR	CTR	863	556	0	Oligodendrocyte
AAGCGTTGTAAGGAGA-1_1	SeuratCTR	CTR	557	425	1.43627	Oligodendrocyte
AAGCGTTGTGGATCAG-1_1	SeuratCTR	CTR	876	633	0.570776	Oligodendrocyte
AAGCGTTTCAGCTGAT-1_1	SeuratCTR	CTR	1416	884	0.141243	Neuron
AAGCGTTTCCGCACGA-1_1	SeuratCTR	CTR	6975	2879	0.516129	Neuron
AAGCGTTTCCGTAATG-1_1	SeuratCTR	CTR	1688	1052	0.414692	Astrocyte
AAGCGTTTCGAGATAA-1_1	SeuratCTR	CTR	801	573	0.249688	Oligodendrocyte
AAGCGTTTCTTAAGGC-1_1	SeuratCTR	CTR	1386	859	0	Oligodendrocyte
AAGCGTTTCTTCGCTG-1_1	SeuratCTR	CTR	1511	1026	0.132363	Microglia
AAGGAATAGATCCTAC-1_1	SeuratCTR	CTR	1574	1046	0.952986	Neuron
AAGGAATAGCGGACAT-1_1	SeuratCTR	CTR	2974	1858	0.134499	Neuron
AAGGAATAGTCCCTAA-1_1	SeuratCTR	CTR	19593	5748	0.0306232	Neuron
AAGGAATCAATCCAGT-1_1	SeuratCTR	CTR	12488	4758	0.464446	Neuron
AAGGAATCACCTGTCT-1_1	SeuratCTR	CTR	7449	3190	0.0939723	Neuron
AAGGAATCACGACTAT-1_1	SeuratCTR	CTR	701	513	0.42796	Oligodendrocyte
AAGGAATCACGGAAGT-1_1	SeuratCTR	CTR	1477	960	0.0677048	Oligodendrocyte
AAGGAATCACTCCGAG-1_1	SeuratCTR	CTR	3569	2034	0.336229	Neuron
AAGGAATCATTAAAGG-1_1	SeuratCTR	CTR	2218	1281	0.0450857	Neuron
AAGGAATCATTGAGGG-1_1	SeuratCTR	CTR	3707	1993	0.053952	Neuron
AAGGAATGTAGGTAGC-1_1	SeuratCTR	CTR	6329	2705	0.0316006	Neuron
AAGGAATGTCTGTGAT-1_1	SeuratCTR	CTR	2799	1518	0.214362	Oligodendrocyte
AAGGAATGTGCTCCGA-1_1	SeuratCTR	CTR	5092	2469	0.0589159	Neuron
AAGGAATTCATGCCAA-1_1	SeuratCTR	CTR	1501	873	0.199867	Oligodendrocyte
AAGGAATTCGACCAAT-1_1	SeuratCTR	CTR	1027	682	7.98442	Ependymal cell
AAGGAATTCGCAACAT-1_1	SeuratCTR	CTR	1366	968	0.146413	Neuron
AAGGAATTCGGTTGTA-1_1	SeuratCTR	CTR	9965	3819	0.893126	OPC
AAGGAATTCGTCAGAT-1_1	SeuratCTR	CTR	3570	2009	0.0280112	Neuron
AAGGAATTCTTGCAGA-1_1	SeuratCTR	CTR	577	481	0.519931	Microglia
AAGGTAAAGCTGTCCG-1_1	SeuratCTR	CTR	1656	941	0.0603865	Oligodendrocyte
AAGGTAAAGTGGCCTC-1_1	SeuratCTR	CTR	1451	894	0	Oligodendrocyte
AAGGTAACAATATCCG-1_1	SeuratCTR	CTR	6443	2486	0.0931243	Neuron
AAGGTAACAATTTCGG-1_1	SeuratCTR	CTR	3524	1749	0.0851305	OPC
AAGGTAACATAGAAAC-1_1	SeuratCTR	CTR	1960	1296	0.153061	Neuron
AAGGTAACATCAGCAT-1_1	SeuratCTR	CTR	2091	1062	0.191296	Oligodendrocyte
AAGGTAAGTAAGATTG-1_1	SeuratCTR	CTR	3328	1718	0.0300481	Neuron
AAGGTAAGTACGTTCA-1_1	SeuratCTR	CTR	1111	738	0.090009	Oligodendrocyte
AAGGTAAGTATACGGG-1_1	SeuratCTR	CTR	1199	744	0.333611	Astrocyte
AAGGTAAGTTCTTAGG-1_1	SeuratCTR	CTR	1133	721	0.264784	Oligodendrocyte
AAGGTAATCACCCTGT-1_1	SeuratCTR	CTR	5777	2450	0.03462	Astrocyte
AAGGTAATCACTCCGT-1_1	SeuratCTR	CTR	3127	1437	0.127918	Neuron
AAGGTAATCATTACGG-1_1	SeuratCTR	CTR	15494	5086	0.206532	Neuron
AAGGTAATCATTTGCT-1_1	SeuratCTR	CTR	3544	1606	0.112867	Oligodendrocyte
AAGGTAATCTACCCAC-1_1	SeuratCTR	CTR	1374	872	1.01892	Oligodendrocyte
AAGTACCAGAATTTGG-1_1	SeuratCTR	CTR	4629	2197	0.432059	Neuron
AAGTACCAGACGGTTG-1_1	SeuratCTR	CTR	1789	1116	0.335383	Neuron
AAGTACCAGAGAGCCT-1_1	SeuratCTR	CTR	3132	1597	0.223499	OPC
AAGTACCAGCCGTCGT-1_1	SeuratCTR	CTR	6537	3101	0.18357	Neuron
AAGTACCAGCTAATGA-1_1	SeuratCTR	CTR	1762	1074	0.113507	Oligodendrocyte
AAGTACCAGGTTGACG-1_1	SeuratCTR	CTR	4828	2451	0.041425	Neuron
AAGTACCCAAATTAGG-1_1	SeuratCTR	CTR	4155	2303	0.144404	Neuron
AAGTACCCAATTGGTC-1_1	SeuratCTR	CTR	6898	2989	0.0579878	Neuron
AAGTACCCACAATGAA-1_1	SeuratCTR	CTR	2114	1346	0.0946074	Neuron
AAGTACCCACGACGAA-1_1	SeuratCTR	CTR	2888	1568	0.34626	Neuron
AAGTACCCAGCTATTG-1_1	SeuratCTR	CTR	3162	1618	0.28463	Neuron
AAGTACCGTACCCGCA-1_1	SeuratCTR	CTR	3432	1576	0.0582751	Oligodendrocyte
AAGTACCGTCCACTCT-1_1	SeuratCTR	CTR	2469	1308	0.0810045	Oligodendrocyte
AAGTACCGTCGCTTAA-1_1	SeuratCTR	CTR	621	412	0.161031	Oligodendrocyte
AAGTACCGTGATTCAC-1_1	SeuratCTR	CTR	1337	906	1.64547	OPC
AAGTACCTCAAATGCC-1_1	SeuratCTR	CTR	8008	3317	0.586913	Neuron
AAGTACCTCGCCTCTA-1_1	SeuratCTR	CTR	2841	1512	0	Astrocyte
AAGTACCTCGGTAGGA-1_1	SeuratCTR	CTR	2578	1673	0.310318	Endothelial cell
AAGTACCTCTGAGGCC-1_1	SeuratCTR	CTR	2445	1204	0.122699	Oligodendrocyte
AAGTCGTAGACGGAAA-1_1	SeuratCTR	CTR	1430	1026	0.629371	Neuron
AAGTCGTAGGCTCACC-1_1	SeuratCTR	CTR	3272	1739	0.336186	Neuron
AAGTCGTAGTCTGCAT-1_1	SeuratCTR	CTR	3382	1558	0.0887049	Oligodendrocyte
AAGTCGTCAAATGAAC-1_1	SeuratCTR	CTR	1378	841	0	Oligodendrocyte
AAGTCGTCAACTTGCA-1_1	SeuratCTR	CTR	1906	1110	0.314795	Neuron
AAGTCGTCACCGGCTA-1_1	SeuratCTR	CTR	715	579	0	Microglia
AAGTCGTCACGGTGCT-1_1	SeuratCTR	CTR	1387	926	0.288392	Oligodendrocyte
AAGTCGTCACTACACA-1_1	SeuratCTR	CTR	3774	1976	0.18548	Neuron
AAGTCGTCAGAACTTC-1_1	SeuratCTR	CTR	1798	1087	0.444939	Oligodendrocyte
AAGTCGTCAGTCGGAA-1_1	SeuratCTR	CTR	2422	1313	0.206441	Oligodendrocyte
AAGTCGTCAGTTAAAG-1_1	SeuratCTR	CTR	1231	820	0	Oligodendrocyte
AAGTCGTGTCTCGGGT-1_1	SeuratCTR	CTR	702	534	0	Oligodendrocyte
AAGTCGTTCAAGTGGG-1_1	SeuratCTR	CTR	2754	1681	0.87146	Neuron
AAGTCGTTCCCGAGAC-1_1	SeuratCTR	CTR	4908	2500	0.325998	Astrocyte
AAGTCGTTCCCGTTCA-1_1	SeuratCTR	CTR	5397	2643	0.31499	Astrocyte
AAGTCGTTCCTGCCAT-1_1	SeuratCTR	CTR	1117	765	0.179051	Oligodendrocyte
AAGTCGTTCGGCTGGT-1_1	SeuratCTR	CTR	3222	1705	0.310366	Neuron
AAGTCGTTCTTAGGAC-1_1	SeuratCTR	CTR	2087	1127	0.0479157	Oligodendrocyte
AAGTGAAAGCATCAAA-1_1	SeuratCTR	CTR	674	503	1.03858	Oligodendrocyte
AAGTGAAAGCTGTCCG-1_1	SeuratCTR	CTR	972	642	0	Oligodendrocyte
AAGTGAAAGTTGGCTT-1_1	SeuratCTR	CTR	1035	806	0	Microglia
AAGTGAACAAATGCGG-1_1	SeuratCTR	CTR	2921	1587	0.239644	Neuron
AAGTGAACATACCGTA-1_1	SeuratCTR	CTR	1723	1199	0.0580383	Microglia
AAGTGAACATCACGGC-1_1	SeuratCTR	CTR	9169	3902	0.229033	Neuron
AAGTGAAGTAACATCC-1_1	SeuratCTR	CTR	3865	2174	0.0258732	Neuron
AAGTGAAGTACGTTCA-1_1	SeuratCTR	CTR	12060	4040	0.0165837	Neuron
AAGTGAAGTCGAATGG-1_1	SeuratCTR	CTR	1899	1010	0.105319	Oligodendrocyte
AAGTGAATCAACCGAT-1_1	SeuratCTR	CTR	3103	1621	0.193361	Neuron
AAGTGAATCAGAGTGG-1_1	SeuratCTR	CTR	5485	2793	0	Neuron
AAGTGAATCGAGCCTG-1_1	SeuratCTR	CTR	762	567	0.131234	OPC
AAGTGAATCTGAGAAA-1_1	SeuratCTR	CTR	1067	693	0.562324	Oligodendrocyte
AAGTTCGAGAGCCCAA-1_1	SeuratCTR	CTR	2649	1628	0.981502	Neuron
AAGTTCGAGATCGCCC-1_1	SeuratCTR	CTR	7919	3602	0.17679	Neuron
AAGTTCGAGGACGCTA-1_1	SeuratCTR	CTR	1365	842	0.0732601	Oligodendrocyte
AAGTTCGAGGCTTAAA-1_1	SeuratCTR	CTR	1680	1066	0.595238	Neuron
AAGTTCGAGGTAGTAT-1_1	SeuratCTR	CTR	1517	846	0.197759	Oligodendrocyte
AAGTTCGCACGTCTCT-1_1	SeuratCTR	CTR	972	608	0.514403	Oligodendrocyte
AAGTTCGCACTCACTC-1_1	SeuratCTR	CTR	3984	1948	0.0753012	Neuron
AAGTTCGGTACCTAAC-1_1	SeuratCTR	CTR	7139	3196	0.112061	Neuron
AAGTTCGTCCAGTGTA-1_1	SeuratCTR	CTR	888	641	0.112613	Ependymal cell
AAGTTCGTCCCGAAAT-1_1	SeuratCTR	CTR	962	637	0.10395	Oligodendrocyte
AAGTTCGTCCTACGGG-1_1	SeuratCTR	CTR	2763	1632	0.108578	Neuron
AAGTTCGTCGTCCATC-1_1	SeuratCTR	CTR	899	607	0	Oligodendrocyte
AAGTTCGTCTCCCATG-1_1	SeuratCTR	CTR	1355	884	0.147601	Oligodendrocyte
AAGTTCGTCTCTCCGA-1_1	SeuratCTR	CTR	4186	2111	0.0955566	Neuron
AATAGAGAGAAGGTAG-1_1	SeuratCTR	CTR	918	695	0.43573	Ependymal cell
AATAGAGAGAGCTGCA-1_1	SeuratCTR	CTR	1845	1090	0	Oligodendrocyte
AATAGAGAGCCATTGT-1_1	SeuratCTR	CTR	2836	1616	0.0352609	Neuron
AATAGAGAGCGCACAA-1_1	SeuratCTR	CTR	2414	1609	1.69843	Neuron
AATAGAGAGCGTGCCT-1_1	SeuratCTR	CTR	3701	1924	0.0810592	Neuron
AATAGAGAGGTATTGA-1_1	SeuratCTR	CTR	676	486	0	Oligodendrocyte
AATAGAGAGTCAAGCG-1_1	SeuratCTR	CTR	1031	648	0	Oligodendrocyte
AATAGAGCAAACTAGA-1_1	SeuratCTR	CTR	3752	2013	0.0266525	Neuron
AATAGAGCAACGCATT-1_1	SeuratCTR	CTR	5480	2731	0.0547445	Neuron
AATAGAGCACAGCGCT-1_1	SeuratCTR	CTR	7973	3464	0.0877963	Neuron
AATAGAGCACGGAAGT-1_1	SeuratCTR	CTR	1921	1195	0.104112	Oligodendrocyte
AATAGAGCAGACAATA-1_1	SeuratCTR	CTR	2646	1540	0.340136	Neuron
AATAGAGCATCCGGTG-1_1	SeuratCTR	CTR	3052	1693	0.0982962	Neuron
AATAGAGGTACAGAGC-1_1	SeuratCTR	CTR	1071	735	0	Oligodendrocyte
AATAGAGGTACTCGAT-1_1	SeuratCTR	CTR	678	551	0.589971	Microglia
AATAGAGGTATGTGTC-1_1	SeuratCTR	CTR	1397	893	0.35791	Oligodendrocyte
AATAGAGGTATTTCCT-1_1	SeuratCTR	CTR	8139	3381	0.110579	Neuron
AATAGAGGTTAACAGA-1_1	SeuratCTR	CTR	8482	3291	0.0235793	Neuron
AATAGAGGTTAAGAAC-1_1	SeuratCTR	CTR	5216	2664	0.172546	Neuron
AATAGAGGTTACACAC-1_1	SeuratCTR	CTR	4544	2008	0.0440141	Neuron
AATCACGAGCCTGAAG-1_1	SeuratCTR	CTR	1688	1101	0.236967	Astrocyte
AATCACGAGGATGCGT-1_1	SeuratCTR	CTR	2493	1558	0.0802246	Neuron
AATCACGAGGTGGGTT-1_1	SeuratCTR	CTR	6011	2886	0.0665447	Neuron
AATCACGCAACTGCTA-1_1	SeuratCTR	CTR	3053	1180	0	Oligodendrocyte
AATCACGCAGTATACC-1_1	SeuratCTR	CTR	1556	900	0	Oligodendrocyte
AATCACGGTAGGGTAC-1_1	SeuratCTR	CTR	3052	1899	0.0327654	Neuron
AATCACGGTATGCAAA-1_1	SeuratCTR	CTR	6087	2036	0.0328569	Oligodendrocyte
AATCACGGTCCATCTC-1_1	SeuratCTR	CTR	702	557	0.42735	Microglia
AATCACGGTCTGCGCA-1_1	SeuratCTR	CTR	1383	866	0.144613	Oligodendrocyte
AATCACGGTTTCGTGA-1_1	SeuratCTR	CTR	3137	1526	0.0637552	Oligodendrocyte
AATCACGTCAGAGCAG-1_1	SeuratCTR	CTR	936	669	0.42735	OPC
AATCACGTCATAGACC-1_1	SeuratCTR	CTR	2772	1491	0.2886	Neuron
AATCACGTCCGCAGTG-1_1	SeuratCTR	CTR	1054	797	0.0948767	Microglia
AATCACGTCGAAGCCC-1_1	SeuratCTR	CTR	2983	1770	0.335233	Neuron
AATCACGTCGCTGTCT-1_1	SeuratCTR	CTR	4829	2731	0.144958	Neuron
AATCACGTCGGCTTCT-1_1	SeuratCTR	CTR	704	455	0.142045	Neuron
AATCACGTCTCGCCTA-1_1	SeuratCTR	CTR	1403	952	0.0712758	OPC
AATCGACCAAAGAGTT-1_1	SeuratCTR	CTR	1441	1099	0.0693963	Neuron
AATCGACCACTTGACA-1_1	SeuratCTR	CTR	5273	2513	0.0189645	Neuron
AATCGACCAGCATCTA-1_1	SeuratCTR	CTR	1611	1131	0.496586	Microglia
AATCGACCAGCGTTGC-1_1	SeuratCTR	CTR	738	531	0.406504	Neuron
AATCGACGTCTAGGCC-1_1	SeuratCTR	CTR	1937	1285	0.103252	Neuron
AATCGACGTGTGTACT-1_1	SeuratCTR	CTR	4899	2563	0.571545	Neuron
AATCGACGTTCAAACC-1_1	SeuratCTR	CTR	1840	992	0	Oligodendrocyte
AATCGACTCAAACTGC-1_1	SeuratCTR	CTR	6680	2791	0.0449102	OPC
AATCGACTCAGTCTTT-1_1	SeuratCTR	CTR	6210	2841	0.128824	Neuron
AATCGACTCGACACCG-1_1	SeuratCTR	CTR	4606	2174	0.347373	Neuron
AATCGACTCGTCGCTT-1_1	SeuratCTR	CTR	1612	1032	0.124069	Neuron
AATCGTGAGAAAGTCT-1_1	SeuratCTR	CTR	2083	1326	0.288046	Neuron
AATCGTGAGAACGTGC-1_1	SeuratCTR	CTR	634	455	0.157729	Oligodendrocyte
AATCGTGAGATCGCTT-1_1	SeuratCTR	CTR	5458	2498	0.0183217	Neuron
AATCGTGAGATGGCAC-1_1	SeuratCTR	CTR	5219	2460	0.134125	Neuron
AATCGTGAGCGCCTCA-1_1	SeuratCTR	CTR	1161	768	0.258398	Oligodendrocyte
AATCGTGAGGAACGAA-1_1	SeuratCTR	CTR	619	461	0	Astrocyte
AATCGTGCACCCTCTA-1_1	SeuratCTR	CTR	3111	1571	0.032144	Neuron
AATCGTGCACGCGCAT-1_1	SeuratCTR	CTR	5717	2461	0.122442	Neuron
AATCGTGCAGACGCTC-1_1	SeuratCTR	CTR	2429	1459	0.370523	Neuron
AATCGTGCATGCCGCA-1_1	SeuratCTR	CTR	1801	995	0.0555247	Oligodendrocyte
AATCGTGGTAACTAAG-1_1	SeuratCTR	CTR	3718	2059	0	Neuron
AATCGTGGTATCGCTA-1_1	SeuratCTR	CTR	4677	2053	0.192431	Oligodendrocyte
AATCGTGGTCCATACA-1_1	SeuratCTR	CTR	13988	4466	0.0285959	Neuron
AATCGTGGTCTAGGTT-1_1	SeuratCTR	CTR	620	511	0	Microglia
AATCGTGGTGTCTCCT-1_1	SeuratCTR	CTR	4814	2614	0.0207727	Neuron
AATCGTGTCCCAGTGG-1_1	SeuratCTR	CTR	591	491	2.19966	Neuron
AATCGTGTCGACGATT-1_1	SeuratCTR	CTR	2689	1418	0.483451	Astrocyte
AATCGTGTCGGAGATG-1_1	SeuratCTR	CTR	6166	2811	0	Neuron
AATCGTGTCGGCATTA-1_1	SeuratCTR	CTR	5027	2581	0.278496	Neuron
AATCGTGTCTAACGCA-1_1	SeuratCTR	CTR	4911	2290	0.366524	Neuron
AATGAAGAGATAGTGT-1_1	SeuratCTR	CTR	2558	1701	0.703675	Neuron
AATGAAGAGCACTTTG-1_1	SeuratCTR	CTR	845	626	0.591716	Astrocyte
AATGAAGAGCTGCCTG-1_1	SeuratCTR	CTR	5099	2537	0.0980584	Neuron
AATGAAGAGGACTTCT-1_1	SeuratCTR	CTR	2142	1256	1.72736	Neuron
AATGAAGAGGCCCACT-1_1	SeuratCTR	CTR	1232	773	0.324675	Oligodendrocyte
AATGAAGCATCGATCA-1_1	SeuratCTR	CTR	1637	1005	0.427611	Oligodendrocyte
AATGAAGCATCTATCT-1_1	SeuratCTR	CTR	7401	2959	0.175652	Neuron
AATGAAGCATTGACAC-1_1	SeuratCTR	CTR	4646	2157	0.688765	Oligodendrocyte
AATGAAGCATTGACCA-1_1	SeuratCTR	CTR	6144	2788	0.0325521	Neuron
AATGAAGGTAACAGTA-1_1	SeuratCTR	CTR	758	506	0.263852	Oligodendrocyte
AATGAAGGTAATTAGG-1_1	SeuratCTR	CTR	2681	1599	0.074599	Neuron
AATGAAGGTCTCGGGT-1_1	SeuratCTR	CTR	9415	3897	0.531067	Neuron
AATGAAGGTGGCGTAA-1_1	SeuratCTR	CTR	604	460	0	Oligodendrocyte
AATGAAGGTGGGACAT-1_1	SeuratCTR	CTR	793	539	0	Oligodendrocyte
AATGAAGTCGCTCCTA-1_1	SeuratCTR	CTR	11991	4174	0	Neuron
AATGAAGTCGTAATGC-1_1	SeuratCTR	CTR	1319	978	0.530705	Neuron
AATGACCAGTCAGCGA-1_1	SeuratCTR	CTR	2702	1460	1.07328	Oligodendrocyte
AATGACCAGTCATGCT-1_1	SeuratCTR	CTR	6757	2816	0.207193	Neuron
AATGACCAGTCCTGCG-1_1	SeuratCTR	CTR	8648	3434	0.0462535	Neuron
AATGACCCAAGGCAAC-1_1	SeuratCTR	CTR	2417	1428	0.0827472	Neuron
AATGACCCACAGAGCA-1_1	SeuratCTR	CTR	1500	916	0.2	Astrocyte
AATGACCCAGGAGGAG-1_1	SeuratCTR	CTR	970	690	0	Oligodendrocyte
AATGACCCATCAGCGC-1_1	SeuratCTR	CTR	6866	2783	0.029129	Neuron
AATGACCGTCGATTCA-1_1	SeuratCTR	CTR	4135	2281	0.145103	Neuron
AATGACCTCGACGACC-1_1	SeuratCTR	CTR	2749	1335	0.218261	Oligodendrocyte
AATGACCTCGGCATCG-1_1	SeuratCTR	CTR	1483	861	0	Oligodendrocyte
AATGACCTCTAGACAC-1_1	SeuratCTR	CTR	3268	1676	0.152999	OPC
AATGACCTCTTCACAT-1_1	SeuratCTR	CTR	19813	5082	0.025236	Neuron
AATGCCAAGAAGTGTT-1_1	SeuratCTR	CTR	1268	950	0.867508	Neuron
AATGCCAAGATTACCC-1_1	SeuratCTR	CTR	6089	2649	0.180654	Neuron
AATGCCACAAATACGA-1_1	SeuratCTR	CTR	12630	4074	0.023753	Neuron
AATGCCACAAGCGAAC-1_1	SeuratCTR	CTR	626	445	0	Oligodendrocyte
AATGCCACAATTCACG-1_1	SeuratCTR	CTR	3875	1804	0.0516129	Oligodendrocyte
AATGCCACACAGTGTT-1_1	SeuratCTR	CTR	6927	3109	0.0433088	Neuron
AATGCCACACATATGC-1_1	SeuratCTR	CTR	4392	1874	0.0227687	Astrocyte
AATGCCACACGTTCGG-1_1	SeuratCTR	CTR	1483	876	0.0674309	Oligodendrocyte
AATGCCACAGGAGACT-1_1	SeuratCTR	CTR	3361	1871	0	Neuron
AATGCCACATAGAGGC-1_1	SeuratCTR	CTR	4305	2326	0.0232288	Neuron
AATGCCACATGCGGTC-1_1	SeuratCTR	CTR	6546	2876	0.183318	Neuron
AATGCCACATTGGGAG-1_1	SeuratCTR	CTR	1651	1021	0.545124	Oligodendrocyte
AATGCCAGTACCCGAC-1_1	SeuratCTR	CTR	6681	3025	0.194582	Neuron
AATGCCAGTATGCTTG-1_1	SeuratCTR	CTR	1115	673	1.79372	Oligodendrocyte
AATGCCAGTATGTCCA-1_1	SeuratCTR	CTR	17449	4937	0.120351	Neuron
AATGCCAGTTAACAGA-1_1	SeuratCTR	CTR	4991	1825	0.120216	Oligodendrocyte
AATGCCAGTTCATCGA-1_1	SeuratCTR	CTR	3661	1676	0.355094	Oligodendrocyte
AATGCCAGTTTCGTGA-1_1	SeuratCTR	CTR	737	518	0	Oligodendrocyte
AATGCCATCAAGTTGC-1_1	SeuratCTR	CTR	1672	1029	0.179426	Neuron
AATGCCATCGCCTAGG-1_1	SeuratCTR	CTR	1829	1104	0.0546747	Neuron
AATGCCATCGCTGATA-1_1	SeuratCTR	CTR	1267	866	0.868193	OPC
AATGCCATCGTCCATC-1_1	SeuratCTR	CTR	2351	1329	0.0850702	Astrocyte
AATGCCATCTCTCGCA-1_1	SeuratCTR	CTR	2837	1656	0.070497	Neuron
AATGGAAAGCCAAGCA-1_1	SeuratCTR	CTR	744	538	0.134409	Astrocyte
AATGGAAAGGTCACAG-1_1	SeuratCTR	CTR	2121	1397	1.83876	Neuron
AATGGAACACTGGACC-1_1	SeuratCTR	CTR	4702	2140	0.0638026	Neuron
AATGGAACATGAAGGC-1_1	SeuratCTR	CTR	8419	3598	0.0475116	Neuron
AATGGAAGTAGCACGA-1_1	SeuratCTR	CTR	725	532	0.413793	Oligodendrocyte
AATGGAAGTCGACGCT-1_1	SeuratCTR	CTR	5017	2696	0.0597967	Neuron
AATGGAAGTCGGAAAC-1_1	SeuratCTR	CTR	3923	2268	0.203926	Neuron
AATGGAAGTGCAGGAT-1_1	SeuratCTR	CTR	1666	1141	0.060024	Neuron
AATGGAAGTGGAAATT-1_1	SeuratCTR	CTR	2994	1413	0	Oligodendrocyte
AATGGAAGTTTGTTCT-1_1	SeuratCTR	CTR	832	588	0	Oligodendrocyte
AATGGAATCACACCGG-1_1	SeuratCTR	CTR	3232	1863	0.216584	Neuron
AATGGAATCACCTCGT-1_1	SeuratCTR	CTR	4166	2217	0.120019	Neuron
AATGGAATCCAACCGG-1_1	SeuratCTR	CTR	2443	1404	0	Neuron
AATGGAATCCCATACC-1_1	SeuratCTR	CTR	1701	1180	0.0587889	Microglia
AATGGAATCCGTTGGG-1_1	SeuratCTR	CTR	2229	1468	0.358905	Neuron
AATGGAATCGGTCATA-1_1	SeuratCTR	CTR	947	627	0.31679	Oligodendrocyte
AATGGAATCTCGTCGT-1_1	SeuratCTR	CTR	5077	2594	0.216663	Neuron
AATGGCTAGCAAGGAA-1_1	SeuratCTR	CTR	4607	2198	0.10853	Neuron
AATGGCTAGCCTAGGA-1_1	SeuratCTR	CTR	16941	4816	0.0472227	Neuron
AATGGCTAGCGTGAAC-1_1	SeuratCTR	CTR	2372	1488	0.548061	Neuron
AATGGCTAGGTAAACT-1_1	SeuratCTR	CTR	2285	1499	0	Neuron
AATGGCTAGTCGTCTA-1_1	SeuratCTR	CTR	1954	1109	0.153531	Oligodendrocyte
AATGGCTAGTTAGAAC-1_1	SeuratCTR	CTR	1588	972	0	Oligodendrocyte
AATGGCTCACTGCTTC-1_1	SeuratCTR	CTR	4888	2208	0	Neuron
AATGGCTCAGTAGAGC-1_1	SeuratCTR	CTR	827	561	0	Oligodendrocyte
AATGGCTCATAGGTAA-1_1	SeuratCTR	CTR	2334	1434	0.128535	Neuron
AATGGCTCATTCTGTT-1_1	SeuratCTR	CTR	2261	1233	0	Oligodendrocyte
AATGGCTGTACTTGTG-1_1	SeuratCTR	CTR	3061	1708	0.0326691	Neuron
AATGGCTGTCCATACA-1_1	SeuratCTR	CTR	1358	848	0	Oligodendrocyte
AATGGCTGTGGCTTGC-1_1	SeuratCTR	CTR	4050	2345	0.271605	Neuron
AATGGCTTCAAAGAAC-1_1	SeuratCTR	CTR	6290	2950	0.36566	Neuron
AATGGCTTCATTGCGA-1_1	SeuratCTR	CTR	1378	914	0.507983	Ependymal cell
AATGGCTTCCATGCAA-1_1	SeuratCTR	CTR	1948	1109	0.205339	Oligodendrocyte
AATGGCTTCCGATAGT-1_1	SeuratCTR	CTR	2224	1216	0	Oligodendrocyte
AATGGCTTCGTACCTC-1_1	SeuratCTR	CTR	4918	2439	0.671004	Neuron
AATGGCTTCTATACGG-1_1	SeuratCTR	CTR	6839	2590	0.0731101	Neuron
AATTCCTAGACCTCCG-1_1	SeuratCTR	CTR	2422	1203	0.330306	Oligodendrocyte
AATTCCTCAATTGCTG-1_1	SeuratCTR	CTR	4158	1986	0.02405	Neuron
AATTCCTCACACGGAA-1_1	SeuratCTR	CTR	1866	1044	0	Oligodendrocyte
AATTCCTCAGCCTTCT-1_1	SeuratCTR	CTR	5994	2736	0.0667334	Neuron
AATTCCTCATGGGTTT-1_1	SeuratCTR	CTR	8704	2990	0.137868	Neuron
AATTCCTGTACTCGCG-1_1	SeuratCTR	CTR	1723	1129	0.522345	Neuron
AATTCCTGTCAACCAT-1_1	SeuratCTR	CTR	1726	829	0.695249	Oligodendrocyte
AATTCCTGTGATGTAA-1_1	SeuratCTR	CTR	829	506	0	Oligodendrocyte
AATTCCTGTGCGTGCT-1_1	SeuratCTR	CTR	3362	1716	0	Neuron
AATTCCTTCCACAGGC-1_1	SeuratCTR	CTR	2707	1531	0.332471	Neuron
AATTCCTTCCGTCACT-1_1	SeuratCTR	CTR	2096	1239	0.381679	Neuron
AATTCCTTCGCAGATT-1_1	SeuratCTR	CTR	2232	1213	0.0448029	Oligodendrocyte
AATTCCTTCGTGCATA-1_1	SeuratCTR	CTR	2507	1446	0.358995	Neuron
AATTCCTTCTCTATGT-1_1	SeuratCTR	CTR	11337	3508	0.158772	Neuron
AATTTCCAGAGAGAAC-1_1	SeuratCTR	CTR	3495	1934	0.228898	Neuron
AATTTCCAGCTAATCC-1_1	SeuratCTR	CTR	2604	1501	0.115207	Astrocyte
AATTTCCAGGTATAGT-1_1	SeuratCTR	CTR	1371	817	0	Oligodendrocyte
AATTTCCAGTGAGGCT-1_1	SeuratCTR	CTR	1966	1262	0.254323	Neuron
AATTTCCAGTGGCGAT-1_1	SeuratCTR	CTR	823	499	0.972053	Oligodendrocyte
AATTTCCCAGGACAGT-1_1	SeuratCTR	CTR	1640	948	0.182927	Oligodendrocyte
AATTTCCCATGCCGCA-1_1	SeuratCTR	CTR	1995	1076	0.401003	Oligodendrocyte
AATTTCCGTACGTACT-1_1	SeuratCTR	CTR	1615	949	0.0619195	Neuron
AATTTCCGTTCTGACA-1_1	SeuratCTR	CTR	8500	3192	0.164706	Neuron
AATTTCCTCAAACGAA-1_1	SeuratCTR	CTR	1970	1222	0.0507614	Neuron
AATTTCCTCACTACGA-1_1	SeuratCTR	CTR	1154	800	0.17331	Neuron
AATTTCCTCAGAGCAG-1_1	SeuratCTR	CTR	2179	1149	0.137678	Oligodendrocyte
AATTTCCTCCTGCTAC-1_1	SeuratCTR	CTR	3792	2123	0.0527426	Neuron
AATTTCCTCGCATGAT-1_1	SeuratCTR	CTR	8504	3222	0.458608	Neuron
AATTTCCTCTGATGGT-1_1	SeuratCTR	CTR	10903	3878	0	Neuron
AATTTCCTCTGCATAG-1_1	SeuratCTR	CTR	3860	2045	0.492228	Neuron
AATTTCCTCTTGGGCG-1_1	SeuratCTR	CTR	3753	1983	0.0799361	Neuron
ACAAAGAAGACCTTTG-1_1	SeuratCTR	CTR	1415	860	0	Oligodendrocyte
ACAAAGAAGAGAATCT-1_1	SeuratCTR	CTR	2170	1391	0.414747	Neuron
ACAAAGAAGCATGTTC-1_1	SeuratCTR	CTR	1638	955	0.2442	Oligodendrocyte
ACAAAGAAGGAACTAT-1_1	SeuratCTR	CTR	10180	4064	0.0884086	Neuron
ACAAAGAAGGATTACA-1_1	SeuratCTR	CTR	3250	1773	0.0615385	Neuron
ACAAAGAAGTCTGCAT-1_1	SeuratCTR	CTR	4709	2244	0.424719	Neuron
ACAAAGAAGTTTCGGT-1_1	SeuratCTR	CTR	779	619	0	Microglia
ACAAAGACAACCACAT-1_1	SeuratCTR	CTR	6807	2884	0	Neuron
ACAAAGACACGTGTGC-1_1	SeuratCTR	CTR	6999	3103	0.285755	Neuron
ACAAAGACAGGAACCA-1_1	SeuratCTR	CTR	3467	1710	0.201904	Neuron
ACAAAGACAGTGGTGA-1_1	SeuratCTR	CTR	3821	2217	1.30856	Neuron
ACAAAGAGTCACCGCA-1_1	SeuratCTR	CTR	1730	1183	0.982659	Neuron
ACAAAGAGTCCGAAAG-1_1	SeuratCTR	CTR	2541	1250	0.0393546	Oligodendrocyte
ACAAAGATCACCTCGT-1_1	SeuratCTR	CTR	3672	1774	0.0816993	Neuron
ACAAAGATCACGGACC-1_1	SeuratCTR	CTR	3723	2129	0.241741	Neuron
ACAAAGATCAGACCCG-1_1	SeuratCTR	CTR	6560	2992	0.0152439	Astrocyte
ACAAAGATCAGCGCGT-1_1	SeuratCTR	CTR	1391	1032	0	Neuron
ACAAAGATCGTCTACC-1_1	SeuratCTR	CTR	565	411	0.353982	Endothelial cell
ACAACCAAGCGCCATC-1_1	SeuratCTR	CTR	1336	788	0	Oligodendrocyte
ACAACCAAGCGTTACT-1_1	SeuratCTR	CTR	4342	2042	0	Neuron
ACAACCAAGCTAGATA-1_1	SeuratCTR	CTR	5545	2644	0.12624	Neuron
ACAACCAAGCTTACGT-1_1	SeuratCTR	CTR	1694	914	0	Oligodendrocyte
ACAACCAAGGGAGGAC-1_1	SeuratCTR	CTR	2362	1424	0.804403	Neuron
ACAACCAAGTCTGGAG-1_1	SeuratCTR	CTR	1466	1003	0.341064	Neuron
ACAACCACACAGTCCG-1_1	SeuratCTR	CTR	5156	2327	0.329713	Neuron
ACAACCACACTAAACC-1_1	SeuratCTR	CTR	1695	960	0.176991	Oligodendrocyte
ACAACCAGTAAGGCCA-1_1	SeuratCTR	CTR	1051	635	0	Oligodendrocyte
ACAACCAGTAGGAGTC-1_1	SeuratCTR	CTR	1701	1207	0.0587889	Neuron
ACAACCAGTCAACATC-1_1	SeuratCTR	CTR	6122	2882	0.147011	Neuron
ACAACCAGTCTGTAAC-1_1	SeuratCTR	CTR	1610	981	0.186335	Neuron
ACAACCAGTGATTAGA-1_1	SeuratCTR	CTR	3050	1610	0.0655738	OPC
ACAACCAGTTAGCGGA-1_1	SeuratCTR	CTR	2556	1314	0	Oligodendrocyte
ACAACCATCGGTGTTA-1_1	SeuratCTR	CTR	1721	995	0.116212	Oligodendrocyte
ACAACCATCTAGACAC-1_1	SeuratCTR	CTR	6229	2774	0.0321079	Neuron
ACAAGCTAGCAGTAAT-1_1	SeuratCTR	CTR	2704	1511	0	Neuron
ACAAGCTAGCCGCTTG-1_1	SeuratCTR	CTR	5181	2351	0.173712	Neuron
ACAAGCTAGGACGCAT-1_1	SeuratCTR	CTR	1499	1033	0.0667111	Microglia
ACAAGCTAGTAGATCA-1_1	SeuratCTR	CTR	877	607	0.114025	Oligodendrocyte
ACAAGCTCAACGGCTC-1_1	SeuratCTR	CTR	3189	1672	0.344936	Neuron
ACAAGCTCACGGTGAA-1_1	SeuratCTR	CTR	1064	659	0.56391	Oligodendrocyte
ACAAGCTCACTTCTCG-1_1	SeuratCTR	CTR	4092	2169	0.0733138	Neuron
ACAAGCTCAGAGAAAG-1_1	SeuratCTR	CTR	12830	4852	0.124708	Neuron
ACAAGCTGTACCACGC-1_1	SeuratCTR	CTR	6494	3088	0.0307977	Neuron
ACAAGCTGTCAGGCAA-1_1	SeuratCTR	CTR	2345	1234	0.21322	Neuron
ACAAGCTGTGTCTAAC-1_1	SeuratCTR	CTR	1282	807	0.0780031	Oligodendrocyte
ACAAGCTTCATTTCGT-1_1	SeuratCTR	CTR	4047	2138	0	Neuron
ACAAGCTTCGCAGATT-1_1	SeuratCTR	CTR	1022	658	0.0978474	Oligodendrocyte
ACAAGCTTCGGCATTA-1_1	SeuratCTR	CTR	1252	950	0.399361	Microglia
ACAAGCTTCTGCATAG-1_1	SeuratCTR	CTR	4829	2456	0.186374	Neuron
ACAAGCTTCTGGCTGG-1_1	SeuratCTR	CTR	6152	2774	0.130039	Neuron
ACACAGTAGGCACTAG-1_1	SeuratCTR	CTR	1721	982	0.232423	Oligodendrocyte
ACACAGTAGGTGATCG-1_1	SeuratCTR	CTR	974	750	0.616016	Neuron
ACACAGTAGTCGGGAT-1_1	SeuratCTR	CTR	1499	1070	0.400267	Microglia
ACACAGTCAACGCCCA-1_1	SeuratCTR	CTR	16219	4868	0.0554905	Neuron
ACACAGTCAATCGTCA-1_1	SeuratCTR	CTR	6314	2776	0.253405	Neuron
ACACAGTCAGGATTCT-1_1	SeuratCTR	CTR	2637	1486	0.151688	Neuron
ACACAGTGTCGGCCTA-1_1	SeuratCTR	CTR	2212	1415	0.22604	Endothelial cell
ACACAGTTCACAAGGG-1_1	SeuratCTR	CTR	7077	3021	0.254345	Neuron
ACACCAAAGAGGTATT-1_1	SeuratCTR	CTR	1734	1005	0.11534	Oligodendrocyte
ACACCAAAGATTGTGA-1_1	SeuratCTR	CTR	1130	757	0.265487	Oligodendrocyte
ACACCAAAGGACAACC-1_1	SeuratCTR	CTR	1534	892	0.130378	Oligodendrocyte
ACACCAACAACAGCCC-1_1	SeuratCTR	CTR	7561	3075	0.0264515	Neuron
ACACCAACACTTTATC-1_1	SeuratCTR	CTR	2513	1269	0.0397931	Oligodendrocyte
ACACCAACATAGGCGA-1_1	SeuratCTR	CTR	3916	2089	0.0510725	Neuron
ACACCAACATCCTTCG-1_1	SeuratCTR	CTR	739	615	0.67659	Microglia
ACACCAAGTAATACCC-1_1	SeuratCTR	CTR	14905	4948	0.0402549	Neuron
ACACCAAGTAGTGGCA-1_1	SeuratCTR	CTR	2402	1345	0.333056	Oligodendrocyte
ACACCAAGTCGAAACG-1_1	SeuratCTR	CTR	1079	732	0	Oligodendrocyte
ACACCAAGTGCGTTTA-1_1	SeuratCTR	CTR	3731	2134	0	Neuron
ACACCAAGTGGTCTAT-1_1	SeuratCTR	CTR	2812	1513	0.640114	Neuron
ACACCAATCCCGTGAG-1_1	SeuratCTR	CTR	820	603	0	Endothelial cell
ACACCAATCGCCGTGA-1_1	SeuratCTR	CTR	3511	1805	0.313301	Neuron
ACACCAATCTTCTGGC-1_1	SeuratCTR	CTR	2780	1425	0.0359712	Neuron
ACACGCGAGAGATGCC-1_1	SeuratCTR	CTR	2488	1242	0	Oligodendrocyte
ACACGCGAGATCCGAG-1_1	SeuratCTR	CTR	2474	1482	0.0808407	Neuron
ACACGCGAGTAAACGT-1_1	SeuratCTR	CTR	1948	1107	0.718686	Oligodendrocyte
ACACGCGAGTAACCGG-1_1	SeuratCTR	CTR	1153	756	0.173461	Oligodendrocyte
ACACGCGAGTATGGCG-1_1	SeuratCTR	CTR	1105	697	0	Astrocyte
ACACGCGCAATAGAGT-1_1	SeuratCTR	CTR	1189	761	2.18671	Oligodendrocyte
ACACGCGCAGCATACT-1_1	SeuratCTR	CTR	13698	4520	0.043802	Neuron
ACACGCGGTCGTATGT-1_1	SeuratCTR	CTR	6019	2898	0.249211	Neuron
ACACGCGGTGGTCTGC-1_1	SeuratCTR	CTR	3288	1798	0.33455	Neuron
ACACGCGGTTGCCATA-1_1	SeuratCTR	CTR	5915	2760	0.0338123	Neuron
ACACGCGGTTTCGACA-1_1	SeuratCTR	CTR	1647	1006	0.0607165	Neuron
ACACGCGGTTTCGATG-1_1	SeuratCTR	CTR	4767	2322	0	Neuron
ACACGCGGTTTCGTGA-1_1	SeuratCTR	CTR	4824	2433	0.0207297	Neuron
ACACGCGTCAGTGCGC-1_1	SeuratCTR	CTR	1666	928	0	Oligodendrocyte
ACACGCGTCCGGACGT-1_1	SeuratCTR	CTR	8295	2911	0	Neuron
ACACGCGTCCTATTTG-1_1	SeuratCTR	CTR	879	592	0.227531	Oligodendrocyte
ACACTGAAGAGGGTAA-1_1	SeuratCTR	CTR	531	413	0.188324	Oligodendrocyte
ACACTGAAGCAAGTGC-1_1	SeuratCTR	CTR	4331	2351	0.230894	Neuron
ACACTGAAGGGACAGG-1_1	SeuratCTR	CTR	3034	1780	0.164799	Neuron
ACACTGAAGTGAATAC-1_1	SeuratCTR	CTR	2898	1703	0.483092	Neuron
ACACTGAAGTTGAAGT-1_1	SeuratCTR	CTR	1093	724	0.0914913	Oligodendrocyte
ACACTGACAAGCCCAC-1_1	SeuratCTR	CTR	1182	920	1.77665	Neuron
ACACTGACAGACACCC-1_1	SeuratCTR	CTR	9512	3781	0.0420521	Neuron
ACACTGACAGACATCT-1_1	SeuratCTR	CTR	10320	3863	0.0484496	Neuron
ACACTGACAGCACCCA-1_1	SeuratCTR	CTR	11508	4065	0.0347584	Neuron
ACACTGACATCGGAGA-1_1	SeuratCTR	CTR	2482	1461	0.0402901	Neuron
ACACTGAGTGCGCTCA-1_1	SeuratCTR	CTR	4441	2271	0.450349	Neuron
ACACTGAGTGCTCTCT-1_1	SeuratCTR	CTR	4294	1879	0.13973	Neuron
ACACTGAGTGGCCACT-1_1	SeuratCTR	CTR	4712	2136	0.0212224	Neuron
ACACTGAGTTGGGTAG-1_1	SeuratCTR	CTR	3036	1912	0.263505	Neuron
ACACTGATCACTTATC-1_1	SeuratCTR	CTR	2053	1085	0	Oligodendrocyte
ACACTGATCATTTGGG-1_1	SeuratCTR	CTR	5516	2513	0.235678	Neuron
ACACTGATCCAACCGG-1_1	SeuratCTR	CTR	2095	1375	0.429594	Neuron
ACACTGATCCCGTAAA-1_1	SeuratCTR	CTR	6609	2687	0.363141	Neuron
ACACTGATCGCAGAGA-1_1	SeuratCTR	CTR	740	497	0	Oligodendrocyte
ACAGAAAAGAGGCGGA-1_1	SeuratCTR	CTR	6698	3142	0.462825	Neuron
ACAGAAAAGGTCATAA-1_1	SeuratCTR	CTR	1278	689	0.156495	Oligodendrocyte
ACAGAAACACGTAGAG-1_1	SeuratCTR	CTR	7753	3432	0.322456	Neuron
ACAGAAAGTATAGGAT-1_1	SeuratCTR	CTR	4353	2086	0.183781	Neuron
ACAGAAAGTCACTAGT-1_1	SeuratCTR	CTR	1796	1083	0.167038	Oligodendrocyte
ACAGAAAGTCTCAGAT-1_1	SeuratCTR	CTR	2862	1517	0	Oligodendrocyte
ACAGAAAGTCTTAGTG-1_1	SeuratCTR	CTR	10800	3956	0.0277778	Neuron
ACAGAAAGTTACGCCG-1_1	SeuratCTR	CTR	731	562	0.136799	T cell
ACAGAAAGTTGCCGCA-1_1	SeuratCTR	CTR	4500	2286	0.0222222	Neuron
ACAGAAATCGTCCATC-1_1	SeuratCTR	CTR	1212	764	0	Oligodendrocyte
ACAGAAATCTCCAATT-1_1	SeuratCTR	CTR	6644	2755	0.090307	Neuron
ACAGCCGAGAGCAACC-1_1	SeuratCTR	CTR	1052	623	0	Oligodendrocyte
ACAGCCGAGCGCTGCT-1_1	SeuratCTR	CTR	3510	1853	0	Neuron
ACAGCCGAGGAGAGTA-1_1	SeuratCTR	CTR	2855	1745	0.210158	Neuron
ACAGCCGCAAAGTGTA-1_1	SeuratCTR	CTR	3924	2149	0.127421	Neuron
ACAGCCGCATCTCGTC-1_1	SeuratCTR	CTR	2608	1311	0.0383436	Oligodendrocyte
ACAGCCGGTGAGGAAA-1_1	SeuratCTR	CTR	5726	2523	0	Neuron
ACAGCCGGTTCGTACA-1_1	SeuratCTR	CTR	11898	3994	0.0336191	Neuron
ACAGCCGGTTGCCGCA-1_1	SeuratCTR	CTR	5586	2610	0.0179019	Neuron
ACAGCCGTCAAAGCCT-1_1	SeuratCTR	CTR	2710	1338	0.110701	Oligodendrocyte
ACAGCCGTCACAAGGG-1_1	SeuratCTR	CTR	2925	1712	0	Neuron
ACAGCCGTCAGGTAAA-1_1	SeuratCTR	CTR	7036	3099	0.184764	Neuron
ACAGCCGTCGGTCGGT-1_1	SeuratCTR	CTR	3467	2031	0.346121	Neuron
ACAGCCGTCTTCGTAT-1_1	SeuratCTR	CTR	4693	2038	0.0426167	Oligodendrocyte
ACAGGGAAGAAGCCTG-1_1	SeuratCTR	CTR	2719	1655	0.110335	Neuron
ACAGGGAAGACAAGCC-1_1	SeuratCTR	CTR	2447	1586	0	Neuron
ACAGGGAAGAGAGGTA-1_1	SeuratCTR	CTR	5836	2907	0.445511	Neuron
ACAGGGAAGATCCGAG-1_1	SeuratCTR	CTR	2883	1752	0.346861	Neuron
ACAGGGAAGCAGCCTC-1_1	SeuratCTR	CTR	1553	1124	0.0643915	Neuron
ACAGGGAAGGTTGGTG-1_1	SeuratCTR	CTR	6348	3071	0.976686	Neuron
ACAGGGAAGTCTGCGC-1_1	SeuratCTR	CTR	9343	3854	0.26758	Neuron
ACAGGGAAGTTACGTC-1_1	SeuratCTR	CTR	994	696	0	Oligodendrocyte
ACAGGGACAAACGTGG-1_1	SeuratCTR	CTR	3851	2213	0.0779018	Neuron
ACAGGGACAAACTAAG-1_1	SeuratCTR	CTR	2733	1583	0.146359	Neuron
ACAGGGACAACACAAA-1_1	SeuratCTR	CTR	6916	2961	0.115674	Neuron
ACAGGGACAATGAGCG-1_1	SeuratCTR	CTR	2427	1629	0.247219	Neuron
ACAGGGACACAACATC-1_1	SeuratCTR	CTR	11322	3741	0.0353294	Neuron
ACAGGGACACACCGCA-1_1	SeuratCTR	CTR	5299	2555	0.0566145	Neuron
ACAGGGACAGGTAGTG-1_1	SeuratCTR	CTR	995	649	0.100503	Oligodendrocyte
ACAGGGACAGGTCTCG-1_1	SeuratCTR	CTR	1412	980	0.0708215	Neuron
ACAGGGAGTAAGTTAG-1_1	SeuratCTR	CTR	1623	1100	0	Neuron
ACAGGGAGTACTCCCT-1_1	SeuratCTR	CTR	1633	1062	0.428659	Neuron
ACAGGGAGTAGGACTG-1_1	SeuratCTR	CTR	741	536	0.269906	Neuron
ACAGGGAGTAGGATAT-1_1	SeuratCTR	CTR	3515	1827	0.0853485	Neuron
ACAGGGAGTCACCTTC-1_1	SeuratCTR	CTR	674	505	0.296736	Neuron
ACAGGGAGTCGCACGT-1_1	SeuratCTR	CTR	828	603	0.966184	Neuron
ACAGGGAGTCTGATAC-1_1	SeuratCTR	CTR	1028	650	0	Oligodendrocyte
ACAGGGAGTCTTGAAC-1_1	SeuratCTR	CTR	3862	2250	0.0517866	Neuron
ACAGGGAGTTAGGCCC-1_1	SeuratCTR	CTR	2263	1446	0.309324	Neuron
ACAGGGATCAACGTGT-1_1	SeuratCTR	CTR	1756	1141	0.22779	Neuron
ACAGGGATCCATCACC-1_1	SeuratCTR	CTR	2812	1563	0.106686	Neuron
ACAGGGATCGTCAACA-1_1	SeuratCTR	CTR	1859	1094	0	Oligodendrocyte
ACAGGGATCGTTGTTT-1_1	SeuratCTR	CTR	1992	1101	0.451807	Oligodendrocyte
ACAGGGATCTAAGGAA-1_1	SeuratCTR	CTR	2330	1527	0.386266	Neuron
ACATCCCAGAAGCGCT-1_1	SeuratCTR	CTR	2946	1771	0.746775	Neuron
ACATCCCAGAAGGCTC-1_1	SeuratCTR	CTR	1979	1126	0.202122	Oligodendrocyte
ACATCCCAGACGTCCC-1_1	SeuratCTR	CTR	2005	1239	0.399002	Astrocyte
ACATCCCAGCACTCAT-1_1	SeuratCTR	CTR	7598	3151	0.0921295	Neuron
ACATCCCAGCGAGGAG-1_1	SeuratCTR	CTR	6418	2827	0.171393	Neuron
ACATCCCAGGAGATAG-1_1	SeuratCTR	CTR	3399	1902	0.500147	Astrocyte
ACATCCCAGTGAGGTC-1_1	SeuratCTR	CTR	2172	1419	1.42726	Neuron
ACATCCCCAAAGGGCT-1_1	SeuratCTR	CTR	15418	5091	0.084317	Neuron
ACATCCCCACAAATAG-1_1	SeuratCTR	CTR	8795	3395	0.0568505	Neuron
ACATCCCCATCGCTAA-1_1	SeuratCTR	CTR	2005	1027	0	Oligodendrocyte
ACATCCCGTAGGGTAC-1_1	SeuratCTR	CTR	4275	2321	0.421053	Neuron
ACATCCCGTATGGTTC-1_1	SeuratCTR	CTR	1148	863	0	Microglia
ACATCCCGTGCAGTGA-1_1	SeuratCTR	CTR	2129	1112	0	Oligodendrocyte
ACATCCCGTGGACTAG-1_1	SeuratCTR	CTR	4791	2408	0.0417449	Neuron
ACATCCCGTTGGGTAG-1_1	SeuratCTR	CTR	1444	855	0.138504	Oligodendrocyte
ACATCCCTCACTTGGA-1_1	SeuratCTR	CTR	3375	1588	0.148148	Oligodendrocyte
ACATCCCTCAGACATC-1_1	SeuratCTR	CTR	1397	833	0.286328	Oligodendrocyte
ACATCCCTCAGCGTCG-1_1	SeuratCTR	CTR	4963	2649	0	Neuron
ACATCCCTCCAGGACC-1_1	SeuratCTR	CTR	1374	780	0.0727802	Oligodendrocyte
ACATCCCTCGCTAATG-1_1	SeuratCTR	CTR	2083	1170	0.384061	Neuron
ACATCGAAGGAGCAAA-1_1	SeuratCTR	CTR	1117	741	0.179051	Oligodendrocyte
ACATCGAAGGGCCAAT-1_1	SeuratCTR	CTR	2887	1551	0.034638	Neuron
ACATCGACACAAGCTT-1_1	SeuratCTR	CTR	762	576	0	Microglia
ACATCGACACTGAGTT-1_1	SeuratCTR	CTR	4529	1631	0	Oligodendrocyte
ACATCGACACTGCGAC-1_1	SeuratCTR	CTR	1616	996	0.0618812	Oligodendrocyte
ACATCGAGTAGCTCGC-1_1	SeuratCTR	CTR	10033	3695	0.109638	Neuron
ACATCGAGTTGTTGCA-1_1	SeuratCTR	CTR	689	454	0.580552	Neuron
ACATCGATCACGGGAA-1_1	SeuratCTR	CTR	4577	2394	0.109242	Neuron
ACATCGATCCCAGGAC-1_1	SeuratCTR	CTR	1855	1073	0.0539084	Oligodendrocyte
ACATCGATCGTGCACG-1_1	SeuratCTR	CTR	1564	914	0.127877	Oligodendrocyte
ACATGCAAGACGGTTG-1_1	SeuratCTR	CTR	1217	802	0.657354	Oligodendrocyte
ACATGCAAGATACAGT-1_1	SeuratCTR	CTR	1092	676	0.274725	Oligodendrocyte
ACATGCAAGCTCACTA-1_1	SeuratCTR	CTR	5854	2663	0.0170823	Neuron
ACATGCAAGGACGCTA-1_1	SeuratCTR	CTR	3313	1701	0.422578	Neuron
ACATGCAAGGTTACAA-1_1	SeuratCTR	CTR	895	582	0.111732	Neuron
ACATGCAAGTCTTCGA-1_1	SeuratCTR	CTR	1068	654	0.374532	Oligodendrocyte
ACATGCAAGTGCAACG-1_1	SeuratCTR	CTR	7314	3037	0.0820345	Neuron
ACATGCAAGTTGGAGC-1_1	SeuratCTR	CTR	2466	1390	0.0405515	Neuron
ACATGCACACGACAAG-1_1	SeuratCTR	CTR	2255	1338	0.133038	OPC
ACATGCACACTGAGTT-1_1	SeuratCTR	CTR	7433	3302	0.0403606	Neuron
ACATGCACAGATCCTA-1_1	SeuratCTR	CTR	2288	1285	0.131119	Oligodendrocyte
ACATGCACAGGTGTGA-1_1	SeuratCTR	CTR	4592	2193	0.065331	Neuron
ACATGCACATCCAACA-1_1	SeuratCTR	CTR	3837	1895	0.26062	Neuron
ACATGCAGTGACTGTT-1_1	SeuratCTR	CTR	11054	4004	0.0633255	Neuron
ACATGCAGTTATAGAG-1_1	SeuratCTR	CTR	2270	1462	0.528634	Neuron
ACATGCATCAGTCTTT-1_1	SeuratCTR	CTR	1812	979	0.0551876	Oligodendrocyte
ACATGCATCCTTCACG-1_1	SeuratCTR	CTR	1823	1059	0	Neuron
ACATGCATCTGTGCTC-1_1	SeuratCTR	CTR	1974	1137	0	Oligodendrocyte
ACATTTCAGAAATGGG-1_1	SeuratCTR	CTR	3315	1873	0.0603318	Neuron
ACATTTCAGATTGATG-1_1	SeuratCTR	CTR	2165	994	0.0923788	Oligodendrocyte
ACATTTCAGTAACCGG-1_1	SeuratCTR	CTR	6544	2715	0	Neuron
ACATTTCCACTGTCCT-1_1	SeuratCTR	CTR	7590	3194	0.0527009	Neuron
ACATTTCCAGCATACT-1_1	SeuratCTR	CTR	1795	1187	0.111421	Microglia
ACATTTCCATCGGTTA-1_1	SeuratCTR	CTR	5771	2514	0	Neuron
ACATTTCGTTAAAGTG-1_1	SeuratCTR	CTR	2011	1348	1.19344	Astrocyte
ACATTTCGTTTGAAAG-1_1	SeuratCTR	CTR	8312	3586	0.240616	Neuron
ACATTTCTCCGCTGTT-1_1	SeuratCTR	CTR	3701	1757	0.0540394	Astrocyte
ACATTTCTCGACGCGT-1_1	SeuratCTR	CTR	809	566	0.247219	Oligodendrocyte
ACCAAACAGAAACTGT-1_1	SeuratCTR	CTR	3318	1580	0.241109	Neuron
ACCAAACAGGATTACA-1_1	SeuratCTR	CTR	937	703	0.213447	Microglia
ACCAAACAGTGCACAG-1_1	SeuratCTR	CTR	3236	1880	0.0618047	Neuron
ACCAAACCAATTGAAG-1_1	SeuratCTR	CTR	5196	2231	0.134719	Neuron
ACCAAACCACAACGCC-1_1	SeuratCTR	CTR	3780	1943	0.47619	Neuron
ACCAAACCAGAGTTCT-1_1	SeuratCTR	CTR	3941	2070	0.0253743	Neuron
ACCAAACCATGAGTAA-1_1	SeuratCTR	CTR	8529	3349	0.19932	Neuron
ACCAAACGTAAGATAC-1_1	SeuratCTR	CTR	1289	804	0	Oligodendrocyte
ACCAAACGTACGCGTC-1_1	SeuratCTR	CTR	716	475	0.418994	Oligodendrocyte
ACCAAACGTCACCACG-1_1	SeuratCTR	CTR	3636	1877	0	Hemopoietic stem cell
ACCAAACGTCACCTTC-1_1	SeuratCTR	CTR	930	551	0	Neuron
ACCAAACGTCCTTTGC-1_1	SeuratCTR	CTR	3489	1751	0.143308	OPC
ACCAAACGTTCCAGGC-1_1	SeuratCTR	CTR	2232	1373	0.179211	Neuron
ACCAAACTCAACACGT-1_1	SeuratCTR	CTR	2163	1304	0.0462321	Neuron
ACCAAACTCATTTACC-1_1	SeuratCTR	CTR	7082	2881	0.0988421	Neuron
ACCAAACTCCTTTAGT-1_1	SeuratCTR	CTR	6156	2474	0.0974659	Neuron
ACCAACAAGATTAGAC-1_1	SeuratCTR	CTR	5434	2449	0.368053	Neuron
ACCAACAAGCGTGCCT-1_1	SeuratCTR	CTR	5168	2441	0	Neuron
ACCAACAAGGAAGTGA-1_1	SeuratCTR	CTR	917	656	0	Oligodendrocyte
ACCAACAAGGGAGGTG-1_1	SeuratCTR	CTR	1456	1012	0.686813	Neuron
ACCAACACAAGTGTCT-1_1	SeuratCTR	CTR	2906	1671	0.550585	Neuron
ACCAACACACATGACT-1_1	SeuratCTR	CTR	6824	2420	0.17585	Neuron
ACCAACACATAGGTTC-1_1	SeuratCTR	CTR	3504	1849	0	Neuron
ACCAACAGTCATTGCA-1_1	SeuratCTR	CTR	3535	1762	0.19802	OPC
ACCAACATCAGTGTGT-1_1	SeuratCTR	CTR	2143	1302	0.65329	Neuron
ACCAACATCCAGCACG-1_1	SeuratCTR	CTR	2316	1373	0.0431779	Neuron
ACCAACATCCGTAATG-1_1	SeuratCTR	CTR	3844	1901	0.598335	OPC
ACCAACATCCGTCCTA-1_1	SeuratCTR	CTR	2238	1117	0.402145	Oligodendrocyte
ACCAACATCGACATAC-1_1	SeuratCTR	CTR	7773	2774	0	Oligodendrocyte
ACCAACATCTCCATAT-1_1	SeuratCTR	CTR	5159	2217	0.0581508	Neuron
ACCAACATCTTGGTCC-1_1	SeuratCTR	CTR	2079	1133	0.0481	Oligodendrocyte
ACCACAAAGACGCAGT-1_1	SeuratCTR	CTR	1488	908	0.0672043	Neuron
ACCACAAAGCTGGAGT-1_1	SeuratCTR	CTR	3257	1721	0.276328	Neuron
ACCACAAAGGCGATAC-1_1	SeuratCTR	CTR	2396	1219	0.0834725	Oligodendrocyte
ACCACAAAGGGTCAAC-1_1	SeuratCTR	CTR	5214	2422	0	Neuron
ACCACAAAGTTCCATG-1_1	SeuratCTR	CTR	1585	995	0.252366	Neuron
ACCACAACACAGGATG-1_1	SeuratCTR	CTR	4316	1995	0.301205	Oligodendrocyte
ACCACAACACTTCTCG-1_1	SeuratCTR	CTR	1477	843	0	Oligodendrocyte
ACCACAACATCCGAAT-1_1	SeuratCTR	CTR	1011	671	0	Neuron
ACCACAAGTAAGACCG-1_1	SeuratCTR	CTR	4921	2528	0.426743	Neuron
ACCACAAGTACTCGAT-1_1	SeuratCTR	CTR	8262	3366	0.0363108	Neuron
ACCACAAGTAGTATAG-1_1	SeuratCTR	CTR	1910	1113	0	Oligodendrocyte
ACCACAAGTCGAATTC-1_1	SeuratCTR	CTR	2087	1112	0	Oligodendrocyte
ACCACAAGTTAAGAAC-1_1	SeuratCTR	CTR	3062	1326	0.0326584	Oligodendrocyte
ACCACAAGTTCCGGTG-1_1	SeuratCTR	CTR	3004	1781	0.599201	Neuron
ACCACAAGTTGCACGC-1_1	SeuratCTR	CTR	2924	1702	0.478796	Neuron
ACCACAATCGGCATTA-1_1	SeuratCTR	CTR	1123	703	0	Oligodendrocyte
ACCACAATCTAGCATG-1_1	SeuratCTR	CTR	4243	1993	0.117841	OPC
ACCACAATCTGGCCTT-1_1	SeuratCTR	CTR	3216	1493	0.404229	Astrocyte
ACCACAATCTGGTGGC-1_1	SeuratCTR	CTR	1495	898	0.200669	Oligodendrocyte
ACCACAATCTTACTGT-1_1	SeuratCTR	CTR	2339	1232	0	Oligodendrocyte
ACCATTTAGCGAGTCA-1_1	SeuratCTR	CTR	5254	2874	1.33232	Astrocyte
ACCATTTAGGACAGTC-1_1	SeuratCTR	CTR	4726	2439	0.44435	Neuron
ACCATTTAGGTGCCTC-1_1	SeuratCTR	CTR	10504	3867	0.0571211	Neuron
ACCATTTCAAGCAGGT-1_1	SeuratCTR	CTR	11498	4405	0.0869716	Neuron
ACCATTTCACAATCTG-1_1	SeuratCTR	CTR	2321	1184	0.0430849	Oligodendrocyte
ACCATTTCACCGCTAG-1_1	SeuratCTR	CTR	2212	1144	0	Oligodendrocyte
ACCATTTGTCACCACG-1_1	SeuratCTR	CTR	6002	2604	0.0499833	Neuron
ACCATTTGTCGGTAAG-1_1	SeuratCTR	CTR	2764	1521	0.68741	Neuron
ACCATTTGTGGGCTTC-1_1	SeuratCTR	CTR	5319	2278	0.0188005	Neuron
ACCATTTGTGTTGACT-1_1	SeuratCTR	CTR	2307	1368	0.346771	Neuron
ACCATTTGTTCAGCGC-1_1	SeuratCTR	CTR	1286	797	0	Oligodendrocyte
ACCATTTTCATCGGGC-1_1	SeuratCTR	CTR	1996	1248	0	Neuron
ACCATTTTCCTTACCG-1_1	SeuratCTR	CTR	9899	3476	0.010102	Neuron
ACCATTTTCGCTGCGA-1_1	SeuratCTR	CTR	7341	3163	0.0272442	Neuron
ACCATTTTCTCCGATC-1_1	SeuratCTR	CTR	1072	729	0.0932836	Neuron
ACCCAAAAGCAACTTC-1_1	SeuratCTR	CTR	5451	2650	0.220143	Neuron
ACCCAAAAGCAGGCTA-1_1	SeuratCTR	CTR	3778	2079	0.847009	Neuron
ACCCAAAAGCATGCGA-1_1	SeuratCTR	CTR	4404	2001	0.0908265	Neuron
ACCCAAAAGTGCTCAT-1_1	SeuratCTR	CTR	2905	1611	0.20654	Neuron
ACCCAAACAGGCCTGT-1_1	SeuratCTR	CTR	11803	4020	0.203338	Neuron
ACCCAAAGTTCGGACC-1_1	SeuratCTR	CTR	7895	3329	0.0126662	Neuron
ACCCAAATCGTCGCTT-1_1	SeuratCTR	CTR	13161	4373	0.220348	Neuron
ACCCAAATCGTGTCAA-1_1	SeuratCTR	CTR	3026	1620	0.495704	Neuron
ACCCTCAAGAAGCGGG-1_1	SeuratCTR	CTR	1770	1068	0.39548	Oligodendrocyte
ACCCTCAAGAGCATAT-1_1	SeuratCTR	CTR	2398	1224	0.125104	Oligodendrocyte
ACCCTCAAGGTCCCGT-1_1	SeuratCTR	CTR	1194	713	0	Oligodendrocyte
ACCCTCAAGGTTCATC-1_1	SeuratCTR	CTR	3019	1532	0.0331236	Neuron
ACCCTCACACATGTTG-1_1	SeuratCTR	CTR	7257	2826	0.482293	Neuron
ACCCTCAGTAGCACAG-1_1	SeuratCTR	CTR	2022	1190	0.098912	Neuron
ACCCTCAGTCGACGCT-1_1	SeuratCTR	CTR	2434	1395	0.0410846	OPC
ACCCTCAGTGCCCAGT-1_1	SeuratCTR	CTR	6557	2911	0.122007	Neuron
ACCCTCAGTGCCGAAA-1_1	SeuratCTR	CTR	9272	3832	0.970664	Neuron
ACCCTCATCCCATAGA-1_1	SeuratCTR	CTR	8271	3174	0.0362713	Neuron
ACCCTCATCGGTATGT-1_1	SeuratCTR	CTR	2603	1497	0.422589	OPC
ACCCTTGAGCAATTCC-1_1	SeuratCTR	CTR	4908	1978	0.0203749	OPC
ACCCTTGAGGAGCAAA-1_1	SeuratCTR	CTR	5109	2225	0.17616	Oligodendrocyte
ACCCTTGAGGATGTTA-1_1	SeuratCTR	CTR	5499	2638	0	Neuron
ACCCTTGAGGTACCTT-1_1	SeuratCTR	CTR	2963	1687	0.0337496	Neuron
ACCCTTGCAATTTCTC-1_1	SeuratCTR	CTR	2852	1312	0.245442	Oligodendrocyte
ACCCTTGCACAGTGTT-1_1	SeuratCTR	CTR	889	568	0	Oligodendrocyte
ACCCTTGCACATGTTG-1_1	SeuratCTR	CTR	2319	1235	0.258732	Oligodendrocyte
ACCCTTGCAGAGTTGG-1_1	SeuratCTR	CTR	7048	3350	0.113507	Neuron
ACCCTTGCAGTTTCAG-1_1	SeuratCTR	CTR	4238	1816	0.0471921	Oligodendrocyte
ACCCTTGGTGAATATG-1_1	SeuratCTR	CTR	7187	3076	0	Neuron
ACCCTTGGTGCCTAAT-1_1	SeuratCTR	CTR	12237	4000	0.0163439	Neuron
ACCCTTGGTGCGGTAA-1_1	SeuratCTR	CTR	2554	1639	0.195771	Neuron
ACCCTTGGTTGAGGAC-1_1	SeuratCTR	CTR	2245	1533	0.0890869	Microglia
ACCCTTGGTTGCTCCT-1_1	SeuratCTR	CTR	20354	5477	0.167043	Neuron
ACCCTTGTCATCGACA-1_1	SeuratCTR	CTR	2984	1652	0.0335121	Microglia
ACCCTTGTCCATGAGT-1_1	SeuratCTR	CTR	785	493	0	Oligodendrocyte
ACCCTTGTCGGAGTAG-1_1	SeuratCTR	CTR	1233	862	0	Neuron
ACCCTTGTCGGTCACG-1_1	SeuratCTR	CTR	1657	922	0.1207	Oligodendrocyte
ACCCTTGTCTTACACT-1_1	SeuratCTR	CTR	5762	2369	0.0173551	Neuron
ACCCTTGTCTTCTCAA-1_1	SeuratCTR	CTR	5309	2244	0.0376719	Oligodendrocyte
ACCGTTCAGCTGCCAC-1_1	SeuratCTR	CTR	6531	2779	0.0459348	Neuron
ACCGTTCAGGATGAGA-1_1	SeuratCTR	CTR	2278	1413	0.0877963	Neuron
ACCGTTCAGTTGCCCG-1_1	SeuratCTR	CTR	13082	4654	0.0764409	OPC
ACCGTTCCAGATACCT-1_1	SeuratCTR	CTR	11488	3609	0.00870474	Neuron
ACCGTTCCAGCTCATA-1_1	SeuratCTR	CTR	1895	1178	0.105541	Neuron
ACCGTTCCAGGAATCG-1_1	SeuratCTR	CTR	5408	2524	0.49926	Neuron
ACCGTTCCATCGTTCC-1_1	SeuratCTR	CTR	2950	1487	0.271186	Oligodendrocyte
ACCGTTCCATGTCTAG-1_1	SeuratCTR	CTR	13414	4556	0.0074549	Neuron
ACCGTTCGTAACATGA-1_1	SeuratCTR	CTR	1757	982	0	Oligodendrocyte
ACCGTTCGTAGGGAGG-1_1	SeuratCTR	CTR	8993	3686	0.255754	Neuron
ACCGTTCGTGATTCAC-1_1	SeuratCTR	CTR	3397	2009	0.147189	Neuron
ACCGTTCTCATTATCC-1_1	SeuratCTR	CTR	2063	1138	0.339312	Oligodendrocyte
ACCGTTCTCGCTCCTA-1_1	SeuratCTR	CTR	2899	1471	0	OPC
ACCGTTCTCGTTCAGA-1_1	SeuratCTR	CTR	5724	2472	0	Neuron
ACCTACCAGAACTGAT-1_1	SeuratCTR	CTR	1891	1224	0.0528821	Microglia
ACCTACCAGAGCCTGA-1_1	SeuratCTR	CTR	6244	2373	0.0480461	Neuron
ACCTACCAGCAAGGAA-1_1	SeuratCTR	CTR	959	593	0	Oligodendrocyte
ACCTACCAGCACGTCC-1_1	SeuratCTR	CTR	4810	2176	0.22869	Neuron
ACCTACCAGCAGGCTA-1_1	SeuratCTR	CTR	6034	2909	0.132582	Microglia
ACCTACCAGCATCGAG-1_1	SeuratCTR	CTR	1390	935	0.215827	Neuron
ACCTACCAGGACTAAT-1_1	SeuratCTR	CTR	10451	3996	0.12439	Neuron
ACCTACCAGTCATGAA-1_1	SeuratCTR	CTR	5645	2466	0.0177148	Neuron
ACCTACCCAAGAGCTG-1_1	SeuratCTR	CTR	4282	2063	0.0467071	Neuron
ACCTACCCACCGCTAG-1_1	SeuratCTR	CTR	3252	1831	0.0307503	Neuron
ACCTACCCATACAGAA-1_1	SeuratCTR	CTR	1213	776	0.0824402	Oligodendrocyte
ACCTACCGTACCACGC-1_1	SeuratCTR	CTR	13422	4470	0.0596036	OPC
ACCTACCGTATCACGT-1_1	SeuratCTR	CTR	962	631	0.10395	Oligodendrocyte
ACCTACCGTGAGATTA-1_1	SeuratCTR	CTR	4659	2269	0.0643915	Neuron
ACCTACCGTTTATGCG-1_1	SeuratCTR	CTR	626	433	0	Astrocyte
ACCTACCGTTTCTTAC-1_1	SeuratCTR	CTR	4482	2271	0.0892459	Hemopoietic stem cell
ACCTACCTCACACCCT-1_1	SeuratCTR	CTR	2018	1136	0	Oligodendrocyte
ACCTACCTCAGCATTG-1_1	SeuratCTR	CTR	6476	2493	0.123533	Neuron
ACCTACCTCCAATGCA-1_1	SeuratCTR	CTR	1083	676	0.0923361	Oligodendrocyte
ACCTACCTCCTGGGTG-1_1	SeuratCTR	CTR	4454	2108	0.246969	Neuron
ACCTACCTCGAAGAAT-1_1	SeuratCTR	CTR	2831	1477	0.247262	Oligodendrocyte
ACCTGAAAGAGCCGTA-1_1	SeuratCTR	CTR	6116	3011	0.719424	Neuron
ACCTGAAAGCTTTCCC-1_1	SeuratCTR	CTR	5114	2189	0.351975	Neuron
ACCTGAAAGTGGAATT-1_1	SeuratCTR	CTR	1043	654	0.0958773	Oligodendrocyte
ACCTGAACAACCCGCA-1_1	SeuratCTR	CTR	1075	612	0	Neuron
ACCTGAACACCTATCC-1_1	SeuratCTR	CTR	8529	3328	0	Neuron
ACCTGAACATAATCGC-1_1	SeuratCTR	CTR	2313	1216	0.0864678	Oligodendrocyte
ACCTGAAGTATGTCTG-1_1	SeuratCTR	CTR	3944	1992	0.278905	Neuron
ACCTGAAGTCGCGTCA-1_1	SeuratCTR	CTR	2174	1445	0	Neuron
ACCTGAAGTGACTATC-1_1	SeuratCTR	CTR	3709	2031	0.0269614	Neuron
ACCTGAAGTGTTCAGT-1_1	SeuratCTR	CTR	780	536	0	Oligodendrocyte
ACCTGAAGTTCCGCTT-1_1	SeuratCTR	CTR	4518	1883	0.0664011	Oligodendrocyte
ACCTGAAGTTTCGACA-1_1	SeuratCTR	CTR	2370	1344	0.168776	Oligodendrocyte
ACCTGAATCACACCCT-1_1	SeuratCTR	CTR	934	551	0.214133	Oligodendrocyte
ACCTGAATCCTAGCGG-1_1	SeuratCTR	CTR	1225	746	0.0816327	Oligodendrocyte
ACCTGAATCGGCTTCT-1_1	SeuratCTR	CTR	4940	2436	0	Neuron
ACCTGTCAGGATGGCT-1_1	SeuratCTR	CTR	3318	1848	0.271248	Neuron
ACCTGTCAGGTAGATT-1_1	SeuratCTR	CTR	719	522	0.556328	Oligodendrocyte
ACCTGTCAGTACAGAT-1_1	SeuratCTR	CTR	5901	2627	0.152517	Neuron
ACCTGTCAGTATGAGT-1_1	SeuratCTR	CTR	972	596	0.102881	Oligodendrocyte
ACCTGTCCAAATTGCC-1_1	SeuratCTR	CTR	1495	940	0.200669	Oligodendrocyte
ACCTGTCCACAATGCT-1_1	SeuratCTR	CTR	5893	2552	0.135754	Neuron
ACCTGTCCACTTCAAG-1_1	SeuratCTR	CTR	2000	1072	0.2	Oligodendrocyte
ACCTGTCCATCTATCT-1_1	SeuratCTR	CTR	7028	2696	0.0569152	Neuron
ACCTGTCGTCTGTTAG-1_1	SeuratCTR	CTR	760	508	0	Oligodendrocyte
ACCTGTCTCACTGTCC-1_1	SeuratCTR	CTR	3681	1633	0.190166	Oligodendrocyte
ACCTGTCTCATGACAC-1_1	SeuratCTR	CTR	2502	1350	0.319744	Neuron
ACCTGTCTCCACAGGC-1_1	SeuratCTR	CTR	2556	1486	0	Neuron
ACCTGTCTCCTCACCA-1_1	SeuratCTR	CTR	11772	3910	0.0254842	Neuron
ACCTGTCTCGCCAACG-1_1	SeuratCTR	CTR	3734	1907	0.133905	Neuron
ACCTGTCTCTGGCCGA-1_1	SeuratCTR	CTR	1882	1069	0.10627	Oligodendrocyte
ACGATCAAGAGGGCGA-1_1	SeuratCTR	CTR	8290	3776	0.120627	Neuron
ACGATCAAGATGTAGT-1_1	SeuratCTR	CTR	3491	1587	0.11458	Oligodendrocyte
ACGATCAAGATTCGAA-1_1	SeuratCTR	CTR	1460	876	0.205479	Oligodendrocyte
ACGATCAAGGCTCACC-1_1	SeuratCTR	CTR	1944	1042	1.13169	Oligodendrocyte
ACGATCAAGGGCAAGG-1_1	SeuratCTR	CTR	4043	2180	0.0742023	Neuron
ACGATCACAACGGCTC-1_1	SeuratCTR	CTR	1540	995	0	OPC
ACGATCACAATAGGAT-1_1	SeuratCTR	CTR	12265	4194	0.0407664	Neuron
ACGATCACACTTCAAG-1_1	SeuratCTR	CTR	707	515	0.990099	Oligodendrocyte
ACGATCAGTCATAACC-1_1	SeuratCTR	CTR	1513	851	0.0660939	Oligodendrocyte
ACGATCAGTCCACAGC-1_1	SeuratCTR	CTR	2136	1185	0.093633	OPC
ACGATCATCAAGCGTT-1_1	SeuratCTR	CTR	784	632	0.127551	Microglia
ACGATCATCATTTGTC-1_1	SeuratCTR	CTR	2890	1549	0.0692042	Astrocyte
ACGATCATCCTTCTAA-1_1	SeuratCTR	CTR	6353	2896	0.0314812	Neuron
ACGATCATCGAGAATA-1_1	SeuratCTR	CTR	997	770	0	Microglia
ACGATCATCTTCGATT-1_1	SeuratCTR	CTR	5042	2520	0.0793336	Neuron
ACGATGTAGAAACTGT-1_1	SeuratCTR	CTR	7395	3165	0.297498	Neuron
ACGATGTAGCTATCCA-1_1	SeuratCTR	CTR	1034	622	0.580271	Oligodendrocyte
ACGATGTAGGGTTGCA-1_1	SeuratCTR	CTR	6150	2807	0.227642	Neuron
ACGATGTAGGTTGAGC-1_1	SeuratCTR	CTR	617	451	0.162075	Oligodendrocyte
ACGATGTCAACGACAG-1_1	SeuratCTR	CTR	1809	992	0.110558	Oligodendrocyte
ACGATGTCACCAGCTG-1_1	SeuratCTR	CTR	3686	2097	0.0542594	Neuron
ACGATGTCACCATATG-1_1	SeuratCTR	CTR	968	611	0.103306	Oligodendrocyte
ACGATGTCAGTAGAAT-1_1	SeuratCTR	CTR	2129	1253	0.422734	Oligodendrocyte
ACGATGTCAGTCGCTG-1_1	SeuratCTR	CTR	4140	2051	0.120773	Neuron
ACGATGTGTATGTCTG-1_1	SeuratCTR	CTR	3650	2108	0.30137	Neuron
ACGATGTGTCCAGAAG-1_1	SeuratCTR	CTR	7032	2851	0	Neuron
ACGATGTGTCCGAAAG-1_1	SeuratCTR	CTR	1643	978	0.486914	Oligodendrocyte
ACGATGTGTGAGATTA-1_1	SeuratCTR	CTR	1385	964	0.505415	Neuron
ACGATGTGTGTGCTTA-1_1	SeuratCTR	CTR	4767	2520	0.104888	Neuron
ACGATGTGTTGTGGCC-1_1	SeuratCTR	CTR	4085	2345	0.0979192	Neuron
ACGATGTTCATGCAGT-1_1	SeuratCTR	CTR	2857	1490	0.105005	Neuron
ACGATGTTCGCATTAG-1_1	SeuratCTR	CTR	6768	2937	0.0147754	Neuron
ACGATGTTCTCATTTG-1_1	SeuratCTR	CTR	2096	1266	0.23855	Neuron
ACGCACGAGATGGCAC-1_1	SeuratCTR	CTR	1149	738	0.0870322	Oligodendrocyte
ACGCACGAGGGTAGCT-1_1	SeuratCTR	CTR	1563	1035	0	Neuron
ACGCACGCAAGTATCC-1_1	SeuratCTR	CTR	3113	1413	0.0321234	Astrocyte
ACGCACGCACACGGAA-1_1	SeuratCTR	CTR	4782	2531	0.0418235	Neuron
ACGCACGCACTGGCGT-1_1	SeuratCTR	CTR	1890	1032	0.0529101	Oligodendrocyte
ACGCACGCAGCGGATA-1_1	SeuratCTR	CTR	4758	2374	0.126103	Neuron
ACGCACGGTTCGTGCG-1_1	SeuratCTR	CTR	1967	1209	0.0508388	Neuron
ACGCACGGTTGACTGT-1_1	SeuratCTR	CTR	6091	2569	0.0328353	Neuron
ACGCACGTCACAAGAA-1_1	SeuratCTR	CTR	1745	944	0.17192	Oligodendrocyte
ACGCACGTCACCGGGT-1_1	SeuratCTR	CTR	1032	646	0	Oligodendrocyte
ACGCACGTCGTAGGGA-1_1	SeuratCTR	CTR	2538	1479	0.0394011	Neuron
ACGCACGTCTAGGCAT-1_1	SeuratCTR	CTR	3160	1425	0.0949367	Oligodendrocyte
ACGCACGTCTGCCCTA-1_1	SeuratCTR	CTR	1263	760	0.316706	Oligodendrocyte
ACGCACGTCTTTCAGT-1_1	SeuratCTR	CTR	6826	2630	0.234398	Neuron
ACGGAAGAGAAATGGG-1_1	SeuratCTR	CTR	2062	1226	0.0484966	Neuron
ACGGAAGAGAGGCGGA-1_1	SeuratCTR	CTR	647	509	0.309119	Oligodendrocyte
ACGGAAGAGGCCTGAA-1_1	SeuratCTR	CTR	965	565	0	Oligodendrocyte
ACGGAAGCAAACAGGC-1_1	SeuratCTR	CTR	9645	3819	0.0622084	Neuron
ACGGAAGCAAGACGGT-1_1	SeuratCTR	CTR	3865	2297	0	Neuron
ACGGAAGCACTCTGCT-1_1	SeuratCTR	CTR	2055	1125	0	Oligodendrocyte
ACGGAAGCAGGTATGG-1_1	SeuratCTR	CTR	1356	877	1.10619	Oligodendrocyte
ACGGAAGGTGCCTGAC-1_1	SeuratCTR	CTR	4743	2306	0.189753	Neuron
ACGGAAGGTGCGGCTT-1_1	SeuratCTR	CTR	8315	3767	0.336741	Neuron
ACGGAAGTCAGGACGA-1_1	SeuratCTR	CTR	1504	1108	0.199468	Microglia
ACGGAAGTCATCGCAA-1_1	SeuratCTR	CTR	3032	1648	0.329815	Neuron
ACGGAAGTCGCAACAT-1_1	SeuratCTR	CTR	1403	920	0.142552	Oligodendrocyte
ACGGAAGTCTCAACCC-1_1	SeuratCTR	CTR	3906	1966	0.281618	Neuron
ACGGAAGTCTTGGCTC-1_1	SeuratCTR	CTR	1028	809	0	Microglia
ACGGGTCAGAGGTTAT-1_1	SeuratCTR	CTR	5505	2630	0.472298	Neuron
ACGGGTCAGCCTGTGC-1_1	SeuratCTR	CTR	11215	4312	0.115916	Neuron
ACGGGTCAGCTAGAGC-1_1	SeuratCTR	CTR	2684	1578	0.633383	Neuron
ACGGGTCAGGTTAGTA-1_1	SeuratCTR	CTR	1940	1273	0.103093	Neuron
ACGGGTCCAATTGAGA-1_1	SeuratCTR	CTR	2434	1550	0.0410846	Neuron
ACGGGTCCACACTTAG-1_1	SeuratCTR	CTR	4813	2307	0.186994	Hemopoietic stem cell
ACGGGTCCACCGGAAA-1_1	SeuratCTR	CTR	2580	1607	0.348837	Neuron
ACGGGTCCACTACGGC-1_1	SeuratCTR	CTR	3154	1787	0.0951173	Neuron
ACGGGTCCAGAGGCTA-1_1	SeuratCTR	CTR	5371	2561	0.037237	Neuron
ACGGGTCCAGTAACGG-1_1	SeuratCTR	CTR	1450	990	0.0689655	Astrocyte
ACGGGTCGTCCTTGTC-1_1	SeuratCTR	CTR	5637	2509	0.10644	Neuron
ACGGGTCGTGACACGA-1_1	SeuratCTR	CTR	7767	3373	0.746749	Neuron
ACGGGTCGTGAGAGGG-1_1	SeuratCTR	CTR	586	410	0	Oligodendrocyte
ACGGGTCGTGCATTTG-1_1	SeuratCTR	CTR	5014	2621	0.398883	Neuron
ACGGGTCGTTCGTTCC-1_1	SeuratCTR	CTR	4290	2441	0.0699301	Neuron
ACGGGTCGTTGGCCTG-1_1	SeuratCTR	CTR	2077	1120	1.10737	Oligodendrocyte
ACGGGTCTCCATAGGT-1_1	SeuratCTR	CTR	4286	1955	0.0699953	Neuron
ACGGGTCTCCCTTCCC-1_1	SeuratCTR	CTR	6003	2525	0.533067	Neuron
ACGGGTCTCCGACGGT-1_1	SeuratCTR	CTR	1623	971	0	Oligodendrocyte
ACGGGTCTCTCGCAGG-1_1	SeuratCTR	CTR	2854	1682	0.140154	Neuron
ACGGGTCTCTGACGCG-1_1	SeuratCTR	CTR	831	640	0.361011	Microglia
ACGGTCGAGAATCGTA-1_1	SeuratCTR	CTR	9076	3766	0.110181	Neuron
ACGGTCGAGACGCAGT-1_1	SeuratCTR	CTR	1711	1008	0	Astrocyte
ACGGTCGAGACGGATC-1_1	SeuratCTR	CTR	2039	1374	0.686611	Neuron
ACGGTCGAGATAGTCA-1_1	SeuratCTR	CTR	773	568	0.776197	Oligodendrocyte
ACGGTCGAGGCGTTGA-1_1	SeuratCTR	CTR	650	454	0.153846	Neuron
ACGGTCGAGGGATCGT-1_1	SeuratCTR	CTR	5541	3052	0.505324	Neuron
ACGGTCGCAAAGGGCT-1_1	SeuratCTR	CTR	2004	1388	0.149701	Neuron
ACGGTCGCAATGTGGG-1_1	SeuratCTR	CTR	2687	1586	0.260514	Neuron
ACGGTCGCAGAAGTGC-1_1	SeuratCTR	CTR	1270	809	0.0787402	Oligodendrocyte
ACGGTCGGTATGGAAT-1_1	SeuratCTR	CTR	10934	4160	0.0640205	Neuron
ACGGTCGGTGAATTGA-1_1	SeuratCTR	CTR	963	587	0	Oligodendrocyte
ACGGTCGTCCACGGAC-1_1	SeuratCTR	CTR	1166	687	0	Oligodendrocyte
ACGGTCGTCCCTTGTG-1_1	SeuratCTR	CTR	9485	3829	0.0632578	Neuron
ACGGTCGTCGTTGTAG-1_1	SeuratCTR	CTR	1807	1222	0	Neuron
ACGGTCGTCTTCGATT-1_1	SeuratCTR	CTR	1464	998	0.068306	Neuron
ACGGTCGTCTTTCCAA-1_1	SeuratCTR	CTR	2832	1464	0	Astrocyte
ACGGTTAAGAAACTCA-1_1	SeuratCTR	CTR	3243	1943	0.277521	Neuron
ACGGTTAAGCGTGTCC-1_1	SeuratCTR	CTR	721	554	3.32871	T cell
ACGGTTAAGGTTACCT-1_1	SeuratCTR	CTR	4900	2137	0	Neuron
ACGGTTAAGTAATACG-1_1	SeuratCTR	CTR	5772	2543	0.0866251	Neuron
ACGGTTACAAGCCATT-1_1	SeuratCTR	CTR	1496	1085	0	Microglia
ACGGTTACAGCGTAGA-1_1	SeuratCTR	CTR	2261	1259	0.0884564	Neuron
ACGGTTACAGTAGTTC-1_1	SeuratCTR	CTR	817	525	0.244798	Oligodendrocyte
ACGGTTAGTCATATGC-1_1	SeuratCTR	CTR	1324	854	0.151057	Endothelial cell
ACGGTTAGTCTAATCG-1_1	SeuratCTR	CTR	3353	1777	0.0596481	Neuron
ACGGTTAGTGACAGCA-1_1	SeuratCTR	CTR	11810	4279	0.0169348	Neuron
ACGGTTAGTGACTATC-1_1	SeuratCTR	CTR	775	614	0.129032	T cell
ACGGTTAGTTCTATCT-1_1	SeuratCTR	CTR	3245	1718	0.0616333	Neuron
ACGGTTAGTTCTCGTC-1_1	SeuratCTR	CTR	4510	2129	0.155211	Neuron
ACGGTTATCATGCCAA-1_1	SeuratCTR	CTR	1432	874	0.0698324	Oligodendrocyte
ACGGTTATCCCAACTC-1_1	SeuratCTR	CTR	2377	1311	0	Oligodendrocyte
ACGGTTATCCGCATAA-1_1	SeuratCTR	CTR	4251	2105	0.0235239	Neuron
ACGGTTATCGATACTG-1_1	SeuratCTR	CTR	2824	1596	0	Neuron
ACGGTTATCGTGTGAT-1_1	SeuratCTR	CTR	964	652	0	Oligodendrocyte
ACGGTTATCTAAGAAG-1_1	SeuratCTR	CTR	5560	2474	0.0359712	Neuron
ACGGTTATCTGGCCGA-1_1	SeuratCTR	CTR	1278	730	0.234742	Oligodendrocyte
ACGGTTATCTTGTGCC-1_1	SeuratCTR	CTR	6616	2706	0.0151149	Neuron
ACGTAACAGACCTCCG-1_1	SeuratCTR	CTR	7826	2938	0	Neuron
ACGTAACAGGTTGACG-1_1	SeuratCTR	CTR	1551	963	0.515796	Oligodendrocyte
ACGTAACCAACCAGAG-1_1	SeuratCTR	CTR	727	528	0.825309	Neuron
ACGTAACCAATAGTAG-1_1	SeuratCTR	CTR	2092	1124	0	Oligodendrocyte
ACGTAACCACTATCCC-1_1	SeuratCTR	CTR	6419	2946	0.109051	Neuron
ACGTAACCAGCACAAG-1_1	SeuratCTR	CTR	7392	2834	0.189394	Neuron
ACGTAACGTAACGATA-1_1	SeuratCTR	CTR	6365	2871	0	Neuron
ACGTAACGTACCGTCG-1_1	SeuratCTR	CTR	13082	4090	0.29812	Neuron
ACGTAACGTATGCGGA-1_1	SeuratCTR	CTR	1981	1327	0.252398	Astrocyte
ACGTAACGTCCGGTCA-1_1	SeuratCTR	CTR	6419	2699	0.202524	Neuron
ACGTAACGTCTACAAC-1_1	SeuratCTR	CTR	895	632	0.446927	Neuron
ACGTAACGTTTAGTCG-1_1	SeuratCTR	CTR	3544	1929	0	Neuron
ACGTAACTCCAGGACC-1_1	SeuratCTR	CTR	5575	2412	0.0538117	Neuron
ACGTAACTCCTTGACC-1_1	SeuratCTR	CTR	1961	1149	0.101989	Oligodendrocyte
ACGTAACTCGACATTG-1_1	SeuratCTR	CTR	4034	1747	0.0495786	Oligodendrocyte
ACGTAACTCGATACTG-1_1	SeuratCTR	CTR	13741	4633	0.0582199	Neuron
ACGTAACTCGCGTGCA-1_1	SeuratCTR	CTR	3366	1889	0.178253	Neuron
ACGTAACTCTAAGCCA-1_1	SeuratCTR	CTR	2765	1501	0.0723327	Neuron
ACGTAACTCTTCCCGA-1_1	SeuratCTR	CTR	2520	1312	0	Oligodendrocyte
ACGTACAAGCACCCAC-1_1	SeuratCTR	CTR	7040	3061	0.0426136	Neuron
ACGTACAAGGAGGCAG-1_1	SeuratCTR	CTR	8149	3600	0.134986	Neuron
ACGTACAAGTAAACAC-1_1	SeuratCTR	CTR	1527	846	0	Oligodendrocyte
ACGTACAAGTTATGGA-1_1	SeuratCTR	CTR	902	594	0	Oligodendrocyte
ACGTACACAAGTACCT-1_1	SeuratCTR	CTR	7980	3119	0.125313	Neuron
ACGTACACAATACGAA-1_1	SeuratCTR	CTR	19333	5294	2.43108	Neuron
ACGTACACACGCCAGT-1_1	SeuratCTR	CTR	754	511	0	Astrocyte
ACGTACACATCCTCAC-1_1	SeuratCTR	CTR	7980	3193	0.18797	Neuron
ACGTACACATGTGGTT-1_1	SeuratCTR	CTR	2778	1477	0	Neuron
ACGTACAGTAGGTAGC-1_1	SeuratCTR	CTR	1111	691	0.720072	Oligodendrocyte
ACGTACAGTATGAGAT-1_1	SeuratCTR	CTR	3309	1767	0.271985	Neuron
ACGTACAGTCATCACA-1_1	SeuratCTR	CTR	3342	1559	0	Oligodendrocyte
ACGTACAGTGAGCCAA-1_1	SeuratCTR	CTR	7022	3158	0.0427229	Neuron
ACGTACATCTGAATGC-1_1	SeuratCTR	CTR	1189	749	0.336417	Oligodendrocyte
ACGTACATCTTGGAAC-1_1	SeuratCTR	CTR	7175	3009	0.0418118	Neuron
ACGTAGTAGACATAGT-1_1	SeuratCTR	CTR	1353	800	0	Oligodendrocyte
ACGTAGTAGATACCAA-1_1	SeuratCTR	CTR	743	507	0.269179	Oligodendrocyte
ACGTAGTAGTGAGGTC-1_1	SeuratCTR	CTR	5057	2642	0.118647	Neuron
ACGTAGTAGTTGAATG-1_1	SeuratCTR	CTR	4055	2258	0.246609	Neuron
ACGTAGTCACGCCAGT-1_1	SeuratCTR	CTR	1697	1067	0.117855	Astrocyte
ACGTAGTTCCTTACCG-1_1	SeuratCTR	CTR	2824	1585	0	OPC
ACGTAGTTCCTTGAAG-1_1	SeuratCTR	CTR	4739	2211	0.0211015	Neuron
ACGTAGTTCGATTCCC-1_1	SeuratCTR	CTR	1248	800	0.160256	Oligodendrocyte
ACGTAGTTCTTGAGCA-1_1	SeuratCTR	CTR	1208	812	0.745033	Oligodendrocyte
ACGTCCTAGATGATTG-1_1	SeuratCTR	CTR	3185	1653	0.156986	Neuron
ACGTCCTAGATGTAGT-1_1	SeuratCTR	CTR	570	451	0.175439	Neuron
ACGTCCTAGCAACTCT-1_1	SeuratCTR	CTR	10210	3741	0.0685602	Neuron
ACGTCCTAGGCCTTCG-1_1	SeuratCTR	CTR	4732	2093	0.105664	Neuron
ACGTCCTAGTTACGGG-1_1	SeuratCTR	CTR	1616	947	0.928218	Oligodendrocyte
ACGTCCTCAAAGCTAA-1_1	SeuratCTR	CTR	5584	2713	0.179083	Neuron
ACGTCCTCAACCCGCA-1_1	SeuratCTR	CTR	3528	1932	0.0566893	Astrocyte
ACGTCCTCACCGGCTA-1_1	SeuratCTR	CTR	3154	1638	0	Neuron
ACGTCCTCACTTGTGA-1_1	SeuratCTR	CTR	2160	1465	1.15741	Neuron
ACGTCCTCAGAACATA-1_1	SeuratCTR	CTR	4902	2255	0.0203998	Neuron
ACGTCCTCATGACTGT-1_1	SeuratCTR	CTR	2956	1614	0.338295	Oligodendrocyte
ACGTCCTGTACTGCCG-1_1	SeuratCTR	CTR	2359	1437	0.805426	Neuron
ACGTCCTGTCCAACGC-1_1	SeuratCTR	CTR	5731	2752	0.0523469	Neuron
ACGTCCTGTCGCATTA-1_1	SeuratCTR	CTR	864	684	0.578704	Neuron
ACGTCCTGTGACCGTC-1_1	SeuratCTR	CTR	1148	728	0.174216	Oligodendrocyte
ACGTCCTGTTTCTATC-1_1	SeuratCTR	CTR	2177	1230	0	Astrocyte
ACGTCCTTCACCATCC-1_1	SeuratCTR	CTR	925	653	0.216216	Astrocyte
ACGTTCCAGACCAAAT-1_1	SeuratCTR	CTR	2989	1746	0.066912	Neuron
ACGTTCCAGCAATTAG-1_1	SeuratCTR	CTR	3482	1695	0.0287191	Oligodendrocyte
ACGTTCCAGTAACGAT-1_1	SeuratCTR	CTR	1958	1111	0	Oligodendrocyte
ACGTTCCAGTTCATGC-1_1	SeuratCTR	CTR	1119	837	0.0893655	Microglia
ACGTTCCAGTTCGGTT-1_1	SeuratCTR	CTR	1119	792	0.714924	Neuron
ACGTTCCCAAGCTGTT-1_1	SeuratCTR	CTR	5393	2588	0.185426	Astrocyte
ACGTTCCCACGACGCT-1_1	SeuratCTR	CTR	7824	3378	0.0383436	Neuron
ACGTTCCGTACGAGTG-1_1	SeuratCTR	CTR	843	599	0.355872	Oligodendrocyte
ACGTTCCGTCACCCTT-1_1	SeuratCTR	CTR	3978	1898	0.15083	Neuron
ACGTTCCGTGTGTGGA-1_1	SeuratCTR	CTR	2418	1624	0.413565	Microglia
ACGTTCCGTTCGGCGT-1_1	SeuratCTR	CTR	754	505	0.397878	Oligodendrocyte
ACGTTCCGTTGTTGAC-1_1	SeuratCTR	CTR	2394	1407	0.334169	Neuron
ACGTTCCTCACTAGCA-1_1	SeuratCTR	CTR	5867	2331	0.1534	Neuron
ACGTTCCTCAGTAGGG-1_1	SeuratCTR	CTR	3081	1553	0.032457	Oligodendrocyte
ACGTTCCTCAGTGGGA-1_1	SeuratCTR	CTR	2948	1762	0.169607	Neuron
ACTACGAAGAAGTCCG-1_1	SeuratCTR	CTR	1674	1003	0.119474	Oligodendrocyte
ACTACGAAGCTTACGT-1_1	SeuratCTR	CTR	879	534	0	Oligodendrocyte
ACTACGAAGGATCATA-1_1	SeuratCTR	CTR	3212	1499	0.0933998	Oligodendrocyte
ACTACGAAGGGCAGTT-1_1	SeuratCTR	CTR	11030	4418	0.099728	Neuron
ACTACGACAACGGCTC-1_1	SeuratCTR	CTR	2480	1456	0.120968	Neuron
ACTACGACAAGAATAC-1_1	SeuratCTR	CTR	1305	971	0.306513	T cell
ACTACGACACTACCCT-1_1	SeuratCTR	CTR	6490	2643	0.0616333	Neuron
ACTACGAGTAGAGATT-1_1	SeuratCTR	CTR	1389	827	0	Oligodendrocyte
ACTACGAGTAGTCCTA-1_1	SeuratCTR	CTR	872	638	3.7844	T cell
ACTACGAGTCCTGTCT-1_1	SeuratCTR	CTR	2979	1542	0.20141	Neuron
ACTACGAGTCGCACGT-1_1	SeuratCTR	CTR	1784	1123	0.0560538	OPC
ACTACGAGTGCATACT-1_1	SeuratCTR	CTR	3215	1489	0.497667	Oligodendrocyte
ACTACGATCACCGCTT-1_1	SeuratCTR	CTR	1743	1060	0.172117	Oligodendrocyte
ACTACGATCACTTGGA-1_1	SeuratCTR	CTR	2397	1372	0.166875	Neuron
ACTATCTAGAAGCGAA-1_1	SeuratCTR	CTR	503	397	0	Endothelial cell
ACTATCTAGCGACATG-1_1	SeuratCTR	CTR	1532	1019	0.261097	Neuron
ACTATCTAGCGCTGCT-1_1	SeuratCTR	CTR	1884	982	0.106157	Oligodendrocyte
ACTATCTCAACCAACT-1_1	SeuratCTR	CTR	1063	729	0	Oligodendrocyte
ACTATCTCAACCTAAC-1_1	SeuratCTR	CTR	2199	1339	0.0909504	Neuron
ACTATCTGTCTCCTGT-1_1	SeuratCTR	CTR	4598	1996	0.130492	Neuron
ACTATCTGTCTTCCGT-1_1	SeuratCTR	CTR	1244	677	0	Oligodendrocyte
ACTATCTTCAAACGAA-1_1	SeuratCTR	CTR	10779	3967	0	Neuron
ACTATCTTCATTATCC-1_1	SeuratCTR	CTR	4693	2106	0.0426167	Neuron
ACTATCTTCGACATCA-1_1	SeuratCTR	CTR	2001	1142	0.149925	Oligodendrocyte
ACTATCTTCGAGCCAC-1_1	SeuratCTR	CTR	694	569	0.576369	Microglia
ACTATCTTCGCCTCTA-1_1	SeuratCTR	CTR	11497	4133	0	Neuron
ACTATCTTCTCCTGTG-1_1	SeuratCTR	CTR	1921	1198	1.6658	Microglia
ACTATCTTCTGAGGCC-1_1	SeuratCTR	CTR	11484	4179	0.208986	Neuron
ACTATCTTCTTAAGGC-1_1	SeuratCTR	CTR	11321	3595	0.0529989	Astrocyte
ACTATGGAGAGGTTAT-1_1	SeuratCTR	CTR	2308	1531	0.216638	Neuron
ACTATGGAGAGTCAAT-1_1	SeuratCTR	CTR	1442	1072	0.346741	Neuron
ACTATGGAGCAGGTCA-1_1	SeuratCTR	CTR	2112	1344	0.189394	Hemopoietic stem cell
ACTATGGAGCCACAAG-1_1	SeuratCTR	CTR	517	403	6.96325	Neuron
ACTATGGAGGTTGAGC-1_1	SeuratCTR	CTR	3120	1816	0.0320513	Neuron
ACTATGGAGGTTTGAA-1_1	SeuratCTR	CTR	1676	963	0.119332	Oligodendrocyte
ACTATGGAGTCAGCGA-1_1	SeuratCTR	CTR	1350	831	0	Oligodendrocyte
ACTATGGCATACACCA-1_1	SeuratCTR	CTR	9546	3539	0.136183	OPC
ACTATGGGTCTCCCTA-1_1	SeuratCTR	CTR	926	587	0.107991	Oligodendrocyte
ACTATGGGTGATTAGA-1_1	SeuratCTR	CTR	637	486	0.156986	Oligodendrocyte
ACTATGGGTGCATTAC-1_1	SeuratCTR	CTR	6150	2537	0.0162602	Neuron
ACTATGGGTGGTCTGC-1_1	SeuratCTR	CTR	2794	1784	0.35791	Neuron
ACTATGGGTTCGATTG-1_1	SeuratCTR	CTR	3988	2119	0	Microglia
ACTATGGGTTGAGTCT-1_1	SeuratCTR	CTR	4811	2428	0	Neuron
ACTATGGGTTGTGGAG-1_1	SeuratCTR	CTR	2393	1432	0.0835771	Neuron
ACTATGGTCACAAGAA-1_1	SeuratCTR	CTR	1875	979	0.106667	Oligodendrocyte
ACTATGGTCACTGCTC-1_1	SeuratCTR	CTR	4523	2115	0.265311	Oligodendrocyte
ACTATGGTCACTTCTA-1_1	SeuratCTR	CTR	2188	1156	0	Oligodendrocyte
ACTATGGTCAGTCCGG-1_1	SeuratCTR	CTR	5941	2829	0.134657	Neuron
ACTATGGTCCTATTTG-1_1	SeuratCTR	CTR	2210	1186	0.0904977	Oligodendrocyte
ACTATGGTCCTCCACA-1_1	SeuratCTR	CTR	855	566	0.116959	Oligodendrocyte
ACTATGGTCGACCCAG-1_1	SeuratCTR	CTR	837	542	0	Oligodendrocyte
ACTATGGTCGACGATT-1_1	SeuratCTR	CTR	5872	2631	0.510899	Neuron
ACTATGGTCGAGAAAT-1_1	SeuratCTR	CTR	934	648	0.214133	Oligodendrocyte
ACTATTCAGATGTTAG-1_1	SeuratCTR	CTR	4917	2114	0.0406752	Neuron
ACTATTCAGGAGACCT-1_1	SeuratCTR	CTR	5864	2708	0.0170532	Neuron
ACTATTCAGTCATCGT-1_1	SeuratCTR	CTR	5016	2415	0.0398724	Neuron
ACTATTCCAACTACGT-1_1	SeuratCTR	CTR	6022	2406	0.149452	Neuron
ACTATTCCAAGAGTGC-1_1	SeuratCTR	CTR	2806	1496	0.0356379	Astrocyte
ACTATTCCAGTTAGAA-1_1	SeuratCTR	CTR	1755	1187	0.22792	Neuron
ACTATTCGTCCGGACT-1_1	SeuratCTR	CTR	8771	3357	0	Neuron
ACTATTCGTGGAATGC-1_1	SeuratCTR	CTR	5471	2548	0.255895	Neuron
ACTATTCGTTCAAGGG-1_1	SeuratCTR	CTR	2854	1633	0.280308	Neuron
ACTATTCTCAAGTCTG-1_1	SeuratCTR	CTR	4721	2329	0.0635459	Neuron
ACTATTCTCCACGTCT-1_1	SeuratCTR	CTR	1761	975	0	Oligodendrocyte
ACTATTCTCCTGATAG-1_1	SeuratCTR	CTR	17048	4913	0.0175974	Neuron
ACTCCCAAGAAACTAC-1_1	SeuratCTR	CTR	4956	2042	0	Neuron
ACTCCCAAGCAATAAC-1_1	SeuratCTR	CTR	12398	4029	0.0403291	Neuron
ACTCCCAAGCTGTTCA-1_1	SeuratCTR	CTR	2020	1104	0.049505	Oligodendrocyte
ACTCCCAAGGGAGTGG-1_1	SeuratCTR	CTR	4430	2117	1.64786	Neuron
ACTCCCAAGTGATTCC-1_1	SeuratCTR	CTR	6963	3100	0.129255	Neuron
ACTCCCACAAGTTGGG-1_1	SeuratCTR	CTR	5370	2574	0	Neuron
ACTCCCACACTGAGTT-1_1	SeuratCTR	CTR	2515	1399	0.397614	Neuron
ACTCCCACAGACCCGT-1_1	SeuratCTR	CTR	1473	820	0.0678887	Astrocyte
ACTCCCACAGCCGTTG-1_1	SeuratCTR	CTR	12210	4381	0.17199	Neuron
ACTCCCACAGTTGAAA-1_1	SeuratCTR	CTR	2150	1157	0.186047	Oligodendrocyte
ACTCCCACATCTCAAG-1_1	SeuratCTR	CTR	2330	1245	0.0858369	Oligodendrocyte
ACTCCCAGTCGGCACT-1_1	SeuratCTR	CTR	5523	2530	0	Neuron
ACTCCCAGTTTACCAG-1_1	SeuratCTR	CTR	12064	4246	0.0248674	Astrocyte
ACTCCCATCAAGCCTA-1_1	SeuratCTR	CTR	1328	802	0.150602	Oligodendrocyte
ACTCCCATCGGCTTCT-1_1	SeuratCTR	CTR	3212	1679	0.217933	Astrocyte
ACTCTCGAGCGATGGT-1_1	SeuratCTR	CTR	2387	1573	0.125681	Neuron
ACTCTCGAGGGCGAAG-1_1	SeuratCTR	CTR	1821	1038	0	Oligodendrocyte
ACTCTCGAGTATAACG-1_1	SeuratCTR	CTR	4541	2384	0.0440432	Neuron
ACTCTCGAGTGAATAC-1_1	SeuratCTR	CTR	2630	1603	0.114068	Neuron
ACTCTCGCAATTGCGT-1_1	SeuratCTR	CTR	9354	3564	0.0320718	Neuron
ACTCTCGCATTGCTTT-1_1	SeuratCTR	CTR	3957	1985	0.075815	Neuron
ACTCTCGGTAGACAAT-1_1	SeuratCTR	CTR	5319	2839	0.263207	Neuron
ACTCTCGTCAAGCCCG-1_1	SeuratCTR	CTR	4455	2197	0.448934	Neuron
ACTCTCGTCCAGCCTT-1_1	SeuratCTR	CTR	847	527	0	Oligodendrocyte
ACTCTCGTCTTGGAAC-1_1	SeuratCTR	CTR	1624	1032	0.123153	Neuron
ACTGATGAGCTTAAGA-1_1	SeuratCTR	CTR	3094	1581	0	Oligodendrocyte
ACTGATGAGGGACCAT-1_1	SeuratCTR	CTR	1402	820	0.42796	Oligodendrocyte
ACTGATGCAACTGAAA-1_1	SeuratCTR	CTR	3688	1817	0.0542299	Oligodendrocyte
ACTGATGCACCCTGAG-1_1	SeuratCTR	CTR	1686	974	0	Oligodendrocyte
ACTGATGCACTCCGAG-1_1	SeuratCTR	CTR	5302	2351	0.094304	Neuron
ACTGATGCAGCACAGA-1_1	SeuratCTR	CTR	3933	2169	0.0762777	Neuron
ACTGATGGTAACCCTA-1_1	SeuratCTR	CTR	1818	1014	0	Oligodendrocyte
ACTGATGGTATGACAA-1_1	SeuratCTR	CTR	4173	2235	0.167745	Neuron
ACTGATGTCAGACTGT-1_1	SeuratCTR	CTR	18578	5348	0.0269136	Neuron
ACTGATGTCCGGACGT-1_1	SeuratCTR	CTR	826	562	0.484262	Oligodendrocyte
ACTGATGTCCTAAGTG-1_1	SeuratCTR	CTR	1892	1015	0.0528541	Oligodendrocyte
ACTGATGTCCTAGAGT-1_1	SeuratCTR	CTR	8068	3358	0.855231	Neuron
ACTGATGTCGAGATAA-1_1	SeuratCTR	CTR	3860	2037	0.0518135	Neuron
ACTGATGTCGCCTATC-1_1	SeuratCTR	CTR	4732	2250	0.338123	Neuron
ACTGCAAAGAAGAGCA-1_1	SeuratCTR	CTR	2108	1413	0.0474383	Neuron
ACTGCAAAGAGAGCCT-1_1	SeuratCTR	CTR	1320	800	0.454545	Oligodendrocyte
ACTGCAAAGCGCCTCA-1_1	SeuratCTR	CTR	2191	1380	0.593336	Neuron
ACTGCAAAGGGCAGGA-1_1	SeuratCTR	CTR	1035	788	0.483092	Microglia
ACTGCAAAGTATGGAT-1_1	SeuratCTR	CTR	10498	4022	0.0857306	Neuron
ACTGCAACACCAGCGT-1_1	SeuratCTR	CTR	2585	1329	0.154739	Oligodendrocyte
ACTGCAACATCGAACT-1_1	SeuratCTR	CTR	1750	992	0.228571	Neuron
ACTGCAAGTAGGCTCC-1_1	SeuratCTR	CTR	5778	2373	0.017307	Neuron
ACTGCAAGTTGTCATG-1_1	SeuratCTR	CTR	5549	2409	0.108128	Neuron
ACTGCAAGTTGTTTGG-1_1	SeuratCTR	CTR	4269	2423	0.0234247	Neuron
ACTGCAATCAAAGGAT-1_1	SeuratCTR	CTR	2715	1415	0.110497	Neuron
ACTGCAATCAGTGATC-1_1	SeuratCTR	CTR	2877	1488	0.0347584	Oligodendrocyte
ACTGCAATCCCTCAAC-1_1	SeuratCTR	CTR	7357	2955	0.027185	Neuron
ACTGCAATCCTGGTCT-1_1	SeuratCTR	CTR	1929	1141	0.259202	Oligodendrocyte
ACTGCAATCGCCTTTG-1_1	SeuratCTR	CTR	2713	1499	0.184298	Neuron
ACTGCAATCTCTAAGG-1_1	SeuratCTR	CTR	20905	5487	0.181775	Neuron
ACTGTCCAGCACTCTA-1_1	SeuratCTR	CTR	5614	2334	0	Oligodendrocyte
ACTGTCCAGCGAGTCA-1_1	SeuratCTR	CTR	3672	1817	0.108932	Neuron
ACTGTCCAGGCCTAGA-1_1	SeuratCTR	CTR	1862	1033	0.0537057	Oligodendrocyte
ACTGTCCCAAGCAGGT-1_1	SeuratCTR	CTR	3971	2056	0.176278	Neuron
ACTGTCCCACAAGTGG-1_1	SeuratCTR	CTR	3822	1931	0.0523286	OPC
ACTGTCCCAGCTTTCC-1_1	SeuratCTR	CTR	3230	1632	0	Astrocyte
ACTGTCCCAGTGCGCT-1_1	SeuratCTR	CTR	1568	915	0.127551	Oligodendrocyte
ACTGTCCCAGTTACCA-1_1	SeuratCTR	CTR	1056	677	0	Oligodendrocyte
ACTGTCCGTAATGTGA-1_1	SeuratCTR	CTR	7893	3336	0.0126695	Neuron
ACTGTCCTCAGTAGGG-1_1	SeuratCTR	CTR	4047	2174	0.321226	Neuron
ACTGTCCTCCATACTT-1_1	SeuratCTR	CTR	3536	1620	0.0565611	Oligodendrocyte
ACTGTCCTCCGCAAAT-1_1	SeuratCTR	CTR	16489	4700	0.0485172	Neuron
ACTGTGAAGAATAGTC-1_1	SeuratCTR	CTR	13493	4870	0.170459	Neuron
ACTGTGAAGATACAGT-1_1	SeuratCTR	CTR	1801	915	0.277624	Neuron
ACTGTGAAGCCGGATA-1_1	SeuratCTR	CTR	1350	807	0.148148	Oligodendrocyte
ACTGTGACACAGCCAC-1_1	SeuratCTR	CTR	11757	3961	0.144595	Neuron
ACTGTGACAGGACGAT-1_1	SeuratCTR	CTR	1449	874	0.138026	Oligodendrocyte
ACTGTGACAGGACTAG-1_1	SeuratCTR	CTR	784	645	0.127551	Microglia
ACTGTGACATATACCG-1_1	SeuratCTR	CTR	7094	3203	0.0140964	Neuron
ACTGTGATCAGCTTCC-1_1	SeuratCTR	CTR	1252	945	0.0798722	Microglia
ACTGTGATCGATGCAT-1_1	SeuratCTR	CTR	2439	1582	0.164002	Astrocyte
ACTGTGATCGCACGAC-1_1	SeuratCTR	CTR	1328	927	0.0753012	Neuron
ACTGTGATCTCATTTG-1_1	SeuratCTR	CTR	4160	2043	0.336538	Neuron
ACTGTGATCTGACCCT-1_1	SeuratCTR	CTR	2773	1633	0	Neuron
ACTGTGATCTTGCAAG-1_1	SeuratCTR	CTR	5470	2574	0	Neuron
ACTTAGGAGAAAGTCT-1_1	SeuratCTR	CTR	8058	3309	0.434351	Neuron
ACTTAGGAGAGGCGTT-1_1	SeuratCTR	CTR	3218	2057	1.36731	Neuron
ACTTAGGAGGATTTCC-1_1	SeuratCTR	CTR	11595	4330	0.0948685	Neuron
ACTTAGGAGGTAGCAC-1_1	SeuratCTR	CTR	903	692	0	Neuron
ACTTAGGAGTCACAGG-1_1	SeuratCTR	CTR	1648	961	0.0606796	Oligodendrocyte
ACTTAGGCAACAGCCC-1_1	SeuratCTR	CTR	1049	596	0.190658	Oligodendrocyte
ACTTAGGCACCGTCTT-1_1	SeuratCTR	CTR	2459	1402	0	Neuron
ACTTAGGCACGTCTCT-1_1	SeuratCTR	CTR	2638	1400	0.227445	Oligodendrocyte
ACTTAGGCATTGTAGC-1_1	SeuratCTR	CTR	3508	1722	0.22805	Oligodendrocyte
ACTTAGGGTATGTCAC-1_1	SeuratCTR	CTR	531	359	0	Neuron
ACTTAGGGTTCCTAGA-1_1	SeuratCTR	CTR	8320	2956	0.0120192	Neuron
ACTTAGGTCACTTCTA-1_1	SeuratCTR	CTR	2305	1214	0.0433839	Oligodendrocyte
ACTTAGGTCCACTAGA-1_1	SeuratCTR	CTR	6753	2906	0.0592329	Neuron
ACTTAGGTCCCTATTA-1_1	SeuratCTR	CTR	7443	3099	0.0537418	Neuron
ACTTAGGTCGGATAAA-1_1	SeuratCTR	CTR	5258	2749	0.779764	Neuron
ACTTAGGTCTAAGAAG-1_1	SeuratCTR	CTR	6564	3277	0.487508	OPC
ACTTAGGTCTAGCCTC-1_1	SeuratCTR	CTR	6380	2800	0.219436	Neuron
ACTTAGGTCTTTCTAG-1_1	SeuratCTR	CTR	2104	1193	0.095057	Oligodendrocyte
ACTTATCAGAAATGGG-1_1	SeuratCTR	CTR	4674	2200	0.192555	Neuron
ACTTATCAGAAGAACG-1_1	SeuratCTR	CTR	9789	4109	0.214527	Neuron
ACTTATCAGATGTTCC-1_1	SeuratCTR	CTR	747	479	0	Oligodendrocyte
ACTTATCAGCAGGCTA-1_1	SeuratCTR	CTR	2237	1199	0.0447027	Oligodendrocyte
ACTTATCAGTTGTAGA-1_1	SeuratCTR	CTR	2669	1329	0	Oligodendrocyte
ACTTATCCACAGAGAC-1_1	SeuratCTR	CTR	2382	1409	0.125945	Neuron
ACTTATCGTACGACTT-1_1	SeuratCTR	CTR	2866	1694	0.0348918	Neuron
ACTTATCGTCTAGGCC-1_1	SeuratCTR	CTR	1395	843	0.143369	Oligodendrocyte
ACTTATCGTCTTTCTA-1_1	SeuratCTR	CTR	12059	4108	0.0746331	Neuron
ACTTATCGTGGCTGCT-1_1	SeuratCTR	CTR	626	434	0.479233	OPC
ACTTATCTCGCCAGAC-1_1	SeuratCTR	CTR	2941	1490	0.034002	Oligodendrocyte
ACTTATCTCTAGCATG-1_1	SeuratCTR	CTR	4940	2287	0.161943	Neuron
ACTTCCGAGAAGTGTT-1_1	SeuratCTR	CTR	8467	3615	0.0708634	Neuron
ACTTCCGAGGTAGTAT-1_1	SeuratCTR	CTR	3429	1970	1.04987	Neuron
ACTTCCGAGTCATACC-1_1	SeuratCTR	CTR	5130	2328	0.233918	Neuron
ACTTCCGAGTGACACG-1_1	SeuratCTR	CTR	997	573	0	Oligodendrocyte
ACTTCCGCAAGTATCC-1_1	SeuratCTR	CTR	5409	2446	0.110926	Neuron
ACTTCCGCACAGCATT-1_1	SeuratCTR	CTR	10076	3731	0.0198491	Neuron
ACTTCCGCAGCAGTAG-1_1	SeuratCTR	CTR	1816	1053	0.881057	Oligodendrocyte
ACTTCCGCATCAGTCA-1_1	SeuratCTR	CTR	811	497	0	Oligodendrocyte
ACTTCCGGTATCCTTT-1_1	SeuratCTR	CTR	4180	2076	0.215311	Neuron
ACTTCCGGTTTAGAGA-1_1	SeuratCTR	CTR	4108	1942	0.219085	Neuron
ACTTCCGTCCTTATAC-1_1	SeuratCTR	CTR	1793	1073	0.22309	OPC
ACTTCCGTCGAGTACT-1_1	SeuratCTR	CTR	1961	1256	2.7027	Astrocyte
ACTTCCGTCGTAGGGA-1_1	SeuratCTR	CTR	650	475	1.38462	Oligodendrocyte
ACTTCCGTCTGCGGGT-1_1	SeuratCTR	CTR	1701	953	0.940623	Oligodendrocyte
ACTTCGCCAATAGTCC-1_1	SeuratCTR	CTR	1789	1135	0.0558971	Neuron
ACTTCGCCACAGTACT-1_1	SeuratCTR	CTR	3774	1944	0	OPC
ACTTCGCCACCAAAGG-1_1	SeuratCTR	CTR	1166	707	0	Oligodendrocyte
ACTTCGCCAGACTGCC-1_1	SeuratCTR	CTR	6377	2769	0.172495	OPC
ACTTCGCCAGCCTATA-1_1	SeuratCTR	CTR	7691	3280	0	Neuron
ACTTCGCCAGGTGACA-1_1	SeuratCTR	CTR	9225	3416	0.693767	Neuron
ACTTCGCGTCAGACGA-1_1	SeuratCTR	CTR	1303	824	1.30468	Oligodendrocyte
ACTTCGCGTGGCCCAT-1_1	SeuratCTR	CTR	4077	2200	0.0245278	Neuron
ACTTCGCGTTAAACCC-1_1	SeuratCTR	CTR	1256	792	0.0796178	Oligodendrocyte
ACTTCGCTCACTCACC-1_1	SeuratCTR	CTR	1962	1192	0.152905	Astrocyte
ACTTCGCTCCCGTAAA-1_1	SeuratCTR	CTR	1904	1134	0.997899	Neuron
ACTTCGCTCGACCATA-1_1	SeuratCTR	CTR	5299	2412	0	Neuron
ACTTCGCTCGGACAAG-1_1	SeuratCTR	CTR	2180	1240	0.0458716	Oligodendrocyte
ACTTCGCTCGGCTATA-1_1	SeuratCTR	CTR	1083	705	0	Oligodendrocyte
ACTTCGCTCTACTCAT-1_1	SeuratCTR	CTR	4800	2223	0.0833333	Neuron
ACTTTCAAGATTGACA-1_1	SeuratCTR	CTR	514	371	0.194553	Endothelial cell
ACTTTCAAGCAGCACA-1_1	SeuratCTR	CTR	1589	846	0.125865	Neuron
ACTTTCAAGCATGTTC-1_1	SeuratCTR	CTR	8470	3371	0.0118064	Neuron
ACTTTCAAGCCAGAGT-1_1	SeuratCTR	CTR	2082	1262	0.0960615	Neuron
ACTTTCAAGGCCACCT-1_1	SeuratCTR	CTR	855	638	0.233918	Microglia
ACTTTCAAGGCGTTGA-1_1	SeuratCTR	CTR	1697	1097	0.47142	OPC
ACTTTCAAGTCATGGG-1_1	SeuratCTR	CTR	3305	1872	0.2118	Neuron
ACTTTCACACTCAGAT-1_1	SeuratCTR	CTR	8661	2954	0.023092	Neuron
ACTTTCACACTCCGAG-1_1	SeuratCTR	CTR	4797	2175	0.145925	Neuron
ACTTTCACAGTCCCGA-1_1	SeuratCTR	CTR	1633	940	0.183711	Oligodendrocyte
ACTTTCACATAGCACT-1_1	SeuratCTR	CTR	1043	638	0	Oligodendrocyte
ACTTTCACATCGTCCT-1_1	SeuratCTR	CTR	3108	1480	0.032175	Astrocyte
ACTTTCACATGACCCG-1_1	SeuratCTR	CTR	10483	3740	0.0858533	Neuron
ACTTTCAGTCCAGCAC-1_1	SeuratCTR	CTR	1465	831	0	Oligodendrocyte
ACTTTCAGTGTCTCCT-1_1	SeuratCTR	CTR	6817	3144	0.0586768	Neuron
ACTTTCAGTTCTTGTT-1_1	SeuratCTR	CTR	8470	3231	0.0118064	Neuron
ACTTTCATCAACCTTT-1_1	SeuratCTR	CTR	5659	2274	0.106026	Neuron
ACTTTCATCCACGTAA-1_1	SeuratCTR	CTR	15070	4556	0.0331785	Neuron
ACTTTCATCGGCCAAC-1_1	SeuratCTR	CTR	5572	2280	0.28715	Neuron
ACTTTCATCGTTCTCG-1_1	SeuratCTR	CTR	6182	2629	0.08088	Neuron
ACTTTGTAGAAACCCG-1_1	SeuratCTR	CTR	1595	957	0.125392	Oligodendrocyte
ACTTTGTAGAACAGGA-1_1	SeuratCTR	CTR	1835	1152	0.326975	Oligodendrocyte
ACTTTGTAGAGGTCAC-1_1	SeuratCTR	CTR	1553	873	0.643915	Oligodendrocyte
ACTTTGTAGCCGATTT-1_1	SeuratCTR	CTR	8013	2944	0.137277	Neuron
ACTTTGTCAACTAGAA-1_1	SeuratCTR	CTR	4539	2153	0.154219	Neuron
ACTTTGTCAATAACCC-1_1	SeuratCTR	CTR	2268	1319	0.0440917	Neuron
ACTTTGTCACTTCAAG-1_1	SeuratCTR	CTR	6355	2597	0.330448	Neuron
ACTTTGTCATGATCTG-1_1	SeuratCTR	CTR	3888	2085	0	Neuron
ACTTTGTGTAGAAACT-1_1	SeuratCTR	CTR	7749	3385	0.0774293	Neuron
ACTTTGTGTAGGTTTC-1_1	SeuratCTR	CTR	5055	2493	0.138477	Neuron
ACTTTGTGTGAATAAC-1_1	SeuratCTR	CTR	661	449	0	Oligodendrocyte
ACTTTGTGTGGAGGTT-1_1	SeuratCTR	CTR	7796	3566	0.30785	Neuron
ACTTTGTTCGAGTTGT-1_1	SeuratCTR	CTR	1377	855	0.43573	Oligodendrocyte
ACTTTGTTCGGAATTC-1_1	SeuratCTR	CTR	1416	865	0	Oligodendrocyte
AGAAATGAGCGCGTTC-1_1	SeuratCTR	CTR	863	603	0.115875	Oligodendrocyte
AGAAATGAGCTGCCTG-1_1	SeuratCTR	CTR	1437	874	0.0695894	Oligodendrocyte
AGAAATGCAACCAACT-1_1	SeuratCTR	CTR	1344	823	0	Oligodendrocyte
AGAAATGCACCGTGCA-1_1	SeuratCTR	CTR	6061	2723	0.0659957	Neuron
AGAAATGCACCTAAAC-1_1	SeuratCTR	CTR	3403	1776	0.470173	Neuron
AGAAATGCAGAATGTA-1_1	SeuratCTR	CTR	2413	1484	0.165769	Neuron
AGAAATGGTCCGGCAT-1_1	SeuratCTR	CTR	2730	1476	0.29304	Neuron
AGAAATGGTGAATAAC-1_1	SeuratCTR	CTR	3586	1924	0.167317	Neuron
AGAAATGGTGTTCGAT-1_1	SeuratCTR	CTR	2797	1448	0.0715052	Oligodendrocyte
AGAAATGGTTATTCTC-1_1	SeuratCTR	CTR	1475	932	0.0677966	Neuron
AGAAATGGTTCGTTCC-1_1	SeuratCTR	CTR	1463	963	0.546822	Neuron
AGAAATGGTTGGACCC-1_1	SeuratCTR	CTR	1548	953	0	Oligodendrocyte
AGAAATGTCGCTCATC-1_1	SeuratCTR	CTR	974	637	0.616016	Oligodendrocyte
AGAAATGTCTGTCAGA-1_1	SeuratCTR	CTR	3297	1918	0	Neuron
AGAAATGTCTTTGGAG-1_1	SeuratCTR	CTR	2740	1310	0.109489	Neuron
AGAACAAAGAAATTCG-1_1	SeuratCTR	CTR	5049	2440	0.613983	Neuron
AGAACAAAGACTCCGC-1_1	SeuratCTR	CTR	5131	2692	0.331319	Neuron
AGAACAAAGATCCCGC-1_1	SeuratCTR	CTR	9631	3601	0.508774	Neuron
AGAACAAAGGAACGCT-1_1	SeuratCTR	CTR	5468	2375	0	Neuron
AGAACAAAGGAGAGTA-1_1	SeuratCTR	CTR	4683	2259	0.0640615	Neuron
AGAACAAAGGTGCCAA-1_1	SeuratCTR	CTR	1329	806	0.225734	Oligodendrocyte
AGAACAAAGTGGAAAG-1_1	SeuratCTR	CTR	11841	4380	0.0253357	Neuron
AGAACAACACAAACGG-1_1	SeuratCTR	CTR	3586	2101	0.139431	Neuron
AGAACAACATCTATCT-1_1	SeuratCTR	CTR	6271	2340	0.0478393	Neuron
AGAACAACATCTCATT-1_1	SeuratCTR	CTR	8112	2865	0.234221	Neuron
AGAACAAGTAAGAACT-1_1	SeuratCTR	CTR	5163	2523	0	Neuron
AGAACAAGTAGTGCGA-1_1	SeuratCTR	CTR	1441	870	0.485774	Oligodendrocyte
AGAACAAGTGTCCGGT-1_1	SeuratCTR	CTR	1772	1091	0	Oligodendrocyte
AGAACAATCATGACAC-1_1	SeuratCTR	CTR	7235	2773	0.0414651	Neuron
AGAACAATCCCGAATA-1_1	SeuratCTR	CTR	4516	1960	0.0221435	Neuron
AGAACAATCGCCTCTA-1_1	SeuratCTR	CTR	1710	876	0	Oligodendrocyte
AGAACAATCGTACCTC-1_1	SeuratCTR	CTR	15345	4978	0.0716846	OPC
AGAACAATCTCCAATT-1_1	SeuratCTR	CTR	3538	1971	0.0565291	Neuron
AGAACCTAGGGCCCTT-1_1	SeuratCTR	CTR	7275	2742	0.123711	Neuron
AGAACCTAGTGAGGTC-1_1	SeuratCTR	CTR	1514	931	0.462351	Oligodendrocyte
AGAACCTCAAGAATAC-1_1	SeuratCTR	CTR	1648	1094	0.0606796	Microglia
AGAACCTCAATTGCAC-1_1	SeuratCTR	CTR	4863	2210	0.0411269	Neuron
AGAACCTGTACTTGTG-1_1	SeuratCTR	CTR	8257	3434	0.0242219	Neuron
AGAACCTGTGCTCCGA-1_1	SeuratCTR	CTR	2077	1229	0	Neuron
AGAACCTGTTGCCAAT-1_1	SeuratCTR	CTR	8409	3002	0	Neuron
AGAACCTGTTTACCAG-1_1	SeuratCTR	CTR	3603	2016	1.2212	Neuron
AGAACCTTCACTTGTT-1_1	SeuratCTR	CTR	15234	5134	0.124721	Neuron
AGAACCTTCAGCAATC-1_1	SeuratCTR	CTR	9550	3471	0.324607	Neuron
AGAACCTTCCAACACA-1_1	SeuratCTR	CTR	1286	717	0.0777605	Oligodendrocyte
AGAACCTTCCACTAGA-1_1	SeuratCTR	CTR	3428	1638	0.612602	Oligodendrocyte
AGAAGCGAGAGAATCT-1_1	SeuratCTR	CTR	3092	1745	0.0323415	Neuron
AGAAGCGCAACAGTGG-1_1	SeuratCTR	CTR	2799	1713	0.250089	Neuron
AGAAGCGCAAGCGCTC-1_1	SeuratCTR	CTR	4154	2100	0	Neuron
AGAAGCGCAAGGCTTT-1_1	SeuratCTR	CTR	5837	2759	0.582491	Neuron
AGAAGCGCACGCCACA-1_1	SeuratCTR	CTR	3341	1916	0.299312	Neuron
AGAAGCGCACTTCAGA-1_1	SeuratCTR	CTR	4171	1979	0.0959003	Neuron
AGAAGCGCAGAAGCTG-1_1	SeuratCTR	CTR	1753	1109	0.11409	Oligodendrocyte
AGAAGCGCAGCGTATT-1_1	SeuratCTR	CTR	2370	1418	0.0843882	Neuron
AGAAGCGCATTGAAGA-1_1	SeuratCTR	CTR	2726	1604	0.0366838	Neuron
AGAAGCGGTCGACTGC-1_1	SeuratCTR	CTR	1459	843	0	Oligodendrocyte
AGAAGCGGTCTGATAC-1_1	SeuratCTR	CTR	1567	953	0.191449	Oligodendrocyte
AGAAGCGTCCATCTGC-1_1	SeuratCTR	CTR	2140	1378	0.280374	Neuron
AGAAGCGTCGTCCTTG-1_1	SeuratCTR	CTR	686	536	0.58309	Neuron
AGAAGCGTCTCCCTAG-1_1	SeuratCTR	CTR	1746	1133	0	OPC
AGAAGCGTCTGCATAG-1_1	SeuratCTR	CTR	1180	796	0	Oligodendrocyte
AGAAGTAAGAGTTGTA-1_1	SeuratCTR	CTR	3098	1701	0.0968367	Neuron
AGAAGTAAGCTGCGAA-1_1	SeuratCTR	CTR	1393	850	0.0717875	Oligodendrocyte
AGAAGTAAGGAATTAC-1_1	SeuratCTR	CTR	4425	2107	0	Neuron
AGAAGTAAGGCATCTT-1_1	SeuratCTR	CTR	3043	1692	0.131449	Neuron
AGAAGTAAGGTTGACG-1_1	SeuratCTR	CTR	2840	1627	0	Neuron
AGAAGTACAAGCTCTA-1_1	SeuratCTR	CTR	1452	978	0.137741	Neuron
AGAAGTACAAGTGACG-1_1	SeuratCTR	CTR	727	514	0.137552	Oligodendrocyte
AGAAGTACACAAGCCC-1_1	SeuratCTR	CTR	15779	5235	0.177451	Neuron
AGAAGTACAGGCAATG-1_1	SeuratCTR	CTR	7832	3426	0	Neuron
AGAAGTAGTAGGACTG-1_1	SeuratCTR	CTR	701	499	0	Endothelial cell
AGAAGTAGTATTGGCT-1_1	SeuratCTR	CTR	6218	2655	0.0160823	Neuron
AGAAGTAGTCCAATCA-1_1	SeuratCTR	CTR	712	506	0	Oligodendrocyte
AGAAGTAGTGGGCTCT-1_1	SeuratCTR	CTR	3372	1830	0.207592	Neuron
AGAAGTATCAGCTTCC-1_1	SeuratCTR	CTR	884	686	0	Microglia
AGAAGTATCCACGGAC-1_1	SeuratCTR	CTR	1378	833	0.798258	OPC
AGAAGTATCTGGCTGG-1_1	SeuratCTR	CTR	1811	1170	0.276091	Neuron
AGACAAAAGAAGTATC-1_1	SeuratCTR	CTR	4611	2310	0.433745	Neuron
AGACAAAAGAGCCATG-1_1	SeuratCTR	CTR	1280	855	0.078125	Oligodendrocyte
AGACAAAAGCGAGAAA-1_1	SeuratCTR	CTR	11752	4351	0.0680735	Neuron
AGACAAACAACCGCTG-1_1	SeuratCTR	CTR	1792	1121	0.111607	Hemopoietic stem cell
AGACAAACACAGGATG-1_1	SeuratCTR	CTR	5114	2336	0.0782167	Neuron
AGACAAACACGTCATA-1_1	SeuratCTR	CTR	1761	918	0.28393	Neuron
AGACAAACACTGGCCA-1_1	SeuratCTR	CTR	1420	767	0	Oligodendrocyte
AGACAAACAGAGTTGG-1_1	SeuratCTR	CTR	1840	1072	0	Oligodendrocyte
AGACAAACATCAGCGC-1_1	SeuratCTR	CTR	1784	1070	0.168161	Neuron
AGACAAACATCTTAGG-1_1	SeuratCTR	CTR	2947	1743	0.305395	Oligodendrocyte
AGACAAAGTGAGTGAC-1_1	SeuratCTR	CTR	725	513	0	Oligodendrocyte
AGACAAAGTTGTGCCG-1_1	SeuratCTR	CTR	5231	2615	0.248518	Neuron
AGACAAATCAGCCCAG-1_1	SeuratCTR	CTR	4030	2058	0.198511	Neuron
AGACAAATCCGGTAAT-1_1	SeuratCTR	CTR	3796	1767	0.184405	OPC
AGACAAATCGTTAGTG-1_1	SeuratCTR	CTR	3899	2109	0.564247	Neuron
AGACACTAGCATCTTG-1_1	SeuratCTR	CTR	2898	1436	0	Oligodendrocyte
AGACACTCAATTTCCT-1_1	SeuratCTR	CTR	1885	1121	0.795756	Oligodendrocyte
AGACACTCATGGCACC-1_1	SeuratCTR	CTR	2677	1470	0.336197	Neuron
AGACACTCATTGAGCT-1_1	SeuratCTR	CTR	2613	1371	0.191351	Oligodendrocyte
AGACACTGTAGCGAGT-1_1	SeuratCTR	CTR	2821	1754	0.708968	Neuron
AGACACTGTCACCCTT-1_1	SeuratCTR	CTR	3512	1623	0.0284738	Neuron
AGACACTGTCTGTAAC-1_1	SeuratCTR	CTR	10364	3519	0.0192976	Astrocyte
AGACACTGTGCATACT-1_1	SeuratCTR	CTR	1718	1052	0.640279	Oligodendrocyte
AGACACTTCAGAGTTC-1_1	SeuratCTR	CTR	1135	838	0.0881057	Microglia
AGACACTTCCCTGGTT-1_1	SeuratCTR	CTR	754	501	0.132626	Oligodendrocyte
AGACACTTCCTTGACC-1_1	SeuratCTR	CTR	1621	954	0.863664	Oligodendrocyte
AGACACTTCGAAGTGG-1_1	SeuratCTR	CTR	2243	1298	0.579581	Neuron
AGACACTTCTTCGGAA-1_1	SeuratCTR	CTR	6126	2858	1.59974	Neuron
AGACAGGAGATAGTCA-1_1	SeuratCTR	CTR	840	655	0.595238	OPC
AGACAGGAGGTCATCT-1_1	SeuratCTR	CTR	1082	649	0	Oligodendrocyte
AGACAGGAGTAGTCAA-1_1	SeuratCTR	CTR	3373	1855	0.266825	Microglia
AGACAGGCACGGGTAA-1_1	SeuratCTR	CTR	1194	785	0.0837521	Oligodendrocyte
AGACAGGCAGGACAGT-1_1	SeuratCTR	CTR	5940	2782	0.0505051	Neuron
AGACAGGGTAATACCC-1_1	SeuratCTR	CTR	1664	1089	0.120192	Neuron
AGACAGGTCACGAGGA-1_1	SeuratCTR	CTR	4251	2210	0.517525	Neuron
AGACAGGTCAGTCCGG-1_1	SeuratCTR	CTR	4791	2531	0.0208725	Neuron
AGACAGGTCCATACTT-1_1	SeuratCTR	CTR	12356	3659	0.0404662	Neuron
AGACAGGTCCATTCAT-1_1	SeuratCTR	CTR	2923	1638	0	Neuron
AGACAGGTCGCAGAGA-1_1	SeuratCTR	CTR	5488	2570	0.473761	Neuron
AGACAGGTCGGACTGC-1_1	SeuratCTR	CTR	2461	1408	0.568874	Neuron
AGACAGGTCGTCGATA-1_1	SeuratCTR	CTR	1619	1022	0	Microglia
AGACCATAGAACTGAT-1_1	SeuratCTR	CTR	5913	2395	0.0169119	Neuron
AGACCATAGACGATAT-1_1	SeuratCTR	CTR	1367	840	0	Astrocyte
AGACCATAGAGACAAG-1_1	SeuratCTR	CTR	2615	1431	0.152964	T cell
AGACCATAGAGCGACT-1_1	SeuratCTR	CTR	1930	1216	0.103627	Neuron
AGACCATAGCTTTCCC-1_1	SeuratCTR	CTR	3362	1760	2.34979	Oligodendrocyte
AGACCATCACTCTGCT-1_1	SeuratCTR	CTR	5477	2503	0.127807	Neuron
AGACCATCAGCTTCGG-1_1	SeuratCTR	CTR	1103	655	0.271985	Oligodendrocyte
AGACCATCAGTGGTGA-1_1	SeuratCTR	CTR	1416	925	0.141243	Neuron
AGACCATCATGGGATG-1_1	SeuratCTR	CTR	4032	2135	0.0248016	Neuron
AGACCATGTCGTGTTA-1_1	SeuratCTR	CTR	4778	2136	0.0418585	Neuron
AGACCATGTGCCTAAT-1_1	SeuratCTR	CTR	2496	1498	0.200321	Neuron
AGACCATGTTGTCATG-1_1	SeuratCTR	CTR	1185	716	0.253165	Oligodendrocyte
AGACCATTCACTACGA-1_1	SeuratCTR	CTR	1047	604	0.191022	Oligodendrocyte
AGACCATTCAGAGTTC-1_1	SeuratCTR	CTR	1663	867	0.120265	Oligodendrocyte
AGACCATTCATACAGC-1_1	SeuratCTR	CTR	927	571	0	Oligodendrocyte
AGACCATTCCCAGCGA-1_1	SeuratCTR	CTR	10384	3859	0.115562	Neuron
AGACCCGAGAGCAACC-1_1	SeuratCTR	CTR	5771	2520	0.190608	Neuron
AGACCCGAGAGGTATT-1_1	SeuratCTR	CTR	4230	1991	0.0472813	Oligodendrocyte
AGACCCGAGGTCTTTG-1_1	SeuratCTR	CTR	1348	951	0.074184	OPC
AGACCCGAGTGCTACT-1_1	SeuratCTR	CTR	1266	922	0	Microglia
AGACCCGCAAGTTCCA-1_1	SeuratCTR	CTR	1758	1020	0.284414	Oligodendrocyte
AGACCCGCAGTTAGAA-1_1	SeuratCTR	CTR	3404	1597	0.0293772	Oligodendrocyte
AGACCCGGTCGCTCGA-1_1	SeuratCTR	CTR	874	573	0.228833	Oligodendrocyte
AGACCCGGTGACACGA-1_1	SeuratCTR	CTR	558	378	0.358423	Endothelial cell
AGACCCGGTGTAGTGG-1_1	SeuratCTR	CTR	823	568	0.121507	Oligodendrocyte
AGACCCGTCAACTTTC-1_1	SeuratCTR	CTR	3143	1722	0.0954502	Neuron
AGACCCGTCGCCATAA-1_1	SeuratCTR	CTR	917	603	0.218103	Oligodendrocyte
AGACCCGTCTGGACTA-1_1	SeuratCTR	CTR	1854	1039	0.107875	Oligodendrocyte
AGACTCAAGAGGGTAA-1_1	SeuratCTR	CTR	1550	1059	0.387097	Neuron
AGACTCAAGCGTTGTT-1_1	SeuratCTR	CTR	990	701	0.10101	Astrocyte
AGACTCAAGCTGGAGT-1_1	SeuratCTR	CTR	1773	1032	0.169205	Oligodendrocyte
AGACTCACACGTAGTT-1_1	SeuratCTR	CTR	5915	2864	0.0169062	Neuron
AGACTCACAGGTCCCA-1_1	SeuratCTR	CTR	4613	2282	0.498591	Neuron
AGACTCACATGCAGGA-1_1	SeuratCTR	CTR	1955	1073	0	Oligodendrocyte
AGACTCAGTGGTCTCG-1_1	SeuratCTR	CTR	2686	1527	0	Neuron
AGACTCATCATTCGTT-1_1	SeuratCTR	CTR	8805	3301	0.170358	Neuron
AGACTCATCCACTGAA-1_1	SeuratCTR	CTR	3072	1629	0.0651042	Neuron
AGACTCATCCTCTAGC-1_1	SeuratCTR	CTR	18737	5018	0.0693814	Neuron
AGACTCATCTACTGCC-1_1	SeuratCTR	CTR	2047	1318	0.879336	Microglia
AGACTCATCTTCGCTG-1_1	SeuratCTR	CTR	1658	1146	0	Microglia
AGAGAATAGAAGTGTT-1_1	SeuratCTR	CTR	3651	2178	1.80772	Neuron
AGAGAATAGACGAGCT-1_1	SeuratCTR	CTR	1631	1056	0.0613121	Neuron
AGAGAATAGAGAGGTA-1_1	SeuratCTR	CTR	3700	2241	0.432432	Neuron
AGAGAATAGATGACAT-1_1	SeuratCTR	CTR	4782	2400	0.0418235	Neuron
AGAGAATAGATGCAGC-1_1	SeuratCTR	CTR	10756	4015	0.0185943	Neuron
AGAGAATAGCGGCTCT-1_1	SeuratCTR	CTR	5860	2774	0.0170648	Neuron
AGAGAATAGGGAGATA-1_1	SeuratCTR	CTR	2310	1448	0.0865801	Neuron
AGAGAATAGGGTGAGG-1_1	SeuratCTR	CTR	1869	1241	0.535045	OPC
AGAGAATAGGTCGTCC-1_1	SeuratCTR	CTR	2682	1675	0.260999	Neuron
AGAGAATAGTGGTTGG-1_1	SeuratCTR	CTR	3018	1524	0.298211	Oligodendrocyte
AGAGAATCAAGTGGTG-1_1	SeuratCTR	CTR	754	513	2.51989	Oligodendrocyte
AGAGAATCACATGACT-1_1	SeuratCTR	CTR	808	570	0.123762	Endothelial cell
AGAGAATCACTGTGTA-1_1	SeuratCTR	CTR	2449	1333	0.163332	Neuron
AGAGAATCAGGAGACT-1_1	SeuratCTR	CTR	977	681	0.204708	Endothelial cell
AGAGAATCATCGGCCA-1_1	SeuratCTR	CTR	2220	1330	0.765766	Neuron
AGAGAATGTACAAGTA-1_1	SeuratCTR	CTR	8508	3633	0.235073	Neuron
AGAGAATGTCCATCTC-1_1	SeuratCTR	CTR	821	525	0	Oligodendrocyte
AGAGAATGTCGAAACG-1_1	SeuratCTR	CTR	9031	3797	0.0996567	Neuron
AGAGAATGTTGCATAC-1_1	SeuratCTR	CTR	712	479	0	Neuron
AGAGAATGTTTGTGGT-1_1	SeuratCTR	CTR	1289	765	0	Oligodendrocyte
AGAGAATTCACCTTAT-1_1	SeuratCTR	CTR	9152	3390	0.0109266	Neuron
AGAGAATTCGTGAGAG-1_1	SeuratCTR	CTR	1827	1054	0	Oligodendrocyte
AGAGAATTCTGTGCTC-1_1	SeuratCTR	CTR	1831	1021	0.163845	Oligodendrocyte
AGAGAATTCTTGCAGA-1_1	SeuratCTR	CTR	3888	2241	0.128601	Neuron
AGAGAGCAGAGCGACT-1_1	SeuratCTR	CTR	2048	1318	0.146484	Neuron
AGAGAGCAGCGGGTTA-1_1	SeuratCTR	CTR	988	785	0.101215	Neuron
AGAGAGCAGGTGCTTT-1_1	SeuratCTR	CTR	8037	3591	0.0746547	OPC
AGAGAGCCACGACGCT-1_1	SeuratCTR	CTR	8068	3157	0.446207	Neuron
AGAGAGCCAGGTCAGA-1_1	SeuratCTR	CTR	814	552	0	Oligodendrocyte
AGAGAGCGTAGGTGCA-1_1	SeuratCTR	CTR	1150	916	0.521739	Neuron
AGAGAGCGTCTAGTGT-1_1	SeuratCTR	CTR	1185	858	0	Neuron
AGAGAGCGTTCTTGTT-1_1	SeuratCTR	CTR	612	441	0.163399	Oligodendrocyte
AGAGAGCGTTGTGTAC-1_1	SeuratCTR	CTR	522	393	0.191571	Oligodendrocyte
AGAGAGCTCAACTACG-1_1	SeuratCTR	CTR	1991	1233	0.904068	Neuron
AGAGAGCTCCATTGTT-1_1	SeuratCTR	CTR	1375	831	1.01818	Oligodendrocyte
AGAGAGCTCGCACGAC-1_1	SeuratCTR	CTR	2606	1655	0.115119	Neuron
AGAGAGCTCGCGTTTC-1_1	SeuratCTR	CTR	688	503	0	Oligodendrocyte
AGAGAGCTCGGTGCAC-1_1	SeuratCTR	CTR	4145	2439	0.168878	Neuron
AGAGAGCTCTCTTAAC-1_1	SeuratCTR	CTR	5317	2627	0.282114	Neuron
AGAGCAGAGCCATATC-1_1	SeuratCTR	CTR	2055	1325	0.243309	Neuron
AGAGCAGAGCGCCATC-1_1	SeuratCTR	CTR	1359	917	0.0735835	Neuron
AGAGCAGAGTGCGTCC-1_1	SeuratCTR	CTR	11595	4318	0.0172488	Neuron
AGAGCAGCAATCTAGC-1_1	SeuratCTR	CTR	5194	2633	0.365807	Neuron
AGAGCAGCAGCGGTTC-1_1	SeuratCTR	CTR	1465	878	0.136519	Oligodendrocyte
AGAGCAGCATACTGTG-1_1	SeuratCTR	CTR	2098	1220	0.0953289	Oligodendrocyte
AGAGCAGCATCCTCAC-1_1	SeuratCTR	CTR	5534	2378	0.469823	Oligodendrocyte
AGAGCAGGTCTACAAC-1_1	SeuratCTR	CTR	3744	2047	0	Neuron
AGAGCAGGTTACACAC-1_1	SeuratCTR	CTR	4461	2184	0.044833	Neuron
AGAGCAGGTTCACCGG-1_1	SeuratCTR	CTR	6516	2884	0.0460405	Neuron
AGAGCAGGTTCGGACC-1_1	SeuratCTR	CTR	5605	2450	0.285459	Neuron
AGAGCAGGTTGACTAC-1_1	SeuratCTR	CTR	500	301	0.2	Neuron
AGAGCAGGTTGCTAGT-1_1	SeuratCTR	CTR	2450	1512	0.163265	Neuron
AGAGCAGTCATAGGCT-1_1	SeuratCTR	CTR	6649	3242	0.0751993	Neuron
AGAGCAGTCCGTGCGA-1_1	SeuratCTR	CTR	2174	1462	0.275989	Neuron
AGAGCAGTCCTACTGC-1_1	SeuratCTR	CTR	2209	1385	0.0905387	Neuron
AGAGCAGTCGCTGTCT-1_1	SeuratCTR	CTR	3910	2277	0.0767263	Neuron
AGAGCAGTCTAGTACG-1_1	SeuratCTR	CTR	1304	832	0.153374	Oligodendrocyte
AGAGCAGTCTGGTGGC-1_1	SeuratCTR	CTR	612	444	0.490196	Endothelial cell
AGAGCCCAGCAGCAGT-1_1	SeuratCTR	CTR	1049	708	0	Oligodendrocyte
AGAGCCCAGCATTGAA-1_1	SeuratCTR	CTR	2725	1427	0.0366972	Oligodendrocyte
AGAGCCCAGCTCATAC-1_1	SeuratCTR	CTR	1029	677	0.0971817	Oligodendrocyte
AGAGCCCAGTGACACG-1_1	SeuratCTR	CTR	1040	779	0.480769	Neuron
AGAGCCCAGTGCGTCC-1_1	SeuratCTR	CTR	1322	834	0.680787	Oligodendrocyte
AGAGCCCAGTTGGAAT-1_1	SeuratCTR	CTR	5199	2691	0.942489	Neuron
AGAGCCCCACATGACT-1_1	SeuratCTR	CTR	4322	2154	0.0231374	Hemopoietic stem cell
AGAGCCCCATTACTCT-1_1	SeuratCTR	CTR	1448	1110	0.138122	Neuron
AGAGCCCGTATACCCA-1_1	SeuratCTR	CTR	1570	1161	0.0636943	Neuron
AGAGCCCGTATGAGCG-1_1	SeuratCTR	CTR	1618	1031	0.556242	Astrocyte
AGAGCCCGTGAGAGGG-1_1	SeuratCTR	CTR	2164	1484	0.508318	Neuron
AGAGCCCGTGGCAGAT-1_1	SeuratCTR	CTR	6040	2822	0.231788	Neuron
AGAGCCCGTTAACCTG-1_1	SeuratCTR	CTR	2145	1379	0.04662	Neuron
AGAGCCCTCTACAGGT-1_1	SeuratCTR	CTR	6634	2831	0	Neuron
AGAGCCCTCTCAACCC-1_1	SeuratCTR	CTR	5280	2550	0.0378788	OPC
AGAGCCCTCTCTCTAA-1_1	SeuratCTR	CTR	2096	1345	0.381679	Astrocyte
AGATAGAAGCACTTTG-1_1	SeuratCTR	CTR	14521	4590	0.165278	Neuron
AGATAGAAGGATATAC-1_1	SeuratCTR	CTR	3389	1828	0.147536	Neuron
AGATAGAAGTCCCGGT-1_1	SeuratCTR	CTR	2461	1325	0.0406339	Astrocyte
AGATAGACAAGAGAGA-1_1	SeuratCTR	CTR	4944	2528	0.728155	Neuron
AGATAGACAAGTTTGC-1_1	SeuratCTR	CTR	4900	2150	0.122449	OPC
AGATAGACACCGTGCA-1_1	SeuratCTR	CTR	1400	994	0.285714	Neuron
AGATAGACAGGGAGAG-1_1	SeuratCTR	CTR	1301	873	0	Neuron
AGATAGAGTCTTGAGT-1_1	SeuratCTR	CTR	831	603	0.361011	Oligodendrocyte
AGATAGAGTGAGTAAT-1_1	SeuratCTR	CTR	3914	2381	0.0510986	Neuron
AGATAGAGTGAGTCAG-1_1	SeuratCTR	CTR	1190	793	0.0840336	Oligodendrocyte
AGATAGAGTTGCGTAT-1_1	SeuratCTR	CTR	3643	2056	0.1098	Neuron
AGATAGATCAATCTTC-1_1	SeuratCTR	CTR	4231	2187	0.283621	Neuron
AGATAGATCCACCTGT-1_1	SeuratCTR	CTR	1769	988	0	Oligodendrocyte
AGATAGATCCCGAGAC-1_1	SeuratCTR	CTR	2732	1589	0	Neuron
AGATAGATCGATCCCT-1_1	SeuratCTR	CTR	1181	865	0.169348	Microglia
AGATAGATCGCTCCTA-1_1	SeuratCTR	CTR	2404	1371	0.291181	OPC
AGATAGATCGTCAGAT-1_1	SeuratCTR	CTR	615	498	0.162602	T cell
AGATAGATCTACTATC-1_1	SeuratCTR	CTR	3294	1794	0	Neuron
AGATAGATCTATCGCC-1_1	SeuratCTR	CTR	1526	921	1.17955	Oligodendrocyte
AGATAGATCTTAGCTT-1_1	SeuratCTR	CTR	1324	793	0.0755287	Oligodendrocyte
AGATCCAAGAGAGGGC-1_1	SeuratCTR	CTR	1253	859	0.159617	Neuron
AGATCCAAGGAAAGGT-1_1	SeuratCTR	CTR	1533	1141	0.0652316	Microglia
AGATCCAAGGTCCGAA-1_1	SeuratCTR	CTR	1565	935	0.0638978	Neuron
AGATCCAAGTAGGTTA-1_1	SeuratCTR	CTR	5455	2750	0.146654	Neuron
AGATCCACAACCGTGC-1_1	SeuratCTR	CTR	3169	1664	0.126223	Neuron
AGATCCACAAGACCGA-1_1	SeuratCTR	CTR	895	696	0.782123	Neuron
AGATCCAGTAAGATAC-1_1	SeuratCTR	CTR	4545	2006	0	Neuron
AGATCCAGTACACGTT-1_1	SeuratCTR	CTR	2473	1314	0.0808734	Oligodendrocyte
AGATCCAGTCATAGTC-1_1	SeuratCTR	CTR	3881	1739	0.0515331	Oligodendrocyte
AGATCCAGTCCGGATC-1_1	SeuratCTR	CTR	1454	940	0.0687758	Oligodendrocyte
AGATCCAGTTATCTGG-1_1	SeuratCTR	CTR	1751	1018	0.228441	Oligodendrocyte
AGATCCATCCATTCGC-1_1	SeuratCTR	CTR	1272	781	0.0786164	Oligodendrocyte
AGATCCATCCTCACTG-1_1	SeuratCTR	CTR	9349	3770	0.0427853	Neuron
AGATCCATCTACCTTA-1_1	SeuratCTR	CTR	6092	2755	0.328299	Neuron
AGATCGTAGCCGATCC-1_1	SeuratCTR	CTR	3127	1674	0.127918	Neuron
AGATCGTCACCATTCC-1_1	SeuratCTR	CTR	3095	1728	0.549273	Neuron
AGATCGTCACCTCGTT-1_1	SeuratCTR	CTR	2090	1296	0.0956938	Neuron
AGATCGTCACTGATTG-1_1	SeuratCTR	CTR	991	677	0.403633	Oligodendrocyte
AGATCGTGTACTCCCT-1_1	SeuratCTR	CTR	1351	959	0.222058	Neuron
AGATCGTGTCGTGTTA-1_1	SeuratCTR	CTR	3735	1982	0.160643	Neuron
AGATCGTGTGATAGAT-1_1	SeuratCTR	CTR	2511	1583	0.0796495	Neuron
AGATCGTGTTTGGAGG-1_1	SeuratCTR	CTR	5814	2838	0.137599	Neuron
AGATCGTTCACGGAGA-1_1	SeuratCTR	CTR	887	610	0.11274	Oligodendrocyte
AGATCGTTCAGATTGC-1_1	SeuratCTR	CTR	4627	1979	0.0864491	Oligodendrocyte
AGATCGTTCCTAGCGG-1_1	SeuratCTR	CTR	2803	1539	0.0356761	Neuron
AGATCGTTCCTTCTTC-1_1	SeuratCTR	CTR	17241	5677	0.197204	Neuron
AGATCGTTCGAGAACG-1_1	SeuratCTR	CTR	916	608	0.327511	Oligodendrocyte
AGATCGTTCTTGATTC-1_1	SeuratCTR	CTR	4162	2123	0.216242	Neuron
AGATGAAAGAGGCGTT-1_1	SeuratCTR	CTR	1468	1074	0.749319	Neuron
AGATGAAAGGATTTCC-1_1	SeuratCTR	CTR	6643	2654	0.0903206	Neuron
AGATGAAAGGTCTGGA-1_1	SeuratCTR	CTR	2346	1407	0	Neuron
AGATGAACAAGAGATT-1_1	SeuratCTR	CTR	10495	4077	0.00952835	Neuron
AGATGAACACATACGT-1_1	SeuratCTR	CTR	4011	1867	0.598355	Neuron
AGATGAACACTTCCTG-1_1	SeuratCTR	CTR	3190	1688	0.282132	Neuron
AGATGAAGTTTGTGGT-1_1	SeuratCTR	CTR	2083	1226	0.432069	Oligodendrocyte
AGATGAATCAAACGAA-1_1	SeuratCTR	CTR	1116	713	0.179211	Oligodendrocyte
AGATGAATCACCTACC-1_1	SeuratCTR	CTR	5186	2440	0.21211	Neuron
AGATGAATCGCTACAA-1_1	SeuratCTR	CTR	835	535	0.11976	Oligodendrocyte
AGATGAATCGGTAACT-1_1	SeuratCTR	CTR	1125	764	0.533333	Astrocyte
AGATGAATCTATCCAT-1_1	SeuratCTR	CTR	1944	1184	0	OPC
AGATGCTAGGAGGCAG-1_1	SeuratCTR	CTR	832	655	0.841346	Neuron
AGATGCTAGGAGTCTG-1_1	SeuratCTR	CTR	1296	783	0.617284	Oligodendrocyte
AGATGCTAGGGTTAGC-1_1	SeuratCTR	CTR	9168	3782	0.229058	Neuron
AGATGCTAGGTAGCAC-1_1	SeuratCTR	CTR	2560	1564	0	Neuron
AGATGCTAGGTCCAGA-1_1	SeuratCTR	CTR	1117	844	0.179051	Microglia
AGATGCTAGTTGGACG-1_1	SeuratCTR	CTR	1444	924	0.207756	Astrocyte
AGATGCTCAACCCTCT-1_1	SeuratCTR	CTR	5361	2622	0.242492	Neuron
AGATGCTCAATAGAGT-1_1	SeuratCTR	CTR	965	569	0.414508	Oligodendrocyte
AGATGCTCACAGCTGC-1_1	SeuratCTR	CTR	1879	1081	0.532198	Oligodendrocyte
AGATGCTCAGAGCGTA-1_1	SeuratCTR	CTR	1257	805	0	Oligodendrocyte
AGATGCTGTCCTGGGT-1_1	SeuratCTR	CTR	5914	2523	0.473453	Neuron
AGATGCTGTCGCACGT-1_1	SeuratCTR	CTR	1105	692	0.180995	Oligodendrocyte
AGATGCTTCAGACCCG-1_1	SeuratCTR	CTR	2778	1403	0	Oligodendrocyte
AGATGCTTCATGCATG-1_1	SeuratCTR	CTR	6949	3114	1.30954	Neuron
AGATGCTTCCAACTGA-1_1	SeuratCTR	CTR	1245	879	0	Microglia
AGCATCAAGGAAAGGT-1_1	SeuratCTR	CTR	1141	726	0	Oligodendrocyte
AGCATCAAGGTCTACT-1_1	SeuratCTR	CTR	1765	994	0.0566572	Oligodendrocyte
AGCATCAAGTCGTTAC-1_1	SeuratCTR	CTR	645	491	0.155039	Neuron
AGCATCAAGTGCACAG-1_1	SeuratCTR	CTR	3077	1899	0	Neuron
AGCATCACACGGTGCT-1_1	SeuratCTR	CTR	10245	3889	0.0195217	Neuron
AGCATCACACTGGATT-1_1	SeuratCTR	CTR	3290	1728	0.425532	Neuron
AGCATCAGTACAGAGC-1_1	SeuratCTR	CTR	837	565	0	Oligodendrocyte
AGCATCAGTGGACCAA-1_1	SeuratCTR	CTR	4974	2319	0.0603136	Neuron
AGCATCAGTGTCACAT-1_1	SeuratCTR	CTR	2278	1397	0	Neuron
AGCATCAGTGTTTCTT-1_1	SeuratCTR	CTR	1982	1147	0.605449	Astrocyte
AGCATCAGTTATAGCC-1_1	SeuratCTR	CTR	1672	937	1.73445	Oligodendrocyte
AGCATCATCATTGGTG-1_1	SeuratCTR	CTR	6023	2939	0	Neuron
AGCATCATCTCATTTG-1_1	SeuratCTR	CTR	1526	984	0.131062	Endothelial cell
AGCCAATAGAGCAGTC-1_1	SeuratCTR	CTR	758	528	0	Oligodendrocyte
AGCCAATAGTACAACA-1_1	SeuratCTR	CTR	1175	745	0.170213	Oligodendrocyte
AGCCAATAGTCTCTGA-1_1	SeuratCTR	CTR	2934	1438	0.102249	Oligodendrocyte
AGCCAATCAAATGGAT-1_1	SeuratCTR	CTR	7956	3263	0.0125691	Neuron
AGCCAATCATCGTGCG-1_1	SeuratCTR	CTR	12138	3915	0.263635	Neuron
AGCCAATGTACAGCGA-1_1	SeuratCTR	CTR	5047	2338	0.0594413	Neuron
AGCCAATGTCCCTGAG-1_1	SeuratCTR	CTR	820	561	0.243902	Oligodendrocyte
AGCCAATGTTATAGCC-1_1	SeuratCTR	CTR	2107	1256	0.0949217	Neuron
AGCCAATGTTGTGCAT-1_1	SeuratCTR	CTR	1170	727	0.0854701	Oligodendrocyte
AGCCAATTCATTTCCA-1_1	SeuratCTR	CTR	975	631	0.102564	Neuron
AGCCACGAGCACGGAT-1_1	SeuratCTR	CTR	1374	850	0	Oligodendrocyte
AGCCACGAGTCAGCCC-1_1	SeuratCTR	CTR	2911	1696	0	Neuron
AGCCACGCAAGTTCGT-1_1	SeuratCTR	CTR	2217	1173	0.090212	Oligodendrocyte
AGCCACGCACCAGCTG-1_1	SeuratCTR	CTR	1866	1066	0.482315	Oligodendrocyte
AGCCACGCAGACGCTC-1_1	SeuratCTR	CTR	4766	2293	0.167856	Neuron
AGCCACGCAGCTACCG-1_1	SeuratCTR	CTR	873	510	0	Oligodendrocyte
AGCCACGCAGTCAGCC-1_1	SeuratCTR	CTR	14975	4588	0.0133556	Neuron
AGCCACGGTAACATCC-1_1	SeuratCTR	CTR	2835	1594	0.599647	Neuron
AGCCACGGTATCTCTT-1_1	SeuratCTR	CTR	5341	2370	0.0748923	Neuron
AGCCACGGTCTACAAC-1_1	SeuratCTR	CTR	944	635	0.529661	Oligodendrocyte
AGCCACGGTGCTCGTG-1_1	SeuratCTR	CTR	2090	1351	0	Neuron
AGCCACGGTGGCAGAT-1_1	SeuratCTR	CTR	2422	1399	0.619323	Neuron
AGCCACGGTGGTCTGC-1_1	SeuratCTR	CTR	5251	2532	0.28566	Neuron
AGCCACGTCGCAGTTA-1_1	SeuratCTR	CTR	820	626	0	Microglia
AGCCACGTCGTTAGAC-1_1	SeuratCTR	CTR	2106	1121	0.42735	Oligodendrocyte
AGCCACGTCTACCCAC-1_1	SeuratCTR	CTR	1516	755	0	Neuron
AGCCAGCAGAAAGCGA-1_1	SeuratCTR	CTR	7434	3388	0.188324	Astrocyte
AGCCAGCAGCCGGAAT-1_1	SeuratCTR	CTR	5914	2911	0.0676361	Neuron
AGCCAGCAGTATTCCG-1_1	SeuratCTR	CTR	534	412	0	Endothelial cell
AGCCAGCAGTGGACGT-1_1	SeuratCTR	CTR	2341	1222	0	Astrocyte
AGCCAGCAGTGGTTAA-1_1	SeuratCTR	CTR	1943	1265	0.411734	Neuron
AGCCAGCAGTTGCTCA-1_1	SeuratCTR	CTR	1424	859	0.140449	Oligodendrocyte
AGCCAGCCACAGTCAT-1_1	SeuratCTR	CTR	1687	1083	0	Neuron
AGCCAGCCAGGTTCCG-1_1	SeuratCTR	CTR	1132	736	0.706714	Endothelial cell
AGCCAGCCATCACAGT-1_1	SeuratCTR	CTR	1483	804	0.74174	Oligodendrocyte
AGCCAGCCATCCTATT-1_1	SeuratCTR	CTR	3553	1687	0.0844357	Oligodendrocyte
AGCCAGCGTGCGACAA-1_1	SeuratCTR	CTR	2370	1463	0.379747	Neuron
AGCCAGCGTGGGCTTC-1_1	SeuratCTR	CTR	9811	3875	0.101926	Neuron
AGCCAGCGTTAGTCGT-1_1	SeuratCTR	CTR	1583	1149	0	Neuron
AGCCAGCTCACGGAGA-1_1	SeuratCTR	CTR	2710	1457	0.516605	Astrocyte
AGCCAGCTCCAAGCCG-1_1	SeuratCTR	CTR	17630	4971	0.0453772	Neuron
AGCCAGCTCGTCCTTG-1_1	SeuratCTR	CTR	2790	1710	0.0716846	Neuron
AGCCAGCTCTGATGGT-1_1	SeuratCTR	CTR	10741	3734	0.0279304	Neuron
AGCGATTAGACATCCT-1_1	SeuratCTR	CTR	2026	1081	0.740375	Oligodendrocyte
AGCGATTAGCTAGAAT-1_1	SeuratCTR	CTR	2474	1588	0.0404204	Neuron
AGCGATTAGGTAAAGG-1_1	SeuratCTR	CTR	538	399	0.185874	Neuron
AGCGATTAGTCTGCAT-1_1	SeuratCTR	CTR	3380	1832	0.207101	Neuron
AGCGATTCAAGCCCAC-1_1	SeuratCTR	CTR	2300	1102	0.0434783	Oligodendrocyte
AGCGATTCATCTCATT-1_1	SeuratCTR	CTR	4213	1945	0	Neuron
AGCGATTGTACCGCGT-1_1	SeuratCTR	CTR	7426	3409	0.28279	Neuron
AGCGATTGTCCGTTTC-1_1	SeuratCTR	CTR	2670	1452	0.411985	OPC
AGCGATTGTGATTGGG-1_1	SeuratCTR	CTR	7990	3497	0.350438	Neuron
AGCGATTGTTTACTTC-1_1	SeuratCTR	CTR	3586	1871	0.0278862	Neuron
AGCGATTTCCTCAGAA-1_1	SeuratCTR	CTR	2691	1385	0.445931	Oligodendrocyte
AGCGATTTCGTAACCA-1_1	SeuratCTR	CTR	2229	1136	0.0897263	Oligodendrocyte
AGCGCCAAGATGGCAC-1_1	SeuratCTR	CTR	1277	950	0.0783085	Microglia
AGCGCCAAGCAGGCTA-1_1	SeuratCTR	CTR	6281	2840	0.0955262	Neuron
AGCGCCAAGGCACGAT-1_1	SeuratCTR	CTR	2129	1235	0.187882	Oligodendrocyte
AGCGCCAAGGTTACAA-1_1	SeuratCTR	CTR	3180	1735	0	Neuron
AGCGCCAAGTGTACCT-1_1	SeuratCTR	CTR	5247	1878	0.0190585	OPC
AGCGCCACACTATCCC-1_1	SeuratCTR	CTR	1498	876	0	Oligodendrocyte
AGCGCCAGTCAAACGG-1_1	SeuratCTR	CTR	3558	2174	2.05171	Neuron
AGCGCCAGTCAGTCGC-1_1	SeuratCTR	CTR	973	783	1.2333	Microglia
AGCGCCAGTGTATCCA-1_1	SeuratCTR	CTR	5140	2689	0.252918	Neuron
AGCGCCAGTTAGCGGA-1_1	SeuratCTR	CTR	7402	3345	0.0675493	Neuron
AGCGCCAGTTCCTAGA-1_1	SeuratCTR	CTR	2109	1153	0.0474158	Oligodendrocyte
AGCGCCATCAAAGACA-1_1	SeuratCTR	CTR	1722	1044	0.058072	Neuron
AGCGCCATCAGCTTGA-1_1	SeuratCTR	CTR	3057	1646	0.228983	Neuron
AGCGCCATCCGTGGCA-1_1	SeuratCTR	CTR	1084	635	0.184502	Oligodendrocyte
AGCGCCATCCTACTGC-1_1	SeuratCTR	CTR	1297	741	0.231303	Oligodendrocyte
AGCGCCATCTCGACCT-1_1	SeuratCTR	CTR	791	511	0	Oligodendrocyte
AGCGCTGAGATAGGGA-1_1	SeuratCTR	CTR	3280	2042	0.152439	Neuron
AGCGCTGAGCGGTAGT-1_1	SeuratCTR	CTR	1274	789	0.0784929	Oligodendrocyte
AGCGCTGAGCTAAATG-1_1	SeuratCTR	CTR	3528	1886	0.085034	Neuron
AGCGCTGAGGTCATTC-1_1	SeuratCTR	CTR	1321	948	0.0757002	Neuron
AGCGCTGAGTGATAAC-1_1	SeuratCTR	CTR	2409	1571	0.539643	Neuron
AGCGCTGCACCATAAC-1_1	SeuratCTR	CTR	559	399	0.357782	Endothelial cell
AGCGCTGCACCTATCC-1_1	SeuratCTR	CTR	3932	2013	0	Neuron
AGCGCTGCACGCTTAA-1_1	SeuratCTR	CTR	2054	1124	0.194742	Neuron
AGCGCTGCACTAAACC-1_1	SeuratCTR	CTR	2612	1509	0.0382848	Neuron
AGCGCTGCAGAACTCT-1_1	SeuratCTR	CTR	901	559	0.443951	Oligodendrocyte
AGCGCTGCATCAGTCA-1_1	SeuratCTR	CTR	10304	3602	0.11646	OPC
AGCGCTGCATTACGGT-1_1	SeuratCTR	CTR	2246	1145	0.0890472	Oligodendrocyte
AGCGCTGGTATTCCTT-1_1	SeuratCTR	CTR	5144	2201	0	Oligodendrocyte
AGCGCTGGTCGTCGGT-1_1	SeuratCTR	CTR	3560	1965	0.252809	Astrocyte
AGCGCTGGTCTTCGAA-1_1	SeuratCTR	CTR	4050	2204	0.0987654	Neuron
AGCGCTGTCAAGAGGC-1_1	SeuratCTR	CTR	2875	1392	0.347826	Oligodendrocyte
AGCGCTGTCAGTCATG-1_1	SeuratCTR	CTR	3847	2171	0.0519886	Neuron
AGCGCTGTCGACATCA-1_1	SeuratCTR	CTR	1046	706	0.286807	Oligodendrocyte
AGCGCTGTCGATACGT-1_1	SeuratCTR	CTR	566	427	4.77032	Neuron
AGCGCTGTCGGCATTA-1_1	SeuratCTR	CTR	762	597	0	Microglia
AGCGCTGTCTCCGCAT-1_1	SeuratCTR	CTR	2196	1207	0.318761	Oligodendrocyte
AGCGCTGTCTCGACCT-1_1	SeuratCTR	CTR	1497	870	0.267201	Oligodendrocyte
AGCGTATAGACGCTCC-1_1	SeuratCTR	CTR	1446	831	0.0691563	Oligodendrocyte
AGCGTATAGAGCTGAC-1_1	SeuratCTR	CTR	4220	2136	0.805687	Neuron
AGCGTATAGCAACAAT-1_1	SeuratCTR	CTR	5301	2602	0.622524	Neuron
AGCGTATAGCAAGTCG-1_1	SeuratCTR	CTR	563	417	0.17762	Neuron
AGCGTATAGGATTTAG-1_1	SeuratCTR	CTR	2207	1437	0.317173	Neuron
AGCGTATAGTCATACC-1_1	SeuratCTR	CTR	12734	4433	0.015706	Neuron
AGCGTATAGTCCTACA-1_1	SeuratCTR	CTR	560	466	0.178571	Microglia
AGCGTATCAATTGCTG-1_1	SeuratCTR	CTR	662	477	0.151057	Astrocyte
AGCGTATCACACAGCC-1_1	SeuratCTR	CTR	1581	860	1.07527	Oligodendrocyte
AGCGTATGTCGGTGAA-1_1	SeuratCTR	CTR	5563	2604	0.107855	Neuron
AGCGTATGTGCCGAAA-1_1	SeuratCTR	CTR	1503	1116	0.133067	Neuron
AGCGTATGTTACCCAA-1_1	SeuratCTR	CTR	1974	1273	0	Neuron
AGCGTATGTTCGTAAC-1_1	SeuratCTR	CTR	1980	1294	0.10101	Microglia
AGCGTATTCAATCTCT-1_1	SeuratCTR	CTR	2479	1475	0.403388	Neuron
[truncated: 30,031 more rows]

## Sheet: Cell_Type %
Cell_Type	CTR	CTR%	EXP	EXP%
Astrocyte	503	0.0349548	369	0.0209184
Endothelial cell	154	0.0107019	199	0.0112812
Ependymal cell	64	0.00444753	27	0.00153061
Hemopoietic stem cell	48	0.00333565	59	0.00334467
Microglia	612	0.0425295	2664	0.15102
Neuron	8382	0.582488	8288	0.469841
Oligodendrocyte	4160	0.28909	4351	0.246655
OPC	410	0.028492	601	0.0340703
T cell	57	0.00396108	1082	0.0613379
