# Supplementary material for: Loss of SHP1 in Spinal Astrocytes Triggers T‐Lymphocyte Infiltration and Nociceptive Hypersensitivity
Source: Adv Sci (Weinh). 2026 Aug 3:e76932. Online ahead of print. doi: 10.1002/advs.76932 (PMC13430923; doi:10.1002/advs.76932)
Supplement: Supplementary file 2 — Supporting File 2: advs76932‐sup‐0002‐DataSet.zip. [file ADVS-9999-e76932-s002.zip › Other Supplementary file-celltype_DEGs.xlsx]

## Sheet: Astrocyte.compare_markers
Gene	p_val	avg_log2FC	pct.1	pct.2	p_val_adj
Gm43291	4.49195e-103	2.64941	0.745	0.03	9.80055e-99
Malat1	1.66523e-46	-0.569432	1	1	3.6332e-42
Xist	2.9729e-46	-2.90248	0.081	0.529	6.48628e-42
Wdr17	1.2341e-34	-1.28281	0.759	0.905	2.69256e-30
Gm42418	8.64646e-32	0.771934	1	0.998	1.88648e-27
B2m	1.64632e-31	1.15496	0.629	0.231	3.59195e-27
Cd74	5.46916e-31	1.08741	0.274	0.012	1.19326e-26
Tsix	4.57302e-30	-1.70979	0.014	0.322	9.97742e-26
Iigp1	4.42882e-28	1.43173	0.388	0.078	9.6628e-24
H2-K1	1.23678e-26	0.995438	0.545	0.183	2.6984e-22
Ptgds	3.61214e-26	-1.33834	0.591	0.803	7.88097e-22
Gm4951	1.99196e-23	1.03515	0.474	0.165	4.34606e-19
Cntnap2	2.15824e-23	0.676656	0.678	0.302	4.70885e-19
Lrrtm3	3.48121e-22	-0.916952	0.721	0.823	7.59531e-18
Sgcz	2.40392e-21	0.617945	0.618	0.25	5.24487e-17
F830016B08Rik	5.74848e-21	0.808555	0.209	0.016	1.2542e-16
Nlrc5	5.79972e-21	0.912679	0.247	0.034	1.26538e-16
H2-D1	6.68835e-20	0.898596	0.501	0.199	1.45927e-15
Rnf213	7.14419e-20	0.911709	0.463	0.173	1.55872e-15
C4b	2.0132e-18	0.930908	0.382	0.123	4.39241e-14
H2-Aa	3.29806e-18	0.708443	0.154	0.004	7.1957e-14
Ckb	4.31014e-18	-0.876519	0.691	0.823	9.40387e-14
Nrg3	1.40906e-17	0.6069	0.64	0.312	3.07428e-13
Gbp7	1.6482e-16	0.902985	0.276	0.07	3.59604e-12
Irgm2	2.20674e-16	0.933003	0.29	0.08	4.81466e-12
Stat2	2.01478e-15	0.715198	0.398	0.157	4.39585e-11
H2-T23	2.28721e-15	0.811311	0.255	0.064	4.99024e-11
Parp14	3.01844e-15	0.604852	0.225	0.046	6.58564e-11
Chl1	5.41654e-15	0.940336	0.77	0.567	1.18178e-10
Stat3	7.19933e-15	0.721113	0.366	0.141	1.57075e-10
Lingo2	1.46454e-14	0.563089	0.526	0.243	3.19534e-10
C1qa	1.83842e-14	0.787783	0.266	0.074	4.01107e-10
Oasl2	4.52339e-14	0.597575	0.366	0.135	9.86912e-10
Irgm1	7.07152e-14	0.709485	0.211	0.046	1.54286e-09
H2-Q4	8.47287e-14	0.532191	0.176	0.028	1.84861e-09
Ddx60	1.197e-13	0.745678	0.298	0.097	2.6116e-09
Dst	1.49155e-13	0.634448	0.775	0.594	3.25425e-09
Ctss	1.73141e-13	0.722787	0.26	0.074	3.77759e-09
Igtp	1.86476e-13	0.695776	0.16	0.022	4.06852e-09
Csmd1	2.99103e-13	0.733081	0.58	0.304	6.52584e-09
Lrrtm4	5.6112e-13	0.65036	0.472	0.215	1.22425e-08
Stat1	7.9631e-13	0.695491	0.428	0.199	1.73739e-08
Meg3	1.1783e-12	0.485261	0.846	0.567	2.57081e-08
Cd274	1.62913e-12	0.554432	0.165	0.028	3.55444e-08
AY036118	2.04264e-12	-0.745518	0.618	0.724	4.45663e-08
Nav2	2.07054e-12	0.724915	0.642	0.425	4.51751e-08
Anks1b	2.20882e-12	0.770125	0.507	0.278	4.81921e-08
Ubb	2.22732e-12	-1.02051	0.393	0.579	4.85956e-08
Trio	4.74905e-12	0.628006	0.512	0.286	1.03615e-07
Ppp3ca	1.15183e-11	0.551496	0.832	0.602	2.51306e-07
Zcchc14	1.29364e-11	0.572622	0.211	0.06	2.82247e-07
Jchain	1.97203e-11	0.49112	0.103	0.006	4.30257e-07
H2-Ab1	2.49621e-11	0.512721	0.108	0.008	5.44624e-07
Ifit1	2.58491e-11	0.579016	0.22	0.064	5.63976e-07
Exoc4	2.94435e-11	0.63864	0.816	0.63	6.42399e-07
Pvt1	3.63141e-11	0.764248	0.344	0.157	7.92302e-07
Gm15987	4.73217e-11	0.658666	0.111	0.01	1.03246e-06
Mycbp2	5.14984e-11	0.474354	0.808	0.598	1.12359e-06
Slc39a14	5.40005e-11	0.599179	0.255	0.089	1.17818e-06
Sat1	5.62834e-11	-0.868501	0.528	0.662	1.22799e-06
Asap3	8.80319e-11	0.534755	0.195	0.052	1.92068e-06
Msi2	9.11269e-11	0.422352	0.921	0.787	1.98821e-06
Gria3	1.16456e-10	0.820857	0.382	0.197	2.54084e-06
Gab2	1.2195e-10	0.609342	0.615	0.392	2.66071e-06
Fgfr2	1.32912e-10	-0.61012	0.786	0.829	2.89988e-06
Bcr	1.38311e-10	0.535062	0.238	0.082	3.01766e-06
Gbp2	1.6646e-10	0.526345	0.111	0.012	3.63183e-06
Trim30a	1.7353e-10	0.60697	0.257	0.095	3.78608e-06
Ccl5	1.97481e-10	0.541755	0.095	0.006	4.30864e-06
Nrg1	2.34228e-10	0.591009	0.401	0.191	5.11039e-06
Dlg2	2.88009e-10	0.525171	0.661	0.421	6.28378e-06
Herc6	3.75083e-10	0.663951	0.35	0.167	8.18357e-06
Uty	4.52726e-10	0.459842	0.371	0.177	9.87758e-06
Nfasc	4.59713e-10	0.52144	0.675	0.455	1.003e-05
Gbp8	4.59851e-10	0.500895	0.092	0.006	1.0033e-05
Atxn7l1	5.64051e-10	0.55278	0.285	0.121	1.23065e-05
Arhgef4	7.33622e-10	0.63718	0.607	0.4	1.60062e-05
Tapbp	1.00009e-09	0.542203	0.157	0.038	2.182e-05
Fam49a	1.02278e-09	0.594617	0.285	0.121	2.2315e-05
Cxcl10	1.14584e-09	0.45998	0.149	0.032	2.5e-05
Ptprt	1.16866e-09	0.571074	0.588	0.376	2.54978e-05
Cst3	1.41174e-09	-0.601263	0.707	0.791	3.08014e-05
Agap1	1.48228e-09	0.600362	0.453	0.262	3.23403e-05
Fmnl2	1.51694e-09	0.613964	0.626	0.435	3.30967e-05
Kcnq1ot1	1.91852e-09	0.461342	0.61	0.396	4.18583e-05
Nrxn3	1.93997e-09	0.538187	0.854	0.672	4.23264e-05
Axl	2.04652e-09	0.403236	0.152	0.036	4.46509e-05
Tap1	2.05226e-09	0.391461	0.127	0.024	4.47761e-05
Cdc73	2.0745e-09	0.46239	0.377	0.191	4.52615e-05
Bst2	2.12305e-09	0.515298	0.249	0.095	4.63207e-05
Mapk10	2.45011e-09	0.443169	0.74	0.541	5.34566e-05
Mllt3	2.97908e-09	0.502809	0.528	0.31	6.49975e-05
Trp53inp1	3.03591e-09	0.481539	0.244	0.091	6.62374e-05
Ano3	3.34402e-09	0.95413	0.282	0.129	7.29597e-05
Mfhas1	3.38193e-09	0.611915	0.417	0.237	7.3787e-05
Serping1	3.38856e-09	0.46139	0.1	0.012	7.39316e-05
Srgap3	4.02165e-09	0.458802	0.637	0.433	8.77443e-05
Wnk1	4.73407e-09	0.469206	0.588	0.376	0.000103288
Son	5.02526e-09	-0.461301	0.897	0.924	0.000109641
Fam155a	6.60027e-09	0.404541	0.58	0.342	0.000144005
Tap2	6.61014e-09	0.539989	0.171	0.052	0.00014422
Grm7	7.04144e-09	0.465753	0.553	0.314	0.00015363
Enox1	7.61199e-09	0.567108	0.515	0.312	0.000166078
9530026P05Rik	8.02708e-09	0.690007	0.344	0.173	0.000175135
Samd4	8.39895e-09	0.545497	0.518	0.33	0.000183248
Gbp4	9.01526e-09	0.515817	0.081	0.006	0.000196695
Sorl1	9.07758e-09	0.433016	0.545	0.332	0.000198055
Cd44	1.55897e-08	0.447465	0.146	0.038	0.000340136
Rgs20	1.64456e-08	0.567002	0.593	0.392	0.00035881
Akap6	1.67718e-08	0.431239	0.713	0.531	0.000365928
Setbp1	1.71686e-08	0.54935	0.461	0.268	0.000374585
Fbrsl1	1.84387e-08	0.373391	0.285	0.129	0.000402296
Idh3b	1.93692e-08	-0.763641	0.117	0.264	0.000422597
Grm5	1.94342e-08	0.482791	0.539	0.318	0.000424016
Tjp1	2.15914e-08	0.438411	0.737	0.543	0.000471082
Lrfn5	2.25627e-08	0.500206	0.328	0.155	0.000492272
Snx10	2.3854e-08	0.509541	0.203	0.074	0.000520447
Myo16	2.63879e-08	0.54368	0.276	0.125	0.000575732
Parp9	2.85551e-08	0.389102	0.203	0.074	0.000623016
Gbp2b	2.98408e-08	0.436773	0.06	0	0.000651068
Fnip1	3.12262e-08	0.481904	0.369	0.195	0.000681294
Xkr6	3.29304e-08	0.413827	0.371	0.197	0.000718476
AW112010	3.55119e-08	0.408809	0.065	0.002	0.000774798
Pcdh15	3.59509e-08	0.36601	0.339	0.163	0.000784377
Grik2	3.77552e-08	0.530499	0.637	0.453	0.000823742
Megf9	4.22187e-08	0.543625	0.371	0.205	0.000921127
Mga	4.74391e-08	0.465469	0.347	0.179	0.00103503
Parp11	4.96788e-08	0.531961	0.228	0.093	0.00108389
Cdh18	5.13716e-08	0.314392	0.328	0.161	0.00112083
Kat2b	5.15313e-08	0.479892	0.325	0.163	0.00112431
Opcml	5.17854e-08	0.329249	0.417	0.229	0.00112985
C1qb	5.29333e-08	0.464664	0.171	0.056	0.0011549
Nckap5	5.55857e-08	0.485046	0.58	0.378	0.00121277
Cntn5	5.63024e-08	0.626747	0.268	0.119	0.00122841
Rbfox1	5.72479e-08	0.415553	0.507	0.294	0.00124903
Setd5	5.8702e-08	0.381989	0.545	0.35	0.00128076
Sik3	5.9545e-08	0.452065	0.607	0.427	0.00129915
Tspan5	6.25317e-08	0.445826	0.637	0.455	0.00136432
Lrrc16a	6.25679e-08	0.458986	0.667	0.473	0.00136511
Fndc3b	6.46528e-08	0.446416	0.42	0.235	0.00141059
Olfr56	7.2339e-08	0.428371	0.079	0.008	0.00157829
Eda2r	7.29795e-08	0.374246	0.092	0.014	0.00159227
Lgals3bp	7.70947e-08	0.423982	0.152	0.046	0.00168205
Tenm2	8.29316e-08	0.335035	0.48	0.274	0.0018094
Myo5a	9.23774e-08	0.448458	0.333	0.177	0.00201549
Arid5b	9.38551e-08	0.49752	0.317	0.163	0.00204773
Prkg1	9.49448e-08	0.53649	0.42	0.237	0.00207151
Fmn1	1.08026e-07	0.554482	0.336	0.181	0.00235691
Atp6v0a2	1.13497e-07	0.486727	0.249	0.113	0.00247628
Sulf1	1.24601e-07	0.599718	0.255	0.117	0.00271856
Dmxl1	1.24836e-07	0.471595	0.539	0.362	0.00272367
Zfc3h1	1.28055e-07	0.367927	0.344	0.179	0.00279389
Samd12	1.44324e-07	0.566082	0.407	0.243	0.00314887
Zfpm2	1.4643e-07	0.422616	0.691	0.497	0.00319482
Lars2	1.65517e-07	0.461284	0.455	0.278	0.00361124
Clint1	1.8611e-07	0.48396	0.377	0.217	0.00406055
Dtnb	1.90424e-07	0.318525	0.339	0.177	0.00415467
Kif13a	1.94852e-07	0.325933	0.466	0.268	0.00425128
Nbeal1	1.9762e-07	0.433023	0.491	0.31	0.00431167
Pkp4	2.02707e-07	0.535803	0.472	0.304	0.00442265
Atp5o	2.07381e-07	-0.750239	0.572	0.644	0.00452464
Ano6	2.13662e-07	0.562328	0.29	0.149	0.00466168
Gnaq	2.13735e-07	0.436138	0.688	0.503	0.00466328
Zswim6	2.21424e-07	0.354145	0.512	0.324	0.00483103
Pbx1	2.2335e-07	0.358995	0.846	0.7	0.00487305
Hs6st3	2.40634e-07	0.531898	0.339	0.177	0.00525014
Galntl6	2.44256e-07	0.00579041	0.333	0.169	0.00532917
Celf2	2.52141e-07	0.364029	0.778	0.606	0.0055012
Rasa2	2.57817e-07	0.376495	0.393	0.227	0.00562504
Sbno2	2.57849e-07	0.410658	0.144	0.044	0.00562575
Osmr	2.62108e-07	0.448421	0.087	0.014	0.00571866
Tgtp2	2.64884e-07	0.386198	0.073	0.008	0.00577923
Lncpint	2.81587e-07	0.412995	0.602	0.41	0.00614366
Asic2	3.02789e-07	0.361906	0.482	0.282	0.00660626
Plekha7	3.09819e-07	0.446301	0.206	0.085	0.00675964
Stox2	3.20702e-07	0.391216	0.629	0.453	0.00699707
4930445B16Rik	3.24817e-07	-0.813482	0.136	0.266	0.00708687
Xkr4	3.38461e-07	0.467311	0.344	0.183	0.00738454
Frmpd4	3.44566e-07	0.446345	0.274	0.131	0.00751773
G3bp1	3.51423e-07	0.489033	0.217	0.095	0.00766735
Trim12a	3.63567e-07	0.356027	0.211	0.085	0.00793231
Mapkapk2	3.64157e-07	0.366787	0.168	0.06	0.00794518
Syt1	3.73186e-07	0.526137	0.404	0.229	0.00814217
Btbd9	3.73859e-07	0.416649	0.428	0.266	0.00815686
Ptprc	3.89946e-07	0.364667	0.081	0.012	0.00850784
Cadps	3.911e-07	0.39452	0.572	0.374	0.00853302
Sorbs1	3.93382e-07	0.454616	0.604	0.408	0.00858282
Fam120a	4.16033e-07	0.389561	0.298	0.153	0.00907701
H2-Q7	4.20264e-07	0.379815	0.114	0.028	0.00916931
Dfna5	4.20861e-07	-0.70021	0.363	0.487	0.00918235
Svop	4.21729e-07	0.619815	0.173	0.068	0.00920128
Trip12	4.34029e-07	0.321436	0.528	0.334	0.00946964
Ly6a	4.62966e-07	0.395648	0.154	0.052	0.010101
Ston2	4.72043e-07	0.37905	0.39	0.223	0.010299
Ankrd17	5.02368e-07	0.457653	0.52	0.352	0.0109607
Rreb1	5.07594e-07	0.370279	0.461	0.282	0.0110747
H2-Q6	5.10064e-07	0.360349	0.07	0.008	0.0111286
Zc3hav1	5.52539e-07	0.358552	0.138	0.042	0.0120553
Ccser1	6.30194e-07	0.443804	0.458	0.276	0.0137496
Irf1	6.65633e-07	0.351337	0.079	0.012	0.0145228
Ski	7.01064e-07	0.480619	0.241	0.113	0.0152958
1700112E06Rik	7.28235e-07	0.569553	0.385	0.229	0.0158886
Atp6v0b	7.57827e-07	-0.600301	0.472	0.583	0.0165343
Lrrfip2	7.6131e-07	0.392018	0.333	0.183	0.0166103
Yap1	8.92889e-07	0.356094	0.206	0.087	0.019481
Bptf	9.0897e-07	0.429538	0.401	0.249	0.0198319
Slmap	9.13431e-07	0.388253	0.36	0.211	0.0199292
Gfap	9.21027e-07	0.351286	0.431	0.258	0.020095
Kcnq5	9.28768e-07	0.426954	0.201	0.083	0.0202638
Egln1	9.30741e-07	0.299632	0.154	0.054	0.0203069
Chst11	9.77494e-07	0.614185	0.282	0.145	0.021327
Med13	9.78214e-07	0.354049	0.355	0.199	0.0213427
Parp10	9.81989e-07	0.296359	0.087	0.016	0.021425
Psmb8	1.02235e-06	0.386165	0.081	0.014	0.0223056
Kif26b	1.03504e-06	0.47073	0.165	0.064	0.0225826
Rapgef2	1.07616e-06	0.379649	0.36	0.213	0.0234796
Nlk	1.10473e-06	0.462552	0.352	0.203	0.024103
Sfswap	1.12814e-06	0.34288	0.336	0.183	0.0246138
Cpeb4	1.14469e-06	0.342599	0.58	0.392	0.0249748
Ctsb	1.1487e-06	0.469061	0.379	0.227	0.0250623
Lrp1b	1.26013e-06	0.338604	0.935	0.877	0.0274935
Prpf4b	1.28571e-06	-0.538949	0.588	0.646	0.0280515
Fggy	1.30578e-06	0.451339	0.298	0.161	0.0284894
Pak3	1.33435e-06	0.435448	0.244	0.115	0.0291129
Cadm1	1.42523e-06	0.377045	0.669	0.495	0.0310957
mt-Atp8	1.5138e-06	0.21532	0.062	0.006	0.033028
Wasf2	1.53603e-06	0.334598	0.225	0.101	0.0335131
Cpe	1.59519e-06	0.366913	0.778	0.598	0.0348039
Gbp5	1.62886e-06	0.485909	0.084	0.016	0.0355385
Gfra1	1.6722e-06	0.501778	0.173	0.07	0.036484
D930016D06Rik	1.6752e-06	0.367062	0.141	0.048	0.0365495
Map3k1	1.68098e-06	0.345941	0.144	0.05	0.0366756
S100a6	1.74116e-06	0.474522	0.13	0.042	0.0379886
Cep350	1.80334e-06	0.377289	0.388	0.231	0.0393452
Ggta1	1.80857e-06	0.296934	0.092	0.02	0.0394593
Parp12	1.8161e-06	0.319629	0.187	0.078	0.0396237
Taok1	1.82872e-06	0.370772	0.434	0.27	0.039899
Ebf1	1.84084e-06	0.428296	0.331	0.179	0.0401634
Susd6	1.88131e-06	0.253499	0.439	0.256	0.0410465
Arih1	1.99904e-06	0.341382	0.531	0.346	0.0436151
Rab10	2.00441e-06	0.334062	0.458	0.29	0.0437322
Notch3	2.09139e-06	0.243147	0.206	0.087	0.04563
Clec2d	2.16916e-06	0.254983	0.084	0.016	0.0473267
mt-Nd5	2.23123e-06	0.684253	0.184	0.08	0.0486809
9630028H03Rik	2.23858e-06	-0.867157	0.306	0.421	0.0488413
H2-Eb1	2.3081e-06	0.248181	0.07	0.01	0.050358
Lrrfip1	2.32818e-06	0.382742	0.23	0.113	0.0507963
Slc8a1	2.3669e-06	0.571581	0.407	0.256	0.051641
Adamts5	2.43667e-06	0.333324	0.119	0.036	0.0531634
Gm4841	2.45409e-06	0.35045	0.106	0.028	0.0535433
Galnt13	2.4866e-06	0.449691	0.287	0.153	0.0542526
Isg15	2.52072e-06	0.490922	0.138	0.048	0.054997
Sorcs2	2.5375e-06	0.441784	0.331	0.185	0.0553632
Herc2	2.74702e-06	0.401848	0.409	0.258	0.0599345
Neto2	2.85478e-06	0.401748	0.19	0.083	0.0622855
Ylpm1	3.00374e-06	0.433913	0.401	0.254	0.0655356
Igf1r	3.00562e-06	0.332049	0.523	0.348	0.0655767
Ly6c2	3.02946e-06	0.31816	0.054	0.004	0.0660967
Epsti1	3.04107e-06	0.341903	0.081	0.016	0.0663501
Peak1	3.06359e-06	0.380983	0.341	0.199	0.0668414
Lrch1	3.12098e-06	0.337076	0.312	0.173	0.0680936
Cd9	3.14668e-06	0.393412	0.331	0.187	0.0686542
Psme4	3.18964e-06	0.394597	0.45	0.292	0.0695916
Serpina3n	3.20904e-06	0.326843	0.1	0.026	0.0700147
Ppp1r12a	3.31911e-06	0.403402	0.526	0.348	0.0724164
Pnisr	3.33297e-06	-0.422883	0.778	0.781	0.0727188
2610507B11Rik	3.54239e-06	0.37363	0.309	0.171	0.0772879
Gcn1l1	3.55822e-06	0.208895	0.184	0.078	0.0776332
Gm4876	3.58739e-06	0.53007	0.214	0.099	0.0782698
Dennd1b	3.65459e-06	0.340006	0.366	0.217	0.0797359
Nxph1	3.67824e-06	0.651678	0.206	0.097	0.0802519
Glis3	3.70335e-06	0.724814	0.371	0.231	0.0807998
Gna13	3.98753e-06	0.250127	0.407	0.249	0.0869998
Cbl	4.0711e-06	0.396018	0.241	0.119	0.0888232
Mrps6	4.08375e-06	0.359646	0.157	0.062	0.0890993
4932438A13Rik	4.24244e-06	0.320376	0.431	0.264	0.0925615
Zfp423	4.32122e-06	0.354513	0.336	0.191	0.0942804
Sycp3	4.36136e-06	-0.610605	0.108	0.223	0.0951561
Gbp3	4.36933e-06	0.200197	0.144	0.05	0.0953301
2023-09-10	4.4642e-06	0.336572	0.119	0.038	0.0973999
Pdss2	4.5043e-06	0.419158	0.344	0.207	0.0982747
Sos2	4.52e-06	0.225665	0.295	0.157	0.0986173
Pitpnm2	4.60044e-06	0.355309	0.26	0.135	0.100372
Eif2s3y	4.61228e-06	0.349838	0.29	0.159	0.100631
Ccdc122	4.62891e-06	0.279699	0.13	0.044	0.100994
Ddx5	5.11443e-06	-0.459411	0.77	0.781	0.111587
Grip1	5.11567e-06	0.413899	0.534	0.364	0.111614
Ttc39b	5.13684e-06	0.412472	0.168	0.072	0.112076
Gpnmb	5.16907e-06	0.416456	0.041	0	0.112779
Oxr1	5.45025e-06	0.423804	0.553	0.376	0.118914
Map6	5.48663e-06	0.271173	0.119	0.04	0.119707
Usp9x	5.51258e-06	0.266423	0.444	0.284	0.120273
Fryl	5.54291e-06	0.28103	0.415	0.262	0.120935
Unc80	5.55329e-06	0.400824	0.301	0.169	0.121162
2510009E07Rik	5.66598e-06	0.365757	0.173	0.076	0.12362
Nxn	5.76321e-06	0.556686	0.366	0.225	0.125742
Itpkb	5.91015e-06	0.331063	0.707	0.531	0.128948
Arap2	5.95993e-06	0.275964	0.577	0.404	0.130034
Tmem117	6.20867e-06	0.476135	0.309	0.183	0.135461
Mgat5	6.32231e-06	0.465879	0.344	0.207	0.13794
Gm9925	6.34616e-06	-0.717364	0.282	0.4	0.13846
Ap1g1	6.37763e-06	0.345613	0.249	0.129	0.139147
Smg7	6.38933e-06	0.318649	0.298	0.165	0.139402
Mark3	6.45917e-06	0.340962	0.561	0.388	0.140926
Ddi2	6.47038e-06	0.320392	0.211	0.099	0.141171
Tulp3	6.51244e-06	0.377204	0.379	0.243	0.142088
Me1	6.55692e-06	0.31324	0.298	0.163	0.143059
Slc5a3	6.60406e-06	0.345977	0.165	0.068	0.144087
Klhl32	6.82019e-06	0.384283	0.431	0.284	0.148803
Galnt7	6.83917e-06	0.312533	0.233	0.115	0.149217
Abr	6.86829e-06	0.291398	0.615	0.439	0.149852
Mdm2	6.90643e-06	0.392684	0.247	0.127	0.150684
Eif4g1	7.07349e-06	0.365937	0.314	0.183	0.154329
Gm26733	7.08027e-06	-0.529359	0.268	0.398	0.154477
Prkdc	7.20752e-06	0.295622	0.285	0.153	0.157254
Bicd2	7.31768e-06	0.235825	0.173	0.074	0.159657
Ubr5	7.36043e-06	0.316189	0.588	0.429	0.16059
Gm11146	7.5016e-06	-0.571	0.117	0.227	0.16367
Cyba	7.59275e-06	0.29822	0.081	0.018	0.165659
Birc6	7.72422e-06	0.384275	0.504	0.356	0.168527
Hspa8	7.89269e-06	-0.692278	0.442	0.527	0.172203
Rbms3	7.96762e-06	0.444246	0.42	0.274	0.173838
Gm26704	8.00768e-06	-0.711711	0.198	0.318	0.174711
Usp34	8.17388e-06	0.315775	0.661	0.491	0.178338
Man1a	8.33304e-06	0.495503	0.211	0.105	0.18181
Spats2l	8.56018e-06	0.405319	0.271	0.147	0.186766
Arhgap15	8.63495e-06	0.437064	0.084	0.02	0.188397
Tmeff2	8.75172e-06	0.153402	0.461	0.282	0.190945
Xpo6	8.85443e-06	0.311926	0.201	0.095	0.193186
Pan3	8.85542e-06	0.315428	0.45	0.292	0.193208
Scly	8.90159e-06	0.300024	0.106	0.032	0.194215
Kat6b	8.9154e-06	0.296084	0.463	0.294	0.194516
Hmgcll1	8.93947e-06	0.475539	0.249	0.137	0.195041
Rb1	9.3276e-06	0.382105	0.634	0.459	0.20351
Nfix	9.4461e-06	0.352851	0.388	0.235	0.206095
Noct	9.46527e-06	0.398427	0.133	0.05	0.206513
2210408I21Rik	1.02779e-05	0.321421	0.352	0.211	0.224244
Ssbp3	1.04986e-05	0.251759	0.244	0.125	0.229059
Pik3ap1	1.07913e-05	0.205522	0.038	0	0.235444
Cd3g	1.07913e-05	0.203721	0.038	0	0.235444
Cpd	1.09795e-05	0.381408	0.304	0.175	0.239551
Afap1l2	1.10223e-05	0.242819	0.068	0.012	0.240484
Numa1	1.10633e-05	0.272273	0.263	0.141	0.241378
Smc5	1.13405e-05	0.361391	0.282	0.159	0.247427
Ssh2	1.16464e-05	0.356952	0.388	0.245	0.254101
Wdr26	1.17489e-05	0.312916	0.352	0.215	0.256337
Gphn	1.21847e-05	0.281736	0.951	0.821	0.265846
Pum2	1.23037e-05	0.343209	0.276	0.155	0.268442
Eif4g3	1.26074e-05	0.313597	0.542	0.388	0.275069
Purg	1.26115e-05	0.261993	0.306	0.171	0.275158
Pbrm1	1.26449e-05	0.308896	0.434	0.278	0.275886
Tdrd3	1.29723e-05	0.324626	0.255	0.137	0.283029
Zfp710	1.31033e-05	0.332079	0.222	0.111	0.285887
Zfand3	1.31239e-05	0.352627	0.474	0.316	0.286337
Spopl	1.31752e-05	0.228096	0.179	0.08	0.287457
Fyco1	1.33066e-05	0.220418	0.268	0.141	0.290324
Rsad2	1.35707e-05	0.187461	0.13	0.046	0.296086
9930111J21Rik2	1.3579e-05	0.209184	0.049	0.004	0.296267
Cachd1	1.36579e-05	0.352648	0.461	0.306	0.297988
Cntrl	1.37419e-05	0.223384	0.187	0.083	0.299821
Cntn4	1.39342e-05	0.251796	0.309	0.169	0.304017
Csf1	1.43204e-05	0.321946	0.171	0.074	0.312443
9130011E15Rik	1.43293e-05	0.323835	0.32	0.191	0.312636
Grid2	1.43949e-05	0.256958	0.946	0.873	0.314068
Fgf14	1.45678e-05	0.277468	0.932	0.801	0.31784
Robo2	1.46059e-05	0.31901	0.743	0.594	0.318672
Tmem63b	1.46979e-05	0.335291	0.252	0.133	0.320679
Prkag2	1.47589e-05	0.323468	0.314	0.181	0.322009
Dip2c	1.49245e-05	0.391997	0.553	0.398	0.325623
Ankrd6	1.5021e-05	0.329727	0.293	0.165	0.327729
Dapk1	1.55841e-05	0.29198	0.355	0.211	0.340014
Meis2	1.56153e-05	0.385545	0.569	0.41	0.340695
Dnmt3a	1.57832e-05	0.388742	0.45	0.316	0.344358
Rnf111	1.59692e-05	0.357274	0.298	0.173	0.348415
Utrn	1.59871e-05	0.360127	0.694	0.529	0.348807
Mboat2	1.68465e-05	0.41579	0.558	0.406	0.367556
Fam168a	1.7098e-05	0.372748	0.491	0.346	0.373044
Cacnb2	1.7299e-05	0.620383	0.488	0.354	0.377431
Arhgef17	1.73677e-05	0.352997	0.141	0.056	0.378928
Cpeb1	1.76885e-05	0.444607	0.26	0.145	0.385928
Wwc1	1.79511e-05	0.37525	0.488	0.338	0.391657
Med13l	1.80319e-05	0.240792	0.355	0.211	0.39342
Vps53	1.82758e-05	0.324143	0.157	0.068	0.398742
Hivep3	1.87477e-05	0.360431	0.626	0.471	0.409037
Tuba1a	1.88532e-05	-0.692917	0.252	0.368	0.411338
Gm11149	1.90614e-05	-0.682418	0.331	0.425	0.415881
Rarg	1.91269e-05	0.197503	0.089	0.024	0.41731
Resp18	1.92201e-05	-0.5606	0.244	0.37	0.419343
Jarid2	1.94777e-05	0.298549	0.401	0.254	0.424965
Hsp90ab1	1.95911e-05	-0.581326	0.512	0.594	0.427439
Kif5b	1.97457e-05	0.477326	0.396	0.26	0.430811
Cers4	1.97819e-05	0.34298	0.163	0.072	0.431603
Large	2.0133e-05	0.439448	0.499	0.358	0.439262
Kctd8	2.01443e-05	0.351087	0.257	0.139	0.439507
Pdpn	2.0153e-05	0.360126	0.065	0.012	0.439697
Fstl4	2.01893e-05	0.519482	0.16	0.072	0.44049
Kmt2e	2.0323e-05	0.273641	0.564	0.402	0.443408
Zak	2.05862e-05	0.374264	0.157	0.068	0.449149
Nedd4l	2.06317e-05	0.270651	0.561	0.396	0.450143
Kansl1	2.07333e-05	0.346885	0.661	0.517	0.45236
Camta1	2.08413e-05	0.324934	0.531	0.37	0.454715
Senp1	2.11099e-05	0.261577	0.26	0.139	0.460575
Mllt10	2.13974e-05	0.313136	0.561	0.4	0.466848
Grik5	2.15342e-05	0.303117	0.263	0.145	0.469833
Trim30d	2.17165e-05	0.336037	0.182	0.083	0.47381
Ccdc162	2.17502e-05	0.292141	0.16	0.068	0.474547
Synpo2	2.19063e-05	0.350562	0.168	0.074	0.477952
Slc7a10	2.20659e-05	-0.575016	0.504	0.608	0.481433
Ppp2r2b	2.22028e-05	0.342341	0.691	0.535	0.484421
Kif3b	2.22885e-05	0.27841	0.173	0.078	0.48629
A730020M07Rik	2.24288e-05	-0.360672	0.022	0.091	0.489352
Lcor	2.25021e-05	0.276406	0.431	0.288	0.490951
Pros1	2.27254e-05	0.421213	0.195	0.093	0.495824
Fgfr1	2.36535e-05	0.33528	0.282	0.161	0.516072
Rps6ka3	2.40691e-05	0.351339	0.287	0.165	0.52514
Ifit3	2.42691e-05	0.271572	0.171	0.076	0.529504
Gigyf2	2.43425e-05	0.300718	0.428	0.282	0.531105
Tjp2	2.44298e-05	0.259968	0.312	0.179	0.53301
Hivep2	2.47528e-05	0.350016	0.599	0.455	0.540056
Cramp1l	2.52488e-05	0.255887	0.195	0.093	0.550878
Fam171a2	2.54807e-05	0.280998	0.087	0.024	0.555938
Itpk1	2.5563e-05	0.254075	0.168	0.076	0.557734
Ncam2	2.57026e-05	0.389822	0.659	0.491	0.560779
Map4k3	2.583e-05	0.340814	0.366	0.233	0.563558
Zfp608	2.59813e-05	0.36549	0.528	0.382	0.566861
Ppfia2	2.60298e-05	0.351061	0.274	0.159	0.567919
Usp25	2.6392e-05	0.344603	0.328	0.203	0.575821
Sntg2	2.6825e-05	0.384419	0.117	0.042	0.585269
Camk1d	2.74986e-05	0.318059	0.753	0.618	0.599964
Rnf169	2.77826e-05	0.468161	0.377	0.243	0.606162
Pnn	2.79073e-05	-0.654608	0.369	0.451	0.608882
Srsf7	2.82709e-05	-0.654626	0.26	0.364	0.616815
Mafg	2.85765e-05	0.254168	0.214	0.107	0.623481
Agap3	2.86265e-05	0.23017	0.13	0.05	0.624573
Abhd14b	2.86496e-05	-0.610573	0.163	0.27	0.625078
Pgrmc2	2.88201e-05	0.167335	0.095	0.028	0.628797
Asap1	2.94392e-05	0.392446	0.607	0.447	0.642304
Zfp804b	2.98074e-05	0.156318	0.201	0.095	0.650339
Ifit2	2.98477e-05	0.296923	0.087	0.024	0.651216
Kank2	3.02515e-05	0.254781	0.114	0.04	0.660027
Mid2	3.12047e-05	0.233863	0.144	0.06	0.680825
Nacc2	3.27809e-05	0.319211	0.23	0.123	0.715213
Zfp952	3.287e-05	0.231874	0.089	0.026	0.717158
Ggnbp2	3.31066e-05	0.289486	0.385	0.243	0.72232
Nrcam	3.3152e-05	0.300719	0.805	0.718	0.72331
Mgea5	3.32825e-05	0.247185	0.382	0.239	0.726157
Nrbp2	3.3375e-05	0.265065	0.171	0.078	0.728176
C3	3.3385e-05	0.301892	0.098	0.03	0.728394
Sst	3.35365e-05	-0.632684	0.314	0.427	0.731699
Epb41	3.37489e-05	0.344273	0.182	0.087	0.736333
Cpeb2	3.41435e-05	0.359295	0.415	0.272	0.744943
Adcy9	3.42164e-05	0.331319	0.266	0.151	0.746534
Gm16599	3.45637e-05	-0.60304	0.157	0.264	0.75411
Rgs7	3.51665e-05	0.402488	0.618	0.439	0.767263
Arl15	3.55403e-05	0.264624	0.474	0.328	0.775418
Pxk	3.69487e-05	0.343357	0.214	0.113	0.806146
Pcdh9	3.69798e-05	0.244294	0.981	0.944	0.806825
Lpp	3.70715e-05	0.353357	0.496	0.35	0.808826
AU020206	3.72717e-05	0.220215	0.054	0.008	0.813195
Dpp6	3.74785e-05	0.30001	0.545	0.386	0.817707
N4bp2	3.767e-05	0.319049	0.136	0.056	0.821883
Ppp2r5e	3.77088e-05	0.312267	0.322	0.199	0.82273
Cntfr	3.85449e-05	0.285233	0.276	0.159	0.840973
Piezo1	3.90177e-05	0.286877	0.062	0.012	0.851288
Rb1cc1	3.94387e-05	0.222167	0.42	0.266	0.860474
Gpcpd1	3.96816e-05	0.277457	0.388	0.245	0.865772
Clip4	3.97436e-05	0.286843	0.163	0.074	0.867125
Wdr35	4.03059e-05	0.267566	0.19	0.091	0.879395
Erdr1	4.03139e-05	-0.667969	0.171	0.276	0.879569
Arih2	4.03609e-05	0.389249	0.263	0.153	0.880595
Zcchc11	4.0442e-05	0.294609	0.439	0.292	0.882363
Kcnb2	4.08962e-05	0.437464	0.247	0.133	0.892273
Mib1	4.12183e-05	0.242494	0.371	0.231	0.8993
Ddx17	4.14652e-05	0.273831	0.634	0.473	0.904688
Zbtb20	4.16921e-05	0.240039	0.962	0.932	0.909638
Smchd1	4.21845e-05	0.213374	0.331	0.195	0.920382
Rnf19b	4.30949e-05	0.305279	0.084	0.024	0.940244
Iffo2	4.36296e-05	0.226204	0.106	0.036	0.95191
Ppp6r3	4.40615e-05	0.259992	0.407	0.262	0.961335
Lasp1	4.44426e-05	0.2557	0.125	0.048	0.969649
Usp24	4.48875e-05	0.329779	0.39	0.249	0.979355
Cntn3	4.52057e-05	0.347147	0.228	0.123	0.986298
Ubr4	4.52573e-05	0.334672	0.252	0.141	0.987423
Tbc1d5	4.53766e-05	0.314466	0.504	0.358	0.990026
mt-Co2	0.00247613	1.25153	0.509	0.421	1
mt-Co1	0.00241314	1.23225	0.542	0.439	1
mt-Cytb	0.000189756	1.1734	0.439	0.326	1
mt-Atp6	0.0039297	1.16571	0.523	0.439	1
mt-Co3	0.000641679	1.0257	0.588	0.465	1
mt-Nd2	0.00059877	0.979545	0.358	0.262	1
mt-Nd4	0.00563138	0.974072	0.355	0.286	1
mt-Nd1	0.0232423	0.596649	0.322	0.258	1
Fth1	0.319891	0.485156	0.618	0.638	1
Kcnd3	0.000252611	0.464946	0.184	0.099	1
Rpl27a	0.000931106	0.458585	0.257	0.169	1
Casp12	0.000104041	0.45332	0.108	0.042	1
P4ha3	0.000170468	0.445266	0.163	0.082	1
Pdzrn3	0.000492684	0.444468	0.106	0.046	1
Plekha5	8.61935e-05	0.439483	0.352	0.235	1
Btbd11	5.35003e-05	0.436134	0.182	0.091	1
Kcnc2	0.000679611	0.433975	0.211	0.127	1
Mmp16	0.000216422	0.432267	0.203	0.115	1
Prpf38b	6.07788e-05	0.432185	0.203	0.107	1
Add3	5.43463e-05	0.425373	0.528	0.4	1
Hs3st5	0.000235725	0.424454	0.201	0.109	1
Sorcs1	7.53846e-05	0.42323	0.301	0.183	1
Slc25a21	0.000814382	0.422992	0.163	0.087	1
Il1rapl2	0.007414	0.418676	0.07	0.032	1
Kcnip4	0.000230059	0.417318	0.759	0.606	1
Angpt1	0.000131424	0.415747	0.388	0.256	1
Prpf18	0.000107708	0.415038	0.182	0.095	1
Htr2c	0.000216164	0.412886	0.214	0.119	1
Arhgap6	0.000362396	0.409044	0.157	0.08	1
Fat1	0.000393184	0.406911	0.211	0.123	1
Sorbs2	0.000461885	0.405297	0.36	0.25	1
Cp	0.000119132	0.393399	0.103	0.038	1
Traf3	6.52803e-05	0.392746	0.244	0.143	1
Rgl1	0.000337984	0.391861	0.366	0.256	1
Erc2	0.000467513	0.385661	0.295	0.189	1
Ankhd1	5.41911e-05	0.385436	0.466	0.326	1
Dscam	0.000151961	0.38354	0.266	0.157	1
Cnn3	8.94218e-05	0.382254	0.252	0.143	1
Scn1a	0.000521311	0.378648	0.333	0.223	1
A330008L17Rik	0.00572847	0.377762	0.122	0.07	1
Cdh13	0.0055444	0.377454	0.217	0.147	1
Aff3	0.00131413	0.373825	0.268	0.181	1
Sipa1l1	0.000167129	0.373228	0.238	0.141	1
Lcorl	0.000187167	0.371661	0.312	0.201	1
Cacna1e	0.000799	0.369574	0.228	0.143	1
Ptchd4	0.00063249	0.367243	0.287	0.187	1
Cntnap5c	0.000738716	0.365016	0.127	0.062	1
Elmo1	0.000517834	0.364683	0.322	0.217	1
Lhfpl3	0.00154237	0.361474	0.737	0.612	1
Prune2	0.000606866	0.359662	0.266	0.167	1
Antxr1	5.5502e-05	0.359328	0.453	0.316	1
Scn3a	0.000298578	0.358655	0.149	0.076	1
Nbea	0.000168402	0.357464	0.585	0.449	1
Sobp	0.000429814	0.357141	0.444	0.332	1
Mt2	0.000101696	0.355865	0.263	0.151	1
Nyap2	0.00227374	0.355496	0.168	0.099	1
Nrp1	5.68256e-05	0.355473	0.347	0.221	1
Zfp804a	0.0033955	0.354459	0.168	0.101	1
Prdm5	0.000528712	0.35396	0.285	0.187	1
Dpp10	0.000319109	0.353773	0.257	0.155	1
Fnip2	0.00015415	0.35331	0.192	0.103	1
Amph	9.26691e-05	0.352679	0.282	0.169	1
Mgmt	0.000112518	0.352423	0.103	0.038	1
Zeb2	5.65492e-05	0.352113	0.596	0.431	1
Scaf11	0.000967541	0.35196	0.247	0.159	1
Cobll1	0.000225492	0.351389	0.19	0.101	1
Agps	0.000496829	0.349169	0.23	0.141	1
Plxna2	0.00144795	0.349	0.187	0.113	1
Diaph2	0.000172078	0.347907	0.477	0.346	1
Cacna1c	0.000294616	0.346447	0.285	0.181	1
Rims2	4.93069e-05	0.345479	0.542	0.396	1
Fbxw8	6.19361e-05	0.34544	0.179	0.087	1
Taok3	0.000212222	0.344856	0.222	0.129	1
Rps21	0.0356086	0.344588	0.206	0.151	1
Map1a	0.000266515	0.344587	0.22	0.127	1
Maml3	0.00330425	0.34445	0.295	0.211	1
Hpgd	0.0278494	0.344285	0.152	0.101	1
Acvr1	5.85987e-05	0.34264	0.252	0.143	1
Ttc28	6.37938e-05	0.342143	0.439	0.304	1
Spred2	0.000123411	0.341897	0.398	0.276	1
Mef2a	6.56045e-05	0.340242	0.436	0.296	1
Zdhhc20	0.000166047	0.339635	0.39	0.268	1
Rps20	0.00266649	0.33726	0.201	0.125	1
Gas2	0.00895518	0.336973	0.108	0.06	1
Fut9	4.7139e-05	0.336351	0.669	0.521	1
Sox5	0.000135741	0.335526	0.734	0.602	1
Ebf3	7.56752e-05	0.334755	0.146	0.066	1
Fstl5	0.000111835	0.334396	0.211	0.113	1
Ispd	0.000208893	0.333645	0.214	0.123	1
Slc20a1	0.000226237	0.332804	0.287	0.179	1
Fgd4	0.000435736	0.33227	0.439	0.316	1
Cpne8	0.00525686	0.332247	0.146	0.087	1
Camsap2	0.000306307	0.331808	0.238	0.145	1
Ank3	5.53054e-05	0.331284	0.436	0.284	1
Sgsm2	0.000114351	0.330963	0.168	0.083	1
Zbtb38	0.000561691	0.330705	0.23	0.141	1
Mtmr3	5.29833e-05	0.330327	0.409	0.272	1
Xaf1	0.000679193	0.330164	0.119	0.056	1
Mipol1	0.001005	0.329846	0.168	0.095	1
Hs3st4	0.000410208	0.329682	0.149	0.074	1
Mnat1	0.000595018	0.328906	0.26	0.167	1
Plce1	0.000264252	0.328667	0.764	0.668	1
Bach2	0.00055146	0.328011	0.547	0.41	1
Zfp148	0.000111892	0.328009	0.423	0.294	1
Syndig1	0.000194749	0.327338	0.309	0.197	1
Gpr158	0.00118139	0.326557	0.412	0.3	1
Gtf2a1	0.0093441	0.326491	0.154	0.097	1
Tpm3	6.00741e-05	0.326338	0.247	0.141	1
Epas1	0.000851453	0.325633	0.192	0.111	1
Atxn1	0.000413254	0.325428	0.58	0.447	1
Ptprn2	0.000788115	0.325388	0.241	0.149	1
Arhgap35	0.000208523	0.325255	0.344	0.227	1
Fyttd1	0.000150226	0.324927	0.22	0.123	1
Olfm3	0.000663078	0.324895	0.179	0.097	1
Cacna1a	0.00250294	0.324858	0.355	0.258	1
Pkd1	0.000176987	0.3248	0.241	0.139	1
Adgrl1	8.1985e-05	0.324617	0.314	0.193	1
Grk5	0.00144932	0.32406	0.171	0.097	1
Dagla	0.000262742	0.322665	0.138	0.064	1
Sipa1l3	0.000221524	0.321579	0.298	0.187	1
Stk40	0.0011617	0.321476	0.144	0.078	1
mt-Nd4l	0.0002784	0.321447	0.098	0.038	1
Gclc	0.000428368	0.32139	0.179	0.097	1
Fnbp1	0.000173003	0.320351	0.759	0.65	1
Gpc6	0.000550519	0.32033	0.669	0.555	1
Frem1	0.00127102	0.319873	0.263	0.171	1
Tmem178b	0.00110636	0.31883	0.52	0.406	1
Igdcc4	0.000267603	0.318481	0.268	0.165	1
Rpl22	0.00165164	0.318473	0.133	0.07	1
Nedd4	0.00214167	0.318393	0.561	0.455	1
Tnks	5.02707e-05	0.317058	0.298	0.179	1
Zbtb7c	0.000516948	0.317023	0.141	0.07	1
Zfp462	0.00123508	0.316918	0.453	0.34	1
Fgf12	0.00114789	0.31682	0.236	0.151	1
Cttnbp2	7.29956e-05	0.316574	0.366	0.231	1
Daam1	0.000551971	0.315803	0.434	0.32	1
Mbnl1	4.88047e-05	0.315695	0.496	0.35	1
Fhod3	0.000831473	0.31522	0.125	0.062	1
Slc43a3	0.000362892	0.314965	0.041	0.006	1
Agbl4	0.000812193	0.314644	0.252	0.157	1
Plxdc2	0.000700281	0.314128	0.515	0.402	1
Sgcd	0.000434872	0.313373	0.201	0.111	1
Fchsd2	0.000320047	0.313091	0.404	0.28	1
Glra1	5.87776e-05	0.312456	0.176	0.085	1
Zc3h7a	0.000227176	0.312348	0.255	0.153	1
Kcnt2	0.000518391	0.311759	0.171	0.091	1
Trpc1	5.27565e-05	0.311679	0.168	0.08	1
Herc1	0.00115025	0.311615	0.469	0.362	1
RP23-54G8.4	0.000696064	0.3106	0.173	0.097	1
Adcy8	8.83578e-05	0.310492	0.634	0.501	1
1110019D14Rik	0.00162459	0.310328	0.271	0.179	1
Aamp	0.00347269	0.310216	0.111	0.058	1
Srek1	4.76467e-05	0.309935	0.247	0.137	1
Gabra4	0.000104109	0.309648	0.309	0.185	1
AI314180	0.000287474	0.309439	0.48	0.344	1
Serinc3	0.000118801	0.309286	0.195	0.101	1
Fcer1g	0.000600806	0.308784	0.065	0.02	1
Jazf1	7.75336e-05	0.308487	0.182	0.089	1
Rhoq	0.000207334	0.308256	0.564	0.417	1
Magi3	0.000347142	0.308153	0.23	0.137	1
Myt1l	0.00287848	0.307489	0.23	0.147	1
Trim37	0.00369797	0.307228	0.238	0.161	1
Bclaf1	0.000114895	0.306996	0.425	0.298	1
Khdrbs3	0.000196801	0.306541	0.244	0.143	1
Cers6	6.74506e-05	0.305617	0.125	0.052	1
Rnf157	0.000179105	0.305376	0.22	0.123	1
Phip	4.6026e-05	0.305176	0.472	0.326	1
Fgf13	0.00150807	0.305083	0.163	0.091	1
Tenm3	8.03815e-05	0.304595	0.531	0.394	1
Lrfn2	0.000573161	0.304582	0.117	0.054	1
Boc	0.00139683	0.304447	0.301	0.207	1
Etl4	0.000161971	0.304442	0.236	0.131	1
Rapgef4	0.000701106	0.304341	0.249	0.159	1
Gas7	0.000933025	0.30429	0.127	0.064	1
Erbb2ip	0.000466727	0.304002	0.407	0.284	1
Lrrc7	0.000370539	0.303957	0.279	0.169	1
Efr3b	0.000780644	0.303515	0.333	0.229	1
Klf7	9.34196e-05	0.303459	0.518	0.366	1
Daam2	0.00031162	0.303444	0.539	0.398	1
Slc22a23	0.000109974	0.303272	0.314	0.197	1
Tab2	4.99703e-05	0.303227	0.409	0.268	1
Rbm28	0.00037728	0.302014	0.263	0.163	1
Sppl2a	0.000183043	0.301786	0.217	0.121	1
Sema3a	0.00182518	0.30165	0.103	0.048	1
Lamc1	6.23727e-05	0.301261	0.16	0.074	1
Rab28	0.000475074	0.300982	0.263	0.167	1
2310035C23Rik	0.000750819	0.300839	0.309	0.211	1
Nol4l	9.97677e-05	0.300578	0.141	0.064	1
Dlg4	0.00046957	0.300467	0.198	0.113	1
Pfkp	0.00011594	0.300406	0.515	0.366	1
Dock11	0.000574083	0.300287	0.103	0.044	1
Nox4	0.00012045	0.300266	0.065	0.016	1
Mbd2	0.000165882	0.300106	0.211	0.117	1
Col23a1	0.00223329	0.29981	0.26	0.169	1
Aff2	0.00964009	0.299737	0.165	0.107	1
Scn2a1	0.000444189	0.299574	0.252	0.157	1
Dclk2	0.000328438	0.29931	0.355	0.239	1
Cdk17	0.000901397	0.298965	0.26	0.163	1
Dok6	7.60466e-05	0.298937	0.379	0.249	1
Kmt2a	9.29904e-05	0.298255	0.428	0.29	1
Tia1	0.000370152	0.298068	0.455	0.33	1
Gm26691	0.00284312	0.297948	0.252	0.171	1
Gabrg3	0.000311343	0.297891	0.268	0.161	1
Kctd16	0.00318814	0.297562	0.171	0.101	1
Acap2	5.53184e-05	0.297415	0.55	0.394	1
Ppfibp2	0.00186332	0.297374	0.179	0.105	1
Tdrd7	0.000147338	0.29661	0.152	0.072	1
Ppp2r2c	0.000984529	0.296396	0.163	0.091	1
Zbtb11	0.000492696	0.296191	0.19	0.107	1
Dcaf6	7.58535e-05	0.295968	0.355	0.231	1
Ankib1	0.000360249	0.295689	0.306	0.201	1
Bcl2	6.82527e-05	0.295587	0.369	0.241	1
Ms4a4b	0.000151715	0.295327	0.049	0.008	1
Hectd2	0.000652551	0.295162	0.117	0.054	1
Pou2f1	0.000499472	0.295086	0.366	0.256	1
Lgals3	0.00010372	0.294941	0.041	0.004	1
Irs1	0.000176108	0.294932	0.252	0.147	1
Pi4ka	9.14045e-05	0.294887	0.412	0.286	1
Vti1a	0.000104719	0.294251	0.553	0.402	1
Gmds	0.000146794	0.294232	0.333	0.211	1
Lrba	0.000154412	0.293524	0.512	0.366	1
Herc4	0.000184299	0.293059	0.301	0.189	1
Zfhx4	0.000419515	0.292931	0.463	0.346	1
Elf1	0.00235325	0.292871	0.247	0.163	1
Zmynd8	0.000545474	0.292777	0.415	0.304	1
Dgki	0.000306327	0.291902	0.417	0.288	1
Canx	0.000284633	0.291471	0.382	0.26	1
St7	0.00105748	0.291189	0.249	0.159	1
Scai	0.000129463	0.29083	0.309	0.195	1
Unc79	0.00108769	0.290631	0.279	0.183	1
Cnnm2	0.00018482	0.290498	0.241	0.141	1
Adamtsl1	0.151312	0.289928	0.171	0.137	1
Smg1	0.000122688	0.289528	0.409	0.276	1
Hdac4	0.00241945	0.289482	0.314	0.217	1
Rsf1	0.00053273	0.289212	0.366	0.252	1
Frs2	5.76929e-05	0.289096	0.35	0.225	1
Cacna2d3	0.00214226	0.288928	0.407	0.304	1
Vps13a	0.000660081	0.288292	0.285	0.189	1
Rpl23	0.0303448	0.28809	0.26	0.195	1
Nfia	5.33759e-05	0.288075	0.927	0.841	1
Naaladl2	0.000218911	0.288033	0.463	0.338	1
Ebf2	0.00962714	0.287423	0.098	0.052	1
Hnrnpll	0.000500694	0.28723	0.263	0.161	1
Rbpj	0.00121632	0.287113	0.182	0.105	1
Ank	6.72474e-05	0.287001	0.518	0.376	1
Prkca	0.00322994	0.286618	0.626	0.517	1
H2-T22	0.000401556	0.286556	0.141	0.068	1
Map3k14	0.000162657	0.286504	0.168	0.083	1
RP23-231J2.1	0.00184066	0.285755	0.171	0.095	1
Dyrk1a	0.00045115	0.28552	0.379	0.26	1
Dennd5a	5.07189e-05	0.285268	0.331	0.197	1
Ppp2r2a	0.00183672	0.285148	0.241	0.159	1
Kdm5d	0.000429998	0.284482	0.13	0.062	1
Gramd4	7.39863e-05	0.284399	0.171	0.082	1
Chm	0.00181301	0.28437	0.247	0.161	1
Etv6	0.00537195	0.284367	0.453	0.356	1
2023-03-01	0.000432808	0.284198	0.325	0.205	1
Cdh8	0.000131505	0.284153	0.233	0.129	1
Tshz3	0.011263	0.284106	0.211	0.145	1
Fndc3a	0.000730302	0.28407	0.285	0.183	1
Thsd7b	0.0106116	0.283812	0.111	0.064	1
Tbl1x	0.000895959	0.283802	0.355	0.25	1
Aida	0.000475488	0.283508	0.111	0.048	1
Polb	0.00199557	0.28333	0.333	0.237	1
Pkd2	0.00162714	0.283291	0.255	0.161	1
Nf1	7.17475e-05	0.283186	0.672	0.535	1
Sfpq	5.7599e-05	0.283059	0.488	0.33	1
Rai1	0.000292749	0.282674	0.263	0.161	1
Dock2	0.00294747	0.282599	0.084	0.038	1
Wwox	0.000801083	0.282301	0.629	0.495	1
Bcas1	0.00823812	0.282227	0.187	0.121	1
Mast2	0.00180253	0.282205	0.293	0.199	1
Ccdc6	0.000121328	0.282197	0.168	0.083	1
Wdr20	0.000404018	0.281971	0.233	0.141	1
Plppr4	0.00149203	0.281778	0.119	0.06	1
Dmxl2	0.000118511	0.281689	0.244	0.141	1
Gnb4	0.000787585	0.281425	0.211	0.125	1
Aak1	0.000202431	0.281278	0.509	0.374	1
Samhd1	0.0106664	0.281225	0.171	0.111	1
C1galt1	0.00321148	0.28117	0.141	0.08	1
Slc30a7	0.0010193	0.281041	0.149	0.08	1
Ralyl	0.00191877	0.281026	0.16	0.091	1
Rock2	0.000438979	0.280973	0.339	0.225	1
Papd5	0.0304248	0.280902	0.187	0.137	1
Ralgps1	0.00032275	0.280855	0.26	0.161	1
Akap13	0.000241172	0.280759	0.276	0.171	1
Immp2l	0.00654769	0.27999	0.233	0.159	1
Tet3	0.000415584	0.279937	0.257	0.161	1
Peli2	0.00054398	0.279935	0.306	0.197	1
Stxbp6	0.000364819	0.279898	0.493	0.364	1
Tra2b	0.000701487	0.27984	0.276	0.177	1
Btbd10	0.00410421	0.279729	0.23	0.153	1
Pdzd2	0.000910595	0.279366	0.152	0.082	1
Nfkb1	5.3839e-05	0.279165	0.491	0.33	1
Gtf2i	0.000158602	0.278885	0.472	0.34	1
Parp3	0.00122051	0.278882	0.117	0.056	1
Pou6f1	0.00199818	0.278816	0.217	0.135	1
Msn	7.23549e-05	0.278436	0.06	0.012	1
Fam179b	0.000708682	0.278357	0.179	0.099	1
Etfa	0.000352081	0.278282	0.271	0.169	1
Fhit	0.00774583	0.277764	0.453	0.372	1
Tshz1	0.0215329	0.277295	0.201	0.141	1
Mkln1	4.59307e-05	0.277241	0.504	0.356	1
Xylt1	0.0154465	0.276935	0.493	0.41	1
Zranb1	4.86852e-05	0.276888	0.301	0.175	1
Dnah7b	0.000294182	0.276637	0.279	0.171	1
Ppp2r5c	9.83563e-05	0.276286	0.293	0.175	1
Agtpbp1	0.00242764	0.275864	0.23	0.151	1
Tango2	0.000983227	0.275589	0.233	0.145	1
Frrs1l	0.00922324	0.275121	0.13	0.078	1
Ctsd	0.000119022	0.27499	0.249	0.143	1
Spata5	0.000330041	0.27488	0.247	0.147	1
Pogz	0.000959001	0.274774	0.236	0.145	1
Shank1	0.0135087	0.274681	0.114	0.068	1
Heatr3	0.00670377	0.274092	0.152	0.093	1
Eml4	0.000265792	0.274075	0.247	0.145	1
Prkcq	0.00311688	0.273961	0.087	0.04	1
Mtus2	0.00389221	0.273794	0.173	0.105	1
Arid1a	0.000565487	0.273183	0.325	0.221	1
Sh3kbp1	0.0100797	0.273135	0.26	0.191	1
Reep1	0.00475829	0.273098	0.214	0.141	1
Wbscr17	0.00284361	0.27306	0.152	0.085	1
Trim9	0.00130886	0.272831	0.772	0.658	1
Myh9	0.000114574	0.272798	0.171	0.083	1
Pld5	0.00251053	0.272615	0.111	0.056	1
Rapgef1	5.54333e-05	0.272284	0.285	0.165	1
Shc3	0.00122535	0.272253	0.293	0.197	1
Brd2	0.000593291	0.272108	0.141	0.07	1
Vps41	0.000133216	0.27159	0.336	0.217	1
Mkl1	0.000238738	0.271555	0.23	0.135	1
Sema6d	0.00131326	0.271528	0.721	0.604	1
Gas6	0.00495432	0.271337	0.217	0.143	1
Iqgap1	0.00170016	0.271115	0.16	0.091	1
mt-Nd3	0.0722161	0.270333	0.111	0.078	1
Elavl3	0.00222266	0.270258	0.236	0.153	1
Hcn1	0.0341834	0.270244	0.184	0.133	1
Zfp60	5.7872e-05	0.269992	0.1	0.034	1
Tmem163	0.01646	0.269954	0.111	0.068	1
Agfg1	0.00610712	0.26991	0.201	0.131	1
Ryr3	0.0118521	0.269599	0.187	0.123	1
Ggt5	0.00334923	0.26958	0.043	0.012	1
Ppm1e	0.00560172	0.269464	0.276	0.195	1
Palld	0.000682577	0.269288	0.328	0.215	1
Ryr2	0.00141653	0.269169	0.271	0.173	1
Rhbdd1	0.00156782	0.26889	0.127	0.066	1
Magi1	0.00159044	0.268827	0.642	0.513	1
Mbtd1	6.84213e-05	0.268813	0.417	0.28	1
Thra	0.000489649	0.268692	0.322	0.215	1
Prdm2	0.00338495	0.268472	0.26	0.177	1
Rab3c	0.00239522	0.268467	0.182	0.109	1
Arid2	0.000195176	0.268133	0.355	0.231	1
Hs2st1	0.000107188	0.267652	0.363	0.231	1
Col22a1	0.00406526	0.267075	0.046	0.014	1
Dennd1a	0.000351387	0.267067	0.602	0.443	1
Pcca	0.000230889	0.26684	0.455	0.332	1
Tmsb4x	0.0267435	0.266282	0.32	0.247	1
Rbm25	0.000236449	0.266224	0.545	0.406	1
Adam12	0.02939	0.265847	0.068	0.036	1
Tcf12	0.000434259	0.265718	0.683	0.551	1
Foxo3	0.0030961	0.265633	0.29	0.199	1
Chchd6	0.000305546	0.265624	0.163	0.083	1
Slc38a6	0.000476162	0.265527	0.241	0.147	1
Atp8a2	0.000485849	0.265469	0.209	0.119	1
Satb1	0.00161476	0.265292	0.163	0.091	1
Brwd1	0.000126309	0.265194	0.379	0.25	1
Ica1	0.00538475	0.26517	0.152	0.091	1
Scn8a	0.00126585	0.264505	0.293	0.197	1
Frmd4b	0.00662309	0.264498	0.252	0.175	1
Zfp961	0.0059993	0.264422	0.157	0.097	1
Tnpo3	0.00010811	0.264056	0.276	0.163	1
Gsap	4.89498e-05	0.264047	0.152	0.066	1
Akt3	0.0012373	0.263861	0.564	0.449	1
Scmh1	0.000356162	0.263315	0.488	0.35	1
Copg2	0.00025792	0.263286	0.301	0.191	1
Insr	0.000887503	0.263246	0.336	0.231	1
Mvp	0.0040264	0.263203	0.062	0.024	1
Cadps2	0.00101886	0.262893	0.133	0.066	1
Fam171a1	7.28048e-05	0.262849	0.271	0.157	1
Caap1	9.23097e-05	0.262833	0.19	0.095	1
Slc10a7	0.00196726	0.262747	0.274	0.181	1
Atp6v0a1	0.00102928	0.262712	0.388	0.274	1
Wwtr1	0.000100994	0.262273	0.425	0.282	1
Map4	0.00113726	0.262178	0.575	0.441	1
Eif2ak3	0.00720359	0.261275	0.098	0.052	1
Ifi44	0.000836126	0.261221	0.106	0.046	1
Focad	0.0013308	0.261072	0.249	0.161	1
Pde4b	0.000121262	0.260704	0.732	0.557	1
Nbas	0.00364905	0.260636	0.325	0.237	1
Nell2	0.00516673	0.26026	0.154	0.093	1
Cox10	0.00133948	0.260152	0.179	0.103	1
Ralgapa2	0.00127398	0.259985	0.29	0.193	1
Prkce	0.000542704	0.259904	0.436	0.318	1
Csnk1g1	0.000100833	0.259748	0.344	0.217	1
Cbfb	0.00041154	0.259729	0.173	0.091	1
Wdyhv1	0.0130145	0.25972	0.079	0.04	1
Dtnbp1	0.0011343	0.259667	0.154	0.083	1
Cerk	0.001925	0.259608	0.184	0.111	1
Rnf149	0.000287911	0.259405	0.133	0.062	1
Prr14l	0.00507716	0.259296	0.184	0.117	1
Ythdc1	0.000367124	0.258931	0.241	0.143	1
Hoxb6	0.000279466	0.258597	0.176	0.091	1
Jak2	0.0019434	0.258502	0.19	0.115	1
Garnl3	0.00377635	0.258056	0.168	0.103	1
Kcnma1	0.000185043	0.257835	0.669	0.513	1
Hs3st3b1	0.000373677	0.257753	0.133	0.062	1
Ptpn12	0.00153568	0.257389	0.249	0.163	1
Nudt3	0.00058711	0.257336	0.206	0.119	1
Fam117b	0.00192807	0.257148	0.157	0.089	1
Fbxl20	0.00562393	0.257026	0.266	0.189	1
Rit2	0.00307385	0.256912	0.209	0.131	1
Usp15	0.000654448	0.256719	0.331	0.223	1
Ube2k	0.00160739	0.256659	0.344	0.243	1
Slc9a9	0.000519681	0.25663	0.45	0.32	1
Wdfy2	0.00633483	0.256538	0.214	0.145	1
Zfp385a	0.000223259	0.256342	0.103	0.04	1
Ubtd1	0.00162766	0.256313	0.076	0.03	1
Elavl1	0.00413163	0.255908	0.211	0.137	1
Sfmbt1	0.00127205	0.255777	0.238	0.151	1
Wbp1l	0.00163284	0.255734	0.141	0.076	1
Dgkh	0.000326158	0.255711	0.192	0.105	1
Lpin1	0.000493527	0.255623	0.16	0.082	1
Atad2b	0.000119642	0.255526	0.501	0.366	1
Slc16a6	0.000222198	0.254936	0.125	0.054	1
Lpgat1	0.00371223	0.25492	0.22	0.143	1
Otud7b	0.000112809	0.254827	0.317	0.197	1
Tulp4	0.00208126	0.254719	0.52	0.4	1
Ubp1	0.0111859	0.254071	0.179	0.121	1
Zmat4	0.00245394	0.253961	0.13	0.07	1
Npepps	0.000104711	0.253878	0.537	0.382	1
Usp48	0.0040832	0.253867	0.201	0.129	1
Smyd3	0.00095255	0.253794	0.415	0.298	1
Thada	0.000903476	0.253682	0.306	0.205	1
Polk	0.00504504	0.253325	0.173	0.107	1
Usp29	0.00179589	0.25307	0.217	0.131	1
Irak2	0.000384623	0.252865	0.428	0.296	1
Synj1	0.000881953	0.252606	0.268	0.173	1
Itsn2	0.000145073	0.252346	0.366	0.241	1
Ccnd2	0.000242021	0.252121	0.13	0.058	1
Slc8a3	0.000237787	0.252077	0.206	0.115	1
Ints2	0.000651602	0.251967	0.152	0.078	1
Bcl2l1	0.000363821	0.251943	0.252	0.153	1
Cacnb4	0.00785245	0.251934	0.314	0.235	1
Stau2	0.00530429	0.25175	0.285	0.201	1
Slc35f1	0.0160466	0.251658	0.209	0.145	1
Eml6	0.0016338	0.251583	0.469	0.35	1
Myo9b	0.000555699	0.251361	0.179	0.099	1
Crim1	0.00048483	0.251311	0.388	0.27	1
Wipf1	0.000386692	0.25125	0.393	0.27	1
Pcsk5	0.00482159	0.251201	0.098	0.05	1
Nhs	0.00395078	0.251033	0.209	0.137	1
Slx4ip	0.00101463	0.25048	0.141	0.074	1
Mb21d2	0.0036	0.250448	0.163	0.095	1
Snd1	0.00653909	0.250377	0.233	0.161	1
Lrrc9	0.000707802	0.250281	0.136	0.066	1
Gm38393	0.000770504	0.250281	0.19	0.109	1
Exoc6b	8.85473e-05	0.250146	0.542	0.378	1
Pou3f3	0.00127108	0.250103	0.184	0.105	1
Cd52	9.35251e-05	0.250017	0.07	0.018	1
Senp5	0.000517655	0.249999	0.228	0.137	1
Ptpn13	0.00100034	0.24968	0.136	0.068	1
Kif1a	0.0065332	0.249176	0.352	0.26	1
Rngtt	0.000598805	0.24908	0.314	0.211	1
Pip4k2b	0.00311288	0.248894	0.106	0.054	1
Timm9	0.0512662	0.248639	0.141	0.099	1
Fyn	0.000626436	0.248545	0.509	0.376	1
Adck4	8.88497e-05	0.248037	0.125	0.05	1
P3h2	0.0108045	0.248019	0.092	0.05	1
Dync1li1	0.00226249	0.247903	0.182	0.109	1
Cdc42bpa	0.00046906	0.247649	0.629	0.493	1
Ccdc88a	9.87894e-05	0.247622	0.74	0.588	1
Brinp1	0.000653663	0.247576	0.388	0.28	1
Zfp521	0.00254921	0.247496	0.588	0.471	1
Zc3h12c	0.0166103	0.247429	0.13	0.082	1
Elp3	0.000408141	0.247312	0.1	0.04	1
Lrrc58	0.000138998	0.24718	0.314	0.195	1
Rab12	0.000196179	0.246891	0.211	0.115	1
Cnnm1	0.000436963	0.246786	0.087	0.032	1
Atg10	0.00900042	0.246639	0.201	0.133	1
Ptk7	0.00685355	0.246385	0.065	0.028	1
Ahcyl2	0.00428326	0.246218	0.477	0.372	1
Bckdhb	0.000222369	0.245935	0.366	0.239	1
Vps45	0.0160184	0.245891	0.111	0.066	1
Ankfn1	0.0198803	0.245844	0.111	0.068	1
Ripk1	0.000452515	0.24584	0.106	0.044	1
Apod	0.00077471	0.245783	0.694	0.545	1
Fam20b	0.000482238	0.2455	0.152	0.078	1
Zfp638	0.000114885	0.245469	0.539	0.384	1
Abca5	0.048698	0.245154	0.136	0.093	1
Apex2	0.00124377	0.245052	0.171	0.097	1
Pfkl	0.000235068	0.244858	0.106	0.042	1
Rbms2	0.000149583	0.244685	0.089	0.03	1
Gabrb3	0.000226043	0.244326	0.325	0.199	1
Arfgef2	0.00505394	0.243755	0.279	0.195	1
Rps6kc1	0.000481014	0.243738	0.19	0.105	1
BC002059	0.0016288	0.243651	0.111	0.054	1
Phf8	0.00298879	0.243593	0.192	0.121	1
4732471J01Rik	0.00492594	0.243539	0.236	0.161	1
D5Ertd579e	0.00203577	0.243343	0.317	0.223	1
Nod1	0.000186034	0.243294	0.079	0.024	1
Ly6e	0.00157604	0.243212	0.141	0.074	1
Ghitm	0.00158177	0.24317	0.149	0.082	1
Trp53bp1	0.000566757	0.243067	0.23	0.139	1
Gria1	0.000109645	0.243042	0.68	0.549	1
Gsr	0.0132317	0.242973	0.111	0.066	1
Fam208a	0.000741294	0.242686	0.396	0.274	1
Pds5a	0.000795168	0.242317	0.344	0.237	1
Armc9	0.00041344	0.242228	0.198	0.109	1
Sgms1	0.000729251	0.241589	0.385	0.262	1
Ythdc2	0.000574548	0.241438	0.176	0.095	1
Dennd5b	0.00456541	0.241276	0.266	0.185	1
Vwa8	0.000500257	0.241127	0.507	0.38	1
Abcd3	0.00713646	0.240967	0.266	0.191	1
Phf12	0.00133868	0.240645	0.236	0.147	1
Cd2ap	0.00693356	0.240458	0.347	0.26	1
Rabgap1l	0.00185797	0.240327	0.553	0.437	1
Apc2	0.000384615	0.240159	0.157	0.08	1
Cacna2d1	0.00746834	0.240049	0.233	0.157	1
Fam49b	0.000335154	0.239946	0.358	0.237	1
Amotl1	0.00419459	0.239897	0.138	0.078	1
Ptpn22	5.42969e-05	0.239747	0.057	0.01	1
Trim33	0.0011948	0.239625	0.29	0.193	1
Ncor1	0.000287471	0.239611	0.591	0.429	1
Hnrnpr	0.00132963	0.239451	0.298	0.201	1
Mrps28	6.42908e-05	0.239432	0.255	0.141	1
N4bp2l1	0.000289032	0.239424	0.163	0.083	1
Pde11a	0.0697929	0.239332	0.057	0.032	1
Esyt2	0.000179593	0.239205	0.301	0.185	1
Ddx3y	5.56641e-05	0.239152	0.179	0.085	1
Ddx3x	0.000179772	0.239136	0.211	0.115	1
Orc2	0.0177183	0.239005	0.152	0.099	1
Lrrc49	0.00105694	0.238923	0.236	0.147	1
Nploc4	0.0153979	0.238827	0.163	0.107	1
Pag1	0.00725372	0.238335	0.271	0.189	1
Ptprs	0.00107181	0.238333	0.322	0.221	1
Clec2g	0.000159731	0.238332	0.057	0.012	1
Camk2d	6.68849e-05	0.238238	0.74	0.588	1
Plcxd3	0.0139743	0.238207	0.125	0.076	1
Ube3c	0.00033289	0.238179	0.442	0.31	1
Pdzrn4	0.016789	0.238071	0.171	0.115	1
Frmd3	0.000315251	0.238064	0.119	0.054	1
6030443J06Rik	0.000275435	0.237793	0.165	0.082	1
Zfp516	0.000188571	0.237751	0.184	0.095	1
Fam135a	0.00478362	0.237672	0.339	0.25	1
Pkd2l1	0.00743624	0.236765	0.033	0.008	1
Vps13c	0.0220241	0.23668	0.293	0.225	1
Hipk1	0.000592962	0.236532	0.182	0.099	1
Mob3b	0.00397265	0.236383	0.163	0.095	1
Efna5	0.00877024	0.236272	0.209	0.141	1
Nsmce2	0.000106271	0.236065	0.393	0.26	1
Dlgap1	0.00918919	0.235987	0.808	0.704	1
Tbl1xr1	0.000538291	0.235972	0.347	0.231	1
Psap	0.000885999	0.2356	0.615	0.471	1
Med12l	0.00759289	0.235588	0.325	0.245	1
Adam23	0.00266671	0.235561	0.217	0.137	1
Pvrl3	0.00456939	0.235559	0.16	0.095	1
Socs7	0.00808676	0.235544	0.16	0.101	1
Mapk14	0.00700031	0.23543	0.209	0.141	1
Rarb	0.000276978	0.235392	0.266	0.159	1
Tec	0.000149999	0.235198	0.089	0.03	1
Rc3h1	0.00536115	0.235014	0.298	0.209	1
Map2k5	0.00156567	0.234881	0.363	0.254	1
Csrnp3	0.00491049	0.234864	0.233	0.155	1
Arhgap44	0.0177277	0.234857	0.179	0.123	1
Sytl2	0.0543974	0.234802	0.127	0.089	1
Tnrc6b	0.00232356	0.234751	0.726	0.584	1
Setd1b	6.63805e-05	0.234731	0.089	0.028	1
Aldh7a1	0.00594201	0.234699	0.19	0.121	1
Micu1	0.00171256	0.234688	0.26	0.169	1
Inpp4b	0.00014153	0.23457	0.331	0.205	1
Adgrb2	0.00144918	0.234331	0.152	0.082	1
Gapvd1	0.00131768	0.234141	0.35	0.241	1
Celf4	0.0248252	0.234112	0.222	0.161	1
Cecr5	0.00553606	0.234086	0.238	0.163	1
Sppl3	6.11371e-05	0.2339	0.306	0.181	1
Zfp385b	0.0173886	0.233273	0.127	0.08	1
Ablim1	0.0018763	0.233256	0.561	0.429	1
Sgk3	0.000227771	0.233121	0.19	0.099	1
Prpf40b	7.44131e-05	0.232975	0.146	0.064	1
Tbc1d1	0.00176963	0.232779	0.136	0.072	1
Klhl29	0.0550877	0.2326	0.173	0.129	1
Slain2	0.00951035	0.232581	0.165	0.105	1
Adgrl2	0.00297096	0.232434	0.35	0.249	1
Dpf3	0.000116484	0.232195	0.382	0.245	1
Frmd5	0.00611885	0.232159	0.328	0.233	1
Ptpn1	0.000436645	0.231995	0.171	0.089	1
H2afj	0.00269183	0.231893	0.127	0.068	1
Notch1	0.00394356	0.231776	0.22	0.141	1
Eftud1	0.00214306	0.231712	0.138	0.076	1
Zmynd11	0.00151935	0.231711	0.409	0.302	1
Col11a1	0.00755401	0.23163	0.138	0.082	1
Pcdh11x	0.00143442	0.231539	0.453	0.332	1
Unc5d	0.000579434	0.231454	0.203	0.115	1
Stxbp5	0.00675392	0.231266	0.238	0.165	1
Opa1	0.000653372	0.231249	0.255	0.159	1
Tgfbr1	0.0118581	0.231201	0.176	0.117	1
Cblb	0.00396421	0.231159	0.217	0.143	1
Dab1	0.0061089	0.231108	0.385	0.288	1
Tcaf1	6.18531e-05	0.231066	0.306	0.181	1
Rbm6	0.000639023	0.230529	0.509	0.384	1
Stx7	0.0558757	0.230512	0.184	0.137	1
Rnf130	0.00434331	0.230469	0.285	0.201	1
Rap1a	0.01185	0.230427	0.293	0.217	1
Bcas3	0.000573618	0.229959	0.545	0.425	1
Rad52	0.0644306	0.229947	0.084	0.054	1
Ptprf	9.44826e-05	0.229933	0.168	0.08	1
Nrp2	0.0168538	0.229799	0.157	0.103	1
Pcgf5	0.0177065	0.229717	0.173	0.117	1
Dgkd	0.00163944	0.229537	0.179	0.103	1
Lmo4	0.0356802	0.229454	0.149	0.101	1
Wdr89	0.062648	0.229424	0.046	0.024	1
Rps3	0.0326112	0.229383	0.165	0.115	1
Ank2	0.000357125	0.229347	0.981	0.938	1
Ppp1r9b	0.000573607	0.229239	0.16	0.083	1
Gbp6.1	4.62528e-05	0.229194	0.062	0.012	1
Fbxl12	0.00316758	0.2291	0.127	0.07	1
Alcam	0.00308484	0.228815	0.569	0.447	1
Smurf1	0.00741358	0.228633	0.203	0.135	1
Tnfrsf19	0.000205453	0.228281	0.287	0.169	1
Mettl9	0.0171334	0.228269	0.122	0.076	1
Rptor	0.0149611	0.228265	0.317	0.239	1
Wdfy3	0.000148408	0.228104	0.477	0.322	1
Zeb1	0.00324672	0.228032	0.724	0.604	1
Dcaf10	0.0155699	0.227995	0.206	0.143	1
Zfhx3	8.54172e-05	0.227817	0.271	0.155	1
Armc2	0.0329367	0.227706	0.1	0.062	1
Tomm34	0.00508084	0.227596	0.076	0.034	1
Zfp704	0.00287199	0.227593	0.249	0.167	1
BC005537	0.000374815	0.227432	0.19	0.103	1
Ldb2	0.00677983	0.22721	0.32	0.233	1
Pola1	0.150739	0.227144	0.119	0.089	1
4930448N21Rik	0.00044508	0.227057	0.423	0.288	1
Dock3	0.00565361	0.226879	0.425	0.322	1
B4galt5	0.000969707	0.226798	0.117	0.056	1
Zfp292	0.00285432	0.226326	0.341	0.25	1
Ankrd55	0.0623667	0.22612	0.084	0.054	1
Psmb9	9.41463e-05	0.225995	0.07	0.018	1
Glyr1	0.000216122	0.225974	0.244	0.141	1
Sntg1	6.05151e-05	0.225861	0.295	0.167	1
Golga4	5.73312e-05	0.225852	0.274	0.157	1
Shank2	0.00161485	0.225823	0.176	0.103	1
Caprin1	0.000101608	0.22581	0.306	0.185	1
Sertad2	0.0231472	0.225808	0.339	0.258	1
Ralgapb	0.00560089	0.225454	0.287	0.205	1
Zfp617	9.41463e-05	0.225274	0.07	0.018	1
Hspb1	0.0217646	0.225097	0.038	0.014	1
Dzip1	0.00570893	0.225036	0.16	0.097	1
Ifi27l2a	0.0468987	0.225009	0.062	0.034	1
Bicd1	5.88922e-05	0.224917	0.377	0.237	1
Tbcd	0.0042604	0.224828	0.201	0.129	1
Inpp4a	0.000513433	0.224783	0.141	0.07	1
Hdac5	0.00144338	0.224615	0.098	0.044	1
Rbfox2	0.00148307	0.224435	0.463	0.352	1
Gng2	0.0014946	0.224395	0.114	0.056	1
Arfgef1	0.000362913	0.224314	0.379	0.256	1
Klk6	0.000273107	0.224237	0.133	0.06	1
Shprh	6.61125e-05	0.22408	0.23	0.123	1
Tle1	0.00974001	0.223945	0.201	0.135	1
Xiap	0.00263713	0.223924	0.32	0.223	1
Itga6	0.000936107	0.223778	0.466	0.336	1
Ttc13	0.00058654	0.223751	0.117	0.052	1
E2f3	0.000823746	0.223741	0.198	0.113	1
Alpk1	0.000386318	0.223702	0.198	0.109	1
Epha4	0.0930244	0.223687	0.301	0.245	1
Mkl2	0.0066123	0.223211	0.257	0.181	1
Uso1	0.00402024	0.223188	0.233	0.153	1
Ust	0.001655	0.223117	0.163	0.091	1
Shroom3	6.0934e-05	0.222952	0.683	0.527	1
Gpc4	0.0182695	0.222744	0.092	0.052	1
Trak1	0.00301812	0.222689	0.285	0.195	1
Rsu1	0.00103816	0.222546	0.203	0.121	1
Sorcs3	0.186962	0.222409	0.127	0.101	1
Fbxl17	0.00147185	0.222256	0.669	0.551	1
Oas2	0.00757284	0.222208	0.024	0.004	1
Dcaf5	0.00019797	0.222171	0.26	0.153	1
Axin1	0.00785737	0.222148	0.154	0.095	1
Rps23	0.128956	0.222117	0.203	0.161	1
Lrrk1	0.000884998	0.221898	0.057	0.016	1
Edem2	0.00177661	0.221876	0.103	0.048	1
Kdm5a	0.000506855	0.221664	0.314	0.203	1
Sncaip	0.00481076	0.22165	0.214	0.141	1
Grik3	0.00505956	0.22141	0.079	0.036	1
Ppp1r13b	0.00545173	0.221307	0.182	0.115	1
Zfp664	0.0150224	0.221274	0.122	0.074	1
Bbs9	0.00340989	0.220888	0.306	0.215	1
Sec16a	0.0125157	0.22078	0.108	0.062	1
Golph3	0.0235382	0.220539	0.108	0.066	1
Tmem65	0.0332729	0.220438	0.133	0.087	1
Lrriq1	0.00967931	0.220437	0.051	0.02	1
Zfp64	0.00348925	0.220095	0.133	0.074	1
Pcmtd1	0.00319137	0.219955	0.488	0.378	1
Ppp4r1	0.00100899	0.21985	0.236	0.143	1
Edem1	7.48282e-05	0.219809	0.089	0.028	1
Suv420h1	0.000256918	0.21971	0.333	0.211	1
Wnk2	0.000311447	0.219596	0.247	0.151	1
Ampd3	0.0180688	0.219571	0.136	0.085	1
Nucks1	0.0105227	0.219504	0.211	0.145	1
Nipa2	0.0253917	0.219457	0.146	0.097	1
Rundc3b	0.050764	0.219394	0.122	0.083	1
Arhgap32	0.000812288	0.219212	0.461	0.328	1
Acaca	0.000508281	0.219169	0.602	0.457	1
Zfp652	0.00034762	0.218902	0.236	0.137	1
Rybp	0.000296299	0.218028	0.125	0.056	1
Malt1	0.0315689	0.217969	0.1	0.062	1
Srgap2	0.00221054	0.217948	0.328	0.227	1
Slc24a4	0.0581735	0.217942	0.141	0.099	1
Hnrnpu	0.000360105	0.217713	0.198	0.107	1
Ugcg	0.0551991	0.217593	0.095	0.062	1
Faf1	0.00172243	0.217184	0.469	0.346	1
Rasgrf2	0.00716461	0.216933	0.073	0.034	1
Mras	0.00356908	0.216925	0.355	0.254	1
Rere	0.00400051	0.216793	0.659	0.545	1
Map1b	0.0017035	0.216791	0.363	0.25	1
Gnb1	0.00132795	0.21678	0.382	0.27	1
Elf2	0.00497135	0.216577	0.211	0.137	1
Map2	0.00140221	0.216527	0.71	0.586	1
Col12a1	0.0058205	0.216405	0.095	0.048	1
Mgat3	0.000216337	0.216391	0.133	0.06	1
Ppm1h	0.011439	0.216238	0.192	0.129	1
Aff1	0.0142623	0.216063	0.255	0.183	1
Gak	0.00196645	0.215946	0.173	0.101	1
Tcte2	0.0015267	0.215913	0.141	0.076	1
Plcl1	0.0558822	0.215909	0.572	0.483	1
Ifitm3	0.00257043	0.215854	0.122	0.062	1
Ksr1	0.0474769	0.21582	0.157	0.111	1
Nfic	0.00133821	0.215819	0.149	0.08	1
Zfp395	0.00232158	0.215652	0.095	0.044	1
Sbf2	0.00328921	0.215595	0.466	0.36	1
Rabep1	0.000735215	0.215584	0.629	0.473	1
Hunk	0.0131561	0.215429	0.152	0.097	1
Klhl1	0.0206516	0.215347	0.106	0.062	1
Hoxc5	0.0103653	0.215101	0.149	0.093	1
Vcpip1	0.00104176	0.214952	0.146	0.076	1
Azin2	0.00345039	0.214861	0.087	0.04	1
Atxn2	0.000347359	0.214683	0.52	0.38	1
Rala	0.00253588	0.214392	0.209	0.129	1
Lrp1	0.00732986	0.214361	0.531	0.429	1
Epb41l5	0.00213825	0.214191	0.154	0.085	1
Ctnna2	0.0270322	0.214136	0.786	0.676	1
Lmtk2	0.00225146	0.214055	0.214	0.135	1
Itpr1	0.000724625	0.213869	0.507	0.37	1
Rars2	0.00357099	0.213811	0.23	0.153	1
Idh2	0.000716917	0.213798	0.111	0.05	1
Cep192	0.0123056	0.213503	0.117	0.068	1
Plat	0.0147214	0.213315	0.098	0.054	1
Cdh2	0.000774589	0.213227	0.675	0.551	1
Camkk2	0.0301664	0.213131	0.119	0.078	1
Chsy3	0.0220152	0.213127	0.141	0.091	1
Tspan13	0.295269	0.213097	0.081	0.064	1
Gys1	0.00049419	0.21291	0.19	0.103	1
Spen	0.000106439	0.212902	0.252	0.145	1
Ptpn14	9.17784e-05	0.212893	0.046	0.006	1
Fat4	0.00116105	0.212884	0.111	0.052	1
Rph3a	0.000498749	0.212529	0.125	0.058	1
Inpp5b	0.00124531	0.212307	0.152	0.082	1
Clip1	0.000177125	0.212214	0.29	0.175	1
Cdh6	0.0344049	0.212118	0.1	0.062	1
Pdcd6ip	0.00187232	0.21208	0.141	0.076	1
Zfp943	0.00630653	0.212025	0.136	0.078	1
Wfs1	0.000585282	0.211906	0.117	0.052	1
Ldlrad4	0.00575576	0.211781	0.415	0.318	1
Ipo11	0.0107427	0.211613	0.168	0.109	1
Grm1	0.0537726	0.211611	0.146	0.103	1
Setdb1	0.00186693	0.211547	0.195	0.117	1
Cd109	0.002088	0.211485	0.06	0.02	1
Adam10	0.00484953	0.211446	0.322	0.231	1
Arf3	0.0111458	0.211354	0.117	0.068	1
Plscr2	0.103565	0.211279	0.076	0.05	1
Ankrd11	0.000996228	0.211276	0.374	0.26	1
St6galnac3	0.00718016	0.211215	0.385	0.294	1
Usp47	0.00115683	0.211153	0.341	0.235	1
Ube2r2	0.000284705	0.211132	0.271	0.165	1
Chd8	0.00058412	0.211031	0.257	0.159	1
Rps6kb1	0.000720407	0.211009	0.355	0.239	1
Pard3	0.00119699	0.210679	0.534	0.4	1
Slc4a10	0.0109399	0.210492	0.198	0.133	1
Pik3r4	0.00317161	0.210346	0.079	0.034	1
Mkx	0.0116054	0.210275	0.095	0.052	1
Vim	0.000277241	0.210213	0.103	0.04	1
Cpt1c	0.010417	0.210196	0.192	0.127	1
Phc2	0.00320975	0.210087	0.312	0.219	1
Abcb1b	0.126491	0.210075	0.057	0.036	1
Smarcc1	0.0078071	0.209451	0.249	0.173	1
Fam81a	0.099572	0.209446	0.035	0.018	1
Peli1	0.000348304	0.20942	0.309	0.199	1
Tmem132c	0.0290894	0.209337	0.057	0.028	1
Mcph1	0.000792724	0.209311	0.152	0.08	1
Sbno1	0.00196905	0.209043	0.306	0.207	1
Pfdn5	0.0728996	0.209015	0.136	0.097	1
Cdc14b	0.0111883	0.208948	0.195	0.131	1
Smad3	0.00175906	0.208653	0.149	0.08	1
Plcl2	0.00378276	0.208594	0.138	0.08	1
Vps37a	0.000488945	0.208487	0.203	0.115	1
Adcyap1r1	0.000414817	0.208407	0.176	0.091	1
Igfbp2	0.0301729	0.208377	0.098	0.058	1
Lemd3	0.00476038	0.208372	0.152	0.089	1
Plekha6	0.000418867	0.208192	0.222	0.129	1
Cacna1b	0.00384395	0.208074	0.171	0.103	1
Slit2	0.0126109	0.207993	0.184	0.123	1
Rspry1	0.0100879	0.20797	0.247	0.173	1
Arhgap12	0.00540519	0.207951	0.309	0.221	1
Egfem1	0.00962942	0.207941	0.398	0.304	1
Vapa	0.000187513	0.207773	0.26	0.153	1
Fam193a	0.000801392	0.20777	0.472	0.342	1
Ddx58	0.000241136	0.207742	0.214	0.117	1
Pde10a	0.000279109	0.207686	0.26	0.151	1
Ncoa2	0.000486586	0.20767	0.491	0.35	1
Ttc37	0.0166463	0.207637	0.136	0.085	1
Krit1	0.0019086	0.207616	0.42	0.3	1
Tspan12	0.000574696	0.207513	0.225	0.135	1
0610010F05Rik	0.00326378	0.207236	0.157	0.091	1
Gprasp1	0.000501867	0.207228	0.442	0.302	1
2023-09-03	0.0023248	0.207089	0.092	0.042	1
Pot1a	0.0353995	0.206722	0.119	0.078	1
Dach1	0.00299698	0.206588	0.141	0.078	1
Tpp2	0.00348996	0.20658	0.22	0.141	1
Fbxw5	8.54299e-05	0.206507	0.079	0.022	1
Tmod3	0.00193968	0.206363	0.133	0.07	1
Tor1aip1	5.86415e-05	0.206276	0.339	0.197	1
Vps13b	0.00107917	0.206037	0.537	0.41	1
Eda	0.127769	0.205918	0.133	0.099	1
Fam193b	0.00175797	0.205783	0.214	0.133	1
Abcc4	0.00179788	0.205488	0.089	0.038	1
Limk2	0.00932713	0.205478	0.347	0.258	1
Ptprz1	0.00554446	0.205451	0.824	0.751	1
Dlgap4	0.0209924	0.20543	0.184	0.125	1
Smurf2	0.0178865	0.205388	0.252	0.185	1
Plekhm2	0.0192325	0.205242	0.295	0.221	1
Spon1	0.0123608	0.20505	0.556	0.443	1
Foxj2	0.00268225	0.205022	0.092	0.042	1
Lilrb4a	4.71246e-05	0.204713	0.033	0	1
Pds5b	0.000467042	0.20468	0.276	0.173	1
Ephb2	0.00999639	0.204656	0.114	0.066	1
Laptm4b	0.0375559	0.204651	0.114	0.074	1
Chd7	0.000689738	0.204455	0.36	0.243	1
Snx4	0.00209851	0.204291	0.133	0.07	1
Prox1	0.0193563	0.204198	0.087	0.048	1
Fbf1	0.000288462	0.204171	0.092	0.034	1
Clpb	0.00118939	0.204152	0.16	0.087	1
Hmgxb4	0.00145385	0.204135	0.138	0.072	1
Fzd3	0.0109414	0.204119	0.16	0.099	1
Mon2	0.00206267	0.20373	0.306	0.207	1
Tle3	0.000499666	0.203658	0.073	0.024	1
Kmt2c	0.00217622	0.203576	0.724	0.592	1
Qrich1	0.00179284	0.203519	0.271	0.181	1
D430041D05Rik	0.113733	0.203517	0.111	0.082	1
Larp4b	0.00363957	0.203475	0.322	0.229	1
Hdac1	0.001743	0.203066	0.127	0.066	1
Adcy2	0.0562169	0.203052	0.306	0.247	1
Ash1l	0.00238887	0.202957	0.542	0.416	1
Dock10	0.00248002	0.20294	0.412	0.298	1
Pcbp4	0.0433312	0.202898	0.095	0.06	1
Whsc1l1	0.00128562	0.202865	0.458	0.332	1
Aar2	0.00372902	0.202764	0.084	0.038	1
Cxcl13	5.75793e-05	0.202714	0.038	0.002	1
Vps54	0.000329824	0.202689	0.312	0.197	1
Adgrl3	0.00135446	0.202609	0.935	0.867	1
Fam73a	0.0204329	0.202606	0.152	0.101	1
Ccdc93	0.00628947	0.202498	0.146	0.087	1
Klhl15	0.00394388	0.202486	0.111	0.058	1
Gli3	0.04575	0.202425	0.528	0.457	1
Tmem132a	0.00553972	0.202081	0.081	0.038	1
Hipk3	0.00698807	0.202025	0.184	0.117	1
Slc9a6	0.0628298	0.20198	0.098	0.064	1
Nova1	0.00380947	0.201924	0.36	0.264	1
Glipr2	0.000385669	0.2019	0.119	0.052	1
Nav1	0.00832559	0.201631	0.201	0.133	1
Evi5	0.0063436	0.201563	0.306	0.223	1
Adam22	0.0347582	0.201545	0.314	0.245	1
Ilf3	0.000876986	0.201543	0.144	0.074	1
Vwa3b	0.00276181	0.201531	0.041	0.01	1
Sema5a	0.0524619	0.201336	0.114	0.076	1
St3gal2	0.000473553	0.201142	0.103	0.042	1
Tnk2	0.0192035	0.200977	0.187	0.129	1
Gm10373	0.043227	0.200975	0.07	0.04	1
RP24-274B19.1	0.0114973	0.200932	0.222	0.155	1
Pstpip2	0.134265	0.200876	0.108	0.08	1
Dlg1	0.000136595	0.200866	0.501	0.354	1
Frmd4a	0.00554038	0.200714	0.867	0.775	1
Taf1	0.00685724	0.200307	0.23	0.155	1
5730522E02Rik	0.00214324	0.200295	0.152	0.085	1
Ddah1	0.00305572	0.200088	0.325	0.227	1
Pikfyve	0.0065816	0.199895	0.222	0.153	1
Fam19a2	0.0954063	0.19984	0.117	0.083	1
Samd9l	0.00287869	0.1997	0.182	0.107	1
Pknox2	0.0425579	0.199691	0.206	0.153	1
Epb41l2	0.0226404	0.199642	0.268	0.203	1
Cflar	0.00834091	0.19942	0.138	0.082	1
Edil3	0.0363908	0.199377	0.36	0.28	1
Dpysl3	0.049928	0.199377	0.106	0.07	1
Pabpc1	0.00273584	0.1992	0.19	0.115	1
Zbtb18	7.82323e-05	0.199067	0.051	0.008	1
Dirc2	0.00406031	0.199057	0.122	0.066	1
Prr16	0.0135588	0.198962	0.523	0.431	1
Prkch	0.0161916	0.19889	0.049	0.02	1
Dbi	0.0126525	0.198521	0.344	0.26	1
Zfx	0.00934464	0.198419	0.165	0.105	1
Trank1	0.0522918	0.1984	0.133	0.093	1
Pcdh7	0.000365042	0.198294	0.889	0.777	1
Ddx6	0.00472121	0.197871	0.29	0.201	1
Zfr	0.0291904	0.197533	0.474	0.386	1
Mfsd7b	0.000419751	0.197442	0.157	0.08	1
Ppp1r9a	0.0135309	0.197411	0.466	0.382	1
Mark2	0.00697201	0.197145	0.36	0.266	1
Rnf150	0.111444	0.197039	0.117	0.085	1
Me3	0.0241202	0.197001	0.13	0.083	1
Alk	0.0602435	0.196876	0.114	0.078	1
Rtn4	0.00582624	0.196754	0.553	0.445	1
Ptpdc1	0.0132565	0.19671	0.119	0.072	1
Rasa3	0.00183791	0.196699	0.268	0.175	1
1700025G04Rik	0.00449628	0.196635	0.217	0.143	1
Stxbp5l	0.012205	0.196444	0.217	0.149	1
Mtg2	0.00432704	0.19634	0.136	0.076	1
Cacng4	0.0491183	0.196304	0.089	0.056	1
Creb1	0.000154053	0.196243	0.336	0.217	1
Gm10600	0.000142944	0.19617	0.065	0.016	1
Runx1t1	0.00140855	0.196168	0.336	0.231	1
Reln	0.0258133	0.196106	0.26	0.193	1
Ext1	0.00866505	0.196034	0.518	0.41	1
Golim4	0.00328201	0.195998	0.163	0.095	1
Pnpla6	0.00290771	0.195874	0.117	0.06	1
Rap1gap2	0.0248294	0.195871	0.141	0.093	1
Tenm4	0.00388836	0.195777	0.74	0.63	1
Ube2g1	0.000359308	0.195649	0.317	0.205	1
Adcy1	0.00354717	0.195579	0.087	0.04	1
Nacc1	0.00315673	0.195494	0.076	0.032	1
Tcf4	0.00140768	0.195414	0.862	0.746	1
Tef	0.0068097	0.195324	0.252	0.175	1
Tom1	0.00056858	0.195305	0.211	0.119	1
Pigk	0.00507153	0.195267	0.182	0.113	1
Mt1	0.503896	0.195242	0.423	0.449	1
Tmtc2	0.0144542	0.195002	0.664	0.567	1
Atp13a5	0.0103917	0.19493	0.195	0.129	1
Map7d1	0.019744	0.194926	0.152	0.099	1
Nipbl	0.00848025	0.194905	0.499	0.392	1
G3bp2	0.00959745	0.194773	0.198	0.131	1
Ano4	0.00563538	0.194754	0.312	0.215	1
Casp4	0.000739639	0.194637	0.065	0.02	1
Ksr2	0.290399	0.194591	0.13	0.109	1
Arhgap26	0.0027516	0.194412	0.702	0.573	1
Ints6	0.00248367	0.194345	0.271	0.183	1
Atmin	0.00334923	0.194331	0.043	0.012	1
Tbck	0.0392601	0.19416	0.282	0.215	1
Uhrf1bp1	0.000214887	0.194032	0.07	0.02	1
Bicc1	0.00852944	0.193885	0.13	0.076	1
Ece1	0.00119844	0.193699	0.154	0.082	1
Vps18	0.00919758	0.193653	0.049	0.018	1
Ints9	0.000145813	0.193648	0.146	0.066	1
Kctd20	0.00101703	0.193604	0.098	0.042	1
Ogfod1	0.0485072	0.193587	0.133	0.091	1
Atp2b4	0.00207661	0.193432	0.157	0.087	1
Fgd3	0.00467872	0.193429	0.07	0.03	1
Plxnb2	0.00126584	0.193293	0.079	0.03	1
Slc7a1	0.00847003	0.193101	0.049	0.018	1
Mapk1	0.00485433	0.193036	0.293	0.203	1
Trak2	0.000647275	0.192969	0.179	0.095	1
Ppfibp1	0.000454081	0.192894	0.06	0.016	1
Nampt	0.00120001	0.192822	0.106	0.048	1
Diaph1	0.0174333	0.192813	0.138	0.087	1
Clock	0.00126836	0.192628	0.347	0.239	1
Vcan	0.000452	0.192589	0.098	0.038	1
Slc37a3	0.00360528	0.19237	0.081	0.036	1
Prrc2b	0.00226267	0.192294	0.282	0.187	1
Cacul1	0.00516947	0.192157	0.171	0.103	1
Zbp1	0.000237431	0.192116	0.033	0.002	1
Chmp3	0.000271633	0.191981	0.195	0.105	1
Hnrnph2	0.00293288	0.191978	0.119	0.062	1
Msantd2	0.0062248	0.191948	0.236	0.157	1
Fau	0.0418923	0.191893	0.255	0.191	1
Mbp	0.0237283	0.19165	0.447	0.352	1
Hspa4l	0.108773	0.191622	0.187	0.143	1
Gm20696	0.0440437	0.191466	0.098	0.062	1
Mia3	0.0307492	0.191406	0.198	0.141	1
Usp33	0.00806662	0.191393	0.293	0.211	1
Kmt2d	0.000147397	0.191387	0.119	0.048	1
Ifi47	9.50223e-05	0.191264	0.046	0.006	1
Arrdc4	0.00748836	0.191136	0.033	0.008	1
Rps28	0.0118482	0.190963	0.114	0.066	1
Tcerg1	0.00030694	0.19089	0.192	0.103	1
Tshz2	0.0093569	0.190881	0.466	0.356	1
Rlf	0.00537914	0.19088	0.309	0.225	1
Tmtc1	0.00281734	0.190822	0.271	0.181	1
Gan	0.058882	0.190728	0.098	0.064	1
Ints4	0.0162647	0.190537	0.108	0.064	1
Brsk1	0.0605825	0.190457	0.13	0.091	1
Kcnh8	0.0299472	0.190431	0.07	0.038	1
Bcl6	0.00367727	0.190358	0.173	0.103	1
Lrrc8d	0.00840211	0.190319	0.152	0.093	1
Syncrip	0.00338227	0.190167	0.233	0.149	1
Ifih1	0.00511902	0.190067	0.111	0.058	1
Lrrcc1	0.00106424	0.190017	0.19	0.109	1
Gm15800	0.000137112	0.190006	0.304	0.189	1
Ppara	0.0749169	0.189952	0.111	0.076	1
Sptbn4	0.0220063	0.189836	0.13	0.083	1
Slc1a3	0.0063176	0.189829	0.425	0.32	1
Gm12905	0.0014664	0.18974	0.117	0.056	1
Tbkbp1	0.00262807	0.189721	0.051	0.016	1
Eefsec	0.0171248	0.189094	0.141	0.089	1
C2cd5	0.00750073	0.189018	0.333	0.247	1
Plekhb1	0.00529435	0.188964	0.176	0.109	1
Kpna3	0.00408195	0.188748	0.236	0.157	1
Slc30a4	0.0126407	0.188728	0.068	0.032	1
Mbd5	0.00233462	0.188698	0.629	0.501	1
Fgd6	0.00138325	0.18868	0.32	0.213	1
Sin3a	0.052858	0.188597	0.141	0.099	1
Tex2	0.0384524	0.188569	0.184	0.135	1
Supt3	0.00598363	0.18849	0.333	0.239	1
Clstn2	0.0310881	0.188358	0.157	0.107	1
Irf7	0.00099638	0.188346	0.06	0.018	1
Kpna6	0.000776126	0.188336	0.146	0.076	1
Ppp3cb	0.00630448	0.188292	0.23	0.155	1
Gls	0.000970083	0.188245	0.314	0.209	1
Eif4g2	0.156555	0.188237	0.222	0.183	1
Fras1	0.0200689	0.188226	0.081	0.044	1
Tk2	0.0185454	0.188052	0.068	0.034	1
Acat3	0.00958131	0.188028	0.051	0.02	1
Ccdc171	0.00410916	0.188022	0.13	0.072	1
Smarca2	0.00499103	0.18798	0.469	0.368	1
A930015D03Rik	0.00329325	0.187942	0.317	0.219	1
Cul9	0.00711731	0.18777	0.192	0.125	1
Clec16a	0.000579431	0.187767	0.295	0.191	1
Cep95	0.00388965	0.187682	0.154	0.091	1
Epha6	0.0887521	0.187592	0.157	0.117	1
Cmip	0.00686306	0.187533	0.417	0.314	1
Ddr1	0.000743132	0.187525	0.304	0.191	1
Max	0.0265292	0.187508	0.173	0.121	1
Trim12c	0.00309575	0.187432	0.117	0.06	1
Ide	0.0109424	0.187299	0.173	0.111	1
Trim2	0.0221473	0.187285	0.447	0.366	1
Arvcf	0.119944	0.187158	0.079	0.054	1
Slc6a5	0.0063476	0.187015	0.103	0.054	1
Exoc6	0.00117015	0.186889	0.16	0.085	1
Abca3	0.00349416	0.186848	0.217	0.141	1
Slfn8	0.000685185	0.186807	0.054	0.014	1
Egfr	0.0200633	0.186801	0.436	0.36	1
Chsy1	0.00601545	0.18677	0.141	0.082	1
Cdk14	0.000911164	0.186744	0.537	0.396	1
Sav1	0.106319	0.186621	0.092	0.064	1
Mdfic	0.00855611	0.18662	0.046	0.016	1
Med27	0.0529697	0.186512	0.16	0.113	1
Nlgn1	0.00214748	0.18648	0.951	0.887	1
Ptprj	0.0161913	0.186448	0.488	0.392	1
Dock1	0.0129404	0.186429	0.561	0.471	1
Plod2	0.0190767	0.186402	0.322	0.245	1
Gm15155	0.0035869	0.186355	0.084	0.038	1
Setdb2	0.0028458	0.186354	0.068	0.026	1
Rft1	0.00208679	0.18629	0.103	0.048	1
Nfatc2	0.0128264	0.186179	0.065	0.03	1
Kcnip1	0.0418254	0.186107	0.176	0.125	1
Gramd3	0.00801994	0.186103	0.455	0.342	1
Parm1	0.00577335	0.185935	0.119	0.066	1
Vwc2	0.024105	0.185857	0.095	0.056	1
Pdpk1	0.000706675	0.185745	0.266	0.161	1
Camkv	0.0248977	0.185643	0.079	0.044	1
Ptbp3	0.00750873	0.185599	0.176	0.111	1
Macrod2	0.000675692	0.185493	0.656	0.497	1
Dph5	0.00382133	0.185488	0.095	0.046	1
Ctps2	0.0109188	0.185446	0.138	0.083	1
Reps1	0.000551306	0.185369	0.282	0.179	1
Slc22a4	0.000483691	0.185357	0.341	0.223	1
Gm26740	0.00290767	0.184983	0.041	0.01	1
Mdn1	0.000329255	0.184967	0.225	0.127	1
Mcc	0.0286634	0.18473	0.512	0.435	1
Chchd3	0.006073	0.184691	0.572	0.443	1
Ajap1	0.0628602	0.184657	0.092	0.06	1
Megf8	0.00123659	0.18465	0.119	0.058	1
Elovl5	0.00247508	0.184627	0.22	0.137	1
Bdp1	0.000567746	0.184525	0.266	0.163	1
Aig1	0.0120814	0.184502	0.331	0.249	1
Tox	0.0414173	0.18449	0.26	0.197	1
Cnot6l	0.00152868	0.184476	0.211	0.129	1
Psd3	0.0116367	0.18441	0.474	0.366	1
Slfn9	0.00405577	0.184351	0.035	0.008	1
Nfatc3	0.0125085	0.184336	0.282	0.205	1
Gm11508	9.69901e-05	0.184142	0.07	0.018	1
Zfp532	7.42357e-05	0.184018	0.431	0.284	1
Ap3m2	0.0121876	0.183994	0.106	0.06	1
Sestd1	0.011789	0.183954	0.144	0.089	1
Nek1	0.00170019	0.183931	0.29	0.193	1
Gnao1	0.0551905	0.183791	0.385	0.326	1
Zbtb26	0.0381601	0.183717	0.084	0.05	1
Pced1b	0.000906032	0.183688	0.266	0.167	1
Ndst4	0.0574736	0.183672	0.073	0.044	1
Sugp1	0.00213978	0.183443	0.136	0.072	1
Pdgfc	0.00317794	0.183368	0.171	0.099	1
Tab1	0.0131232	0.183235	0.103	0.058	1
Ube2o	0.00834113	0.182729	0.125	0.072	1
Pip5k1b	0.0539389	0.182517	0.1	0.066	1
Mllt6	0.00313802	0.182505	0.127	0.068	1
Vamp4	0.00270673	0.182381	0.236	0.151	1
Spop	0.00838637	0.182228	0.352	0.27	1
Smad7	0.0821178	0.182027	0.168	0.125	1
Serpini1	0.0633324	0.18195	0.114	0.078	1
Rhoj	0.00149935	0.181934	0.141	0.074	1
Gatad2a	0.00125603	0.181871	0.106	0.048	1
Ppt1	0.259534	0.181766	0.203	0.177	1
Utp20	0.000205246	0.181707	0.119	0.05	1
Tbc1d15	0.0113135	0.181698	0.114	0.066	1
Pcdh19	0.00303373	0.181641	0.117	0.06	1
Anxa2	0.00701708	0.181619	0.057	0.022	1
Raph1	0.0141226	0.181494	0.195	0.135	1
Samd5	0.120258	0.181386	0.062	0.04	1
Fam20c	0.00229546	0.181289	0.125	0.064	1
Fmn2	0.0125293	0.18094	0.767	0.658	1
Rbm20	0.025683	0.180885	0.092	0.054	1
Phkb	0.00915272	0.180772	0.637	0.529	1
Hipk2	0.0043673	0.18074	0.531	0.416	1
Aldh1l1	0.00224872	0.180556	0.279	0.189	1
Mapre3	0.0229679	0.180552	0.206	0.147	1
Enpp4	0.0124009	0.18047	0.062	0.028	1
Tmem55a	0.0150148	0.180395	0.263	0.191	1
Ube2e2	0.00203638	0.180362	0.642	0.495	1
Baiap3	0.00616937	0.180226	0.057	0.022	1
Dnajc5	0.00404689	0.180175	0.217	0.139	1
Prkaca	0.0265034	0.18013	0.1	0.06	1
2023-03-03	0.000139482	0.180017	0.333	0.207	1
Pacs1	0.00504162	0.180004	0.222	0.149	1
Sptan1	0.00526178	0.179995	0.428	0.32	1
Arid1b	0.00240592	0.179932	0.518	0.396	1
Atoh8	0.0161244	0.179638	0.046	0.018	1
Bmpr2	0.0014366	0.179547	0.369	0.26	1
Map3k5	6.93203e-05	0.179462	0.144	0.062	1
Klf3	0.00191407	0.179418	0.136	0.072	1
Papd4	0.00961068	0.179415	0.214	0.143	1
Kif1b	0.00230289	0.179394	0.772	0.672	1
Arid4a	0.0277765	0.17934	0.322	0.252	1
Osbpl8	0.00154969	0.179289	0.32	0.217	1
Setd2	0.00319842	0.179179	0.341	0.241	1
Eif5a	0.0190181	0.179117	0.084	0.046	1
Gm21992	0.00201358	0.178995	0.26	0.169	1
Zkscan3	0.00226796	0.178972	0.293	0.199	1
Shroom4	0.016993	0.178914	0.16	0.103	1
Ehmt1	0.00135231	0.178815	0.417	0.294	1
Gga1	0.0286427	0.178801	0.068	0.036	1
Napb	0.0138521	0.178776	0.154	0.099	1
Rps13	0.0289118	0.178763	0.236	0.173	1
Kdm2a	0.00725441	0.178576	0.428	0.334	1
Far1	0.00686319	0.178568	0.244	0.169	1
Top3b	0.000884283	0.178477	0.138	0.07	1
Eif2ak2	0.000497452	0.178473	0.217	0.123	1
Chrna7	0.0426777	0.178379	0.06	0.032	1
Abca1	0.00111828	0.178351	0.352	0.235	1
Ptprk	0.295941	0.178263	0.182	0.155	1
Stx1b	0.0337798	0.178014	0.106	0.066	1
Syt11	0.0018575	0.177946	0.496	0.364	1
Slc39a9	0.0305407	0.177932	0.084	0.048	1
Tmem56	0.0310642	0.177853	0.13	0.083	1
Dag1	0.00506371	0.17784	0.263	0.177	1
Zfp219	0.00224839	0.177792	0.111	0.054	1
Rtp4	0.00934031	0.177771	0.111	0.062	1
Ap4e1	0.0207994	0.177739	0.119	0.074	1
Tmem189	0.00187451	0.177727	0.106	0.05	1
Zfat	0.029499	0.177616	0.087	0.05	1
Mapk8	0.0598972	0.177484	0.214	0.161	1
Cep290	0.00154697	0.177365	0.13	0.066	1
Ppard	0.00246342	0.177311	0.136	0.074	1
Klf12	0.0304084	0.17731	0.564	0.471	1
Snx24	0.00387657	0.177215	0.301	0.209	1
Strn3	0.00634857	0.176849	0.564	0.445	1
Camkmt	0.0202939	0.176847	0.339	0.264	1
Pam	0.00307495	0.17682	0.401	0.294	1
Fip1l1	0.0151707	0.176812	0.255	0.185	1
Csnk1a1	0.00121815	0.176722	0.515	0.376	1
Itga4	0.00171797	0.176656	0.046	0.012	1
Snx13	0.0235753	0.176583	0.238	0.175	1
Stat5b	0.000444851	0.176374	0.312	0.197	1
Dgkz	0.0175779	0.176321	0.114	0.068	1
Nmt2	0.0203639	0.176309	0.195	0.135	1
Mecp2	0.000546419	0.176231	0.304	0.189	1
Aebp2	0.00788291	0.176184	0.179	0.115	1
Rpl37a	0.139841	0.175998	0.187	0.151	1
Mmd	0.00105491	0.175984	0.076	0.028	1
Aaas	0.00315306	0.175799	0.054	0.018	1
Rfx7	0.00328064	0.175633	0.415	0.3	1
Commd10	0.000465753	0.175585	0.163	0.085	1
Prrx1	0.00240345	0.175512	0.26	0.169	1
Pitpna	0.00147119	0.175509	0.271	0.177	1
Samd4b	0.0419841	0.175507	0.108	0.07	1
Hook3	0.00231774	0.175507	0.431	0.31	1
Ptprg	0.00422067	0.175502	0.688	0.583	1
Utp14b	0.0082262	0.175491	0.263	0.183	1
Pdcd4	0.0311529	0.17545	0.165	0.113	1
Cd84	0.00941382	0.175398	0.035	0.01	1
Npas3	0.00115778	0.175373	0.986	0.956	1
Fam189a1	0.0134563	0.175186	0.146	0.091	1
Gm11128	0.0211729	0.175148	0.07	0.036	1
Tmem164	0.045519	0.175115	0.447	0.37	1
Fbxw7	0.00025139	0.175094	0.309	0.193	1
Adcy5	0.00385213	0.175091	0.092	0.044	1
Osbpl2	0.018035	0.175021	0.133	0.083	1
Mbnl2	0.00378022	0.174953	0.661	0.527	1
Ints3	0.0130699	0.174897	0.173	0.113	1
Hs6st2	0.000604917	0.174854	0.16	0.082	1
Ago2	0.000768685	0.174831	0.228	0.133	1
Fto	0.00470197	0.174784	0.461	0.348	1
Zcchc24	0.00293094	0.174587	0.255	0.165	1
Tram1	0.0133583	0.174582	0.095	0.052	1
Nuak1	0.0014729	0.17457	0.081	0.032	1
Gigyf1	0.000329713	0.174441	0.146	0.07	1
Homer3	0.00276886	0.174371	0.092	0.042	1
Zfp251	0.115712	0.174024	0.068	0.044	1
Aff4	0.00370014	0.173909	0.377	0.274	1
Rfx2	0.0027038	0.173849	0.084	0.036	1
Polr3b	0.0023562	0.173828	0.152	0.085	1
Ntrk3	0.00166246	0.173792	0.696	0.583	1
Pclo	0.0216392	0.173677	0.466	0.376	1
Tsc22d2	0.00113862	0.173631	0.263	0.169	1
Mpdz	0.00108944	0.173568	0.252	0.157	1
Cfap44	0.0103854	0.173566	0.079	0.038	1
Ppm1k	0.124644	0.173432	0.114	0.083	1
Cdkn1a	0.00681285	0.173396	0.092	0.046	1
Gm16083	0.0754411	0.173355	0.079	0.05	1
Rbm47	0.00212393	0.173287	0.038	0.008	1
Abhd2	0.0603459	0.173199	0.089	0.058	1
Syt9	0.0417518	0.173095	0.084	0.05	1
Vwc2l	0.420788	0.172892	0.079	0.066	1
Col27a1	0.000449811	0.172854	0.098	0.038	1
Fam172a	0.0167495	0.172833	0.515	0.414	1
Map2k1	0.00934016	0.172778	0.238	0.163	1
Foxn3	0.00491364	0.172648	0.461	0.35	1
Rpl36al	0.0556105	0.17258	0.127	0.087	1
Bcl3	0.000111638	0.172538	0.035	0.002	1
Adamtsl4	0.113952	0.172525	0.068	0.044	1
Mprip	0.000463437	0.172416	0.423	0.284	1
Glra3	0.0831495	0.172227	0.07	0.044	1
Sil1	0.00794498	0.172208	0.22	0.147	1
Dcp1a	0.000149593	0.172201	0.176	0.087	1
Lifr	0.0182463	0.172184	0.312	0.233	1
Timp1	0.00547731	0.172178	0.03	0.006	1
Uhmk1	0.00642682	0.172004	0.098	0.05	1
Arhgef12	0.00280703	0.172001	0.77	0.67	1
Adora1	0.0017517	0.17193	0.157	0.085	1
Fbxo18	0.00927145	0.171879	0.144	0.087	1
Ppfia1	0.026325	0.17185	0.203	0.145	1
Ttbk1	0.00550499	0.171782	0.081	0.038	1
Ap3b1	0.000555509	0.17172	0.352	0.235	1
Sumf1	0.00919805	0.17163	0.076	0.036	1
Ythdf2	0.0225466	0.171596	0.111	0.068	1
Letmd1	0.0213661	0.171537	0.087	0.048	1
Csmd2	0.0051222	0.171514	0.325	0.233	1
Bbs2	0.0869734	0.171501	0.108	0.076	1
Ubr3	0.000603639	0.171499	0.455	0.326	1
Ebf4	0.0104078	0.171471	0.054	0.022	1
Papola	0.0187206	0.171399	0.355	0.27	1
Rims1	0.000781979	0.171074	0.263	0.159	1
Fam198b	0.000553841	0.171053	0.043	0.008	1
Plekha1	0.000668364	0.171052	0.285	0.179	1
Sugct	0.00606672	0.170781	0.293	0.203	1
Usp32	0.0177088	0.170776	0.325	0.245	1
Celf1	0.00415557	0.170717	0.412	0.308	1
Sec24d	0.000846651	0.170631	0.087	0.034	1
Celsr2	0.0688157	0.170577	0.136	0.095	1
Rnf214	0.0084789	0.17033	0.238	0.165	1
Mapkapk3	0.00014749	0.170297	0.049	0.008	1
Grid1	0.00185713	0.170276	0.488	0.354	1
Tnfrsf1a	0.00385883	0.170171	0.079	0.034	1
Zfp536	0.171024	0.170108	0.206	0.169	1
Lonrf2	0.0214928	0.170042	0.114	0.07	1
Qk	0.00439947	0.16997	0.949	0.875	1
Braf	0.00162958	0.169949	0.404	0.29	1
Dkk3	0.00473439	0.16981	0.111	0.058	1
Sh3d19	0.0562545	0.169726	0.195	0.145	1
Sclt1	0.0523278	0.169686	0.314	0.25	1
Lca5	0.0605244	0.169632	0.095	0.062	1
Phf21a	0.00960267	0.169613	0.705	0.571	1
Skiv2l	0.00142775	0.169587	0.065	0.022	1
Rps9	0.560412	0.169584	0.184	0.171	1
Myo1d	0.156261	0.169566	0.125	0.095	1
Mcmbp	0.0265515	0.169396	0.165	0.113	1
Pelp1	0.0664466	0.169386	0.046	0.024	1
Elavl2	0.00219738	0.169362	0.168	0.097	1
Zyg11b	0.000245923	0.169304	0.268	0.161	1
Uhrf1bp1l	0.0244933	0.169302	0.152	0.101	1
Sh3rf1	0.0344231	0.169146	0.168	0.117	1
Ube2d2a	0.00507184	0.169143	0.309	0.219	1
Vcam1	0.0787656	0.16899	0.138	0.099	1
Nsun2	0.00429111	0.168952	0.138	0.078	1
Ergic1	0.00133947	0.168879	0.146	0.078	1
Uvrag	0.0218982	0.168862	0.23	0.165	1
Hoxb3	0.00793506	0.168841	0.13	0.076	1
Zmat3	0.0223497	0.168597	0.13	0.082	1
Gid4	0.0714624	0.168596	0.079	0.05	1
Lair1	0.00461516	0.168583	0.138	0.078	1
Spock1	0.02831	0.168382	0.282	0.211	1
Apoo	0.191939	0.168342	0.095	0.072	1
Wapl	0.00403277	0.168091	0.39	0.288	1
Shisa8	0.0307702	0.168035	0.054	0.026	1
Grn	0.0144212	0.168003	0.1	0.056	1
Pde4a	0.00905129	0.167927	0.103	0.056	1
Cntn6	0.0725771	0.167921	0.184	0.139	1
Zmym2	0.00938517	0.16792	0.29	0.209	1
Trmt5	0.00569168	0.167916	0.03	0.006	1
Ywhaz	0.0431125	0.167888	0.173	0.123	1
Dctd	0.00653954	0.167845	0.057	0.022	1
Tmf1	0.0134989	0.167715	0.106	0.06	1
Flnb	0.0379678	0.167668	0.187	0.137	1
Rplp2	0.191932	0.167645	0.16	0.129	1
Rbl1	0.000711414	0.167301	0.038	0.006	1
Nkg7	5.44144e-05	0.167168	0.038	0.002	1
Kat6a	0.00816776	0.167139	0.244	0.169	1
9030624J02Rik	0.00672467	0.167074	0.255	0.175	1
Tapbpl	0.00972099	0.166981	0.035	0.01	1
Nkx2-2os	0.0021646	0.166976	0.176	0.101	1
Ppp2cb	0.0166638	0.166917	0.138	0.087	1
Gm43154	0.00211389	0.166884	0.024	0.002	1
Sidt2	0.075014	0.166875	0.079	0.05	1
S100a16	0.0169465	0.166859	0.127	0.078	1
Gabbr2	0.0864736	0.166687	0.23	0.185	1
Rnf217	0.0372321	0.166477	0.179	0.125	1
Mknk1	0.094522	0.166467	0.084	0.056	1
Dlgap2	0.0694259	0.166441	0.152	0.109	1
Synrg	0.00756459	0.166411	0.255	0.175	1
Crmp1	0.0557059	0.166401	0.073	0.044	1
Kcnq3	0.00298477	0.166347	0.702	0.569	1
Pxdn	0.00634387	0.166338	0.084	0.04	1
Ccng1	0.000290956	0.166257	0.141	0.064	1
Cntln	0.00264118	0.166206	0.179	0.107	1
Cltc	0.00596472	0.165989	0.301	0.215	1
Sirpa	0.0835326	0.165905	0.149	0.109	1
Tmem245	0.0149404	0.165847	0.26	0.189	1
Zcchc16	0.00851211	0.165761	0.201	0.131	1
Kcnj10	0.0174472	0.16557	0.453	0.354	1
Tmem108	0.0214164	0.165499	0.252	0.183	1
Dcp2	0.00490277	0.165432	0.106	0.054	1
Zfp143	0.0555758	0.165398	0.081	0.05	1
Azin1	0.00105054	0.165368	0.173	0.095	1
Zkscan16	0.0208535	0.165255	0.07	0.036	1
Nek6	0.00281377	0.165248	0.068	0.026	1
Zfp236	0.000576536	0.165246	0.198	0.111	1
Atp8a1	0.0167119	0.165038	0.618	0.517	1
Npr2	0.000410316	0.165008	0.127	0.058	1
Grik1	0.0274007	0.164953	0.098	0.058	1
Tanc2	0.0086425	0.16491	0.585	0.467	1
Jmjd1c	0.00600327	0.164903	0.553	0.429	1
Csnk1g3	0.00035986	0.164835	0.276	0.167	1
Stk11	0.00113536	0.164784	0.1	0.044	1
Clvs1	0.142709	0.164753	0.13	0.099	1
Itpr2	0.000366782	0.164714	0.488	0.346	1
Gfra2	0.0637811	0.16465	0.043	0.022	1
Hook1	0.0015811	0.16455	0.098	0.044	1
Npas2	0.00270684	0.164365	0.618	0.473	1
Rpl36	0.071379	0.164316	0.168	0.125	1
Actr1b	0.041824	0.164281	0.133	0.089	1
Cyp4f15	0.0412375	0.164264	0.038	0.016	1
Sox6	0.000597108	0.16426	0.791	0.646	1
Dek	0.0497757	0.164252	0.103	0.066	1
Sctr	0.0692354	0.163984	0.041	0.02	1
Cog6	0.000427578	0.163877	0.084	0.03	1
Cdh7	0.0274217	0.163838	0.081	0.046	1
Fmr1	0.0274113	0.163828	0.182	0.129	1
Disp1	0.00507345	0.163801	0.125	0.068	1
Sec23ip	0.00944615	0.163532	0.095	0.05	1
Dera	0.00962164	0.163485	0.087	0.044	1
Eif4b	0.0184524	0.163382	0.111	0.066	1
Zfp467	0.0314803	0.163359	0.065	0.034	1
Zbed4	0.115896	0.163228	0.1	0.072	1
Adamts6	0.182532	0.162503	0.252	0.215	1
Plod3	0.00207897	0.162366	0.079	0.032	1
Gpatch4	0.00521374	0.162334	0.051	0.018	1
Sec14l1	0.0306349	0.1623	0.119	0.076	1
Dhx15	0.0880161	0.162243	0.184	0.141	1
S1pr5	0.0427334	0.162146	0.046	0.022	1
Negr1	0.0172223	0.162108	0.867	0.769	1
Dpy19l1	0.0465803	0.162106	0.138	0.095	1
Wbscr16	0.00089729	0.161979	0.07	0.024	1
Cntnap5a	0.0026462	0.161915	0.276	0.183	1
Hace1	0.0965976	0.1619	0.165	0.125	1
Sema4b	0.0525623	0.161865	0.154	0.109	1
Fap	0.00285105	0.16174	0.033	0.006	1
Hif1a	0.0203571	0.161694	0.42	0.332	1
Nkain3	0.122121	0.161676	0.179	0.141	1
Rimbp2	0.11959	0.161665	0.163	0.127	1
Cse1l	0.00912118	0.161538	0.13	0.076	1
Sh3pxd2b	0.00568457	0.161526	0.363	0.26	1
Zmym4	0.0317719	0.161454	0.447	0.362	1
Tln2	0.160121	0.161356	0.263	0.217	1
Meis1	0.00710946	0.161271	0.55	0.437	1
Parp4	0.000178438	0.16127	0.163	0.078	1
4933427D14Rik	0.0315958	0.161269	0.106	0.066	1
Slc25a12	0.00110472	0.16124	0.447	0.322	1
Gm27032	0.175842	0.161154	0.054	0.036	1
Vwa5a	0.00936869	0.161004	0.089	0.046	1
Rnf215	0.00121164	0.160989	0.146	0.076	1
Phactr1	0.0294256	0.160975	0.371	0.288	1
Nfatc1	0.001596	0.160841	0.054	0.016	1
Zfp780b	0.00626424	0.160808	0.081	0.038	1
Ep300	0.0134522	0.160771	0.249	0.175	1
Rnf216	0.00769533	0.160594	0.32	0.231	1
Eif4e	0.00532445	0.160364	0.198	0.125	1
Gbf1	0.000633468	0.160355	0.447	0.3	1
Scarb2	0.0470374	0.160189	0.247	0.189	1
Rpgr	0.00486631	0.160181	0.146	0.085	1
Ccdc85a	0.0534268	0.160137	0.488	0.402	1
Hnrnpl	0.000657237	0.160047	0.331	0.215	1
Cnksr3	0.0906997	0.159974	0.103	0.072	1
Rgs9	0.00699905	0.15997	0.043	0.014	1
Apobec3	0.00077311	0.15992	0.1	0.042	1
Nalcn	0.0145907	0.159756	0.19	0.127	1
Emid1	0.000433756	0.159612	0.035	0.004	1
Xrn1	0.00623043	0.159597	0.425	0.32	1
Zmym5	6.82149e-05	0.15946	0.244	0.131	1
Slitrk5	0.119362	0.159365	0.065	0.042	1
Dlgap3	0.0194645	0.159347	0.062	0.03	1
Slc13a3	0.0546748	0.159347	0.081	0.05	1
Sacs	0.0254511	0.159306	0.133	0.085	1
Smpd4	0.104001	0.159285	0.084	0.056	1
Chp1	0.00887618	0.159177	0.182	0.117	1
Fam162a	0.0079298	0.15913	0.287	0.205	1
Fam129b	0.0108474	0.15909	0.038	0.012	1
Lyz2	0.00134612	0.159083	0.051	0.014	1
Purb	0.0132429	0.159081	0.179	0.117	1
Arhgap23	0.0256485	0.159027	0.298	0.227	1
Patl1	0.0240101	0.158974	0.111	0.068	1
Adrb1	0.00516309	0.158942	0.068	0.028	1
Tubgcp4	0.080936	0.158815	0.114	0.08	1
Ubash3b	0.0762244	0.158801	0.179	0.135	1
Cep112	0.0349315	0.158731	0.146	0.097	1
Zfyve28	0.0178462	0.158453	0.092	0.052	1
Ifnar2	0.0191407	0.158401	0.1	0.058	1
Bmp2k	0.0212497	0.158132	0.314	0.237	1
Zfp950	0.0256305	0.158114	0.409	0.314	1
Sema6a	0.0101322	0.158101	0.238	0.167	1
Tpt1	0.327687	0.157874	0.285	0.254	1
Arap1	0.000676656	0.157812	0.165	0.085	1
Nwd2	0.0190978	0.157745	0.073	0.038	1
Pacrgl	0.0137388	0.157728	0.098	0.054	1
Cabp1	0.0100792	0.157633	0.127	0.076	1
Cog5	0.0127439	0.15754	0.39	0.296	1
Smim3	0.0456889	0.157526	0.057	0.03	1
Plcb1	0.232408	0.15749	0.864	0.855	1
Rragb	0.00910815	0.157412	0.163	0.101	1
Pms1	0.052161	0.157331	0.103	0.066	1
Mfsd1	0.0648952	0.157184	0.057	0.032	1
Cic	0.0063294	0.157167	0.081	0.038	1
Zdhhc14	0.0544835	0.157109	0.304	0.241	1
Aqp4	7.23441e-05	0.156941	0.762	0.606	1
Pprc1	0.0151631	0.156921	0.07	0.034	1
Rttn	0.00164641	0.15691	0.144	0.076	1
Exoc2	0.0104471	0.156904	0.244	0.173	1
Tcp1	0.0400622	0.156896	0.144	0.097	1
Repin1	0.00818453	0.156844	0.046	0.016	1
Lgmn	0.0546481	0.156741	0.214	0.161	1
Rbm27	0.000851973	0.156679	0.23	0.137	1
Rbm12	0.000398409	0.156583	0.057	0.014	1
Gm27247	0.0242718	0.156513	0.041	0.016	1
Slc35d2	0.00535334	0.156496	0.038	0.01	1
Sec31a	0.000152119	0.156479	0.171	0.082	1
Apobec1	0.00654202	0.156471	0.081	0.038	1
Zswim8	0.0221091	0.156424	0.176	0.119	1
Zc3h7b	0.0790195	0.156403	0.136	0.097	1
Ccdc66	0.0937211	0.156323	0.136	0.099	1
Smarca4	0.00171122	0.156219	0.225	0.139	1
Dis3	0.00655212	0.156081	0.06	0.024	1
Ei24	0.0225597	0.156017	0.171	0.115	1
Dhtkd1	0.00646264	0.155842	0.119	0.066	1
Anapc10	0.00272794	0.155784	0.171	0.101	1
Zfp202	0.00502524	0.155779	0.038	0.01	1
Ikbkb	0.00692933	0.155718	0.168	0.103	1
Clasp1	0.0189595	0.155712	0.377	0.298	1
Zfp507	0.00769883	0.155693	0.138	0.082	1
Sp100	0.00281933	0.155671	0.041	0.01	1
Nudt4	0.0281768	0.155669	0.125	0.08	1
Pum1	0.00979196	0.155639	0.374	0.284	1
Jph4	0.0035022	0.155498	0.087	0.04	1
Usp4	0.0161326	0.155367	0.192	0.131	1
Rab27b	0.502721	0.155331	0.076	0.066	1
Tmem184c	0.0104484	0.155301	0.108	0.06	1
Ehbp1	0.00497048	0.155287	0.591	0.483	1
Iqsec2	0.00960915	0.155279	0.211	0.141	1
Fktn	0.419505	0.155251	0.146	0.131	1
Smarcd3	0.0361558	0.155232	0.141	0.095	1
B3glct	0.0454644	0.155174	0.103	0.066	1
Nae1	0.113592	0.155111	0.168	0.129	1
Cdh10	0.0440687	0.155082	0.707	0.626	1
Nup98	0.00802195	0.155013	0.279	0.199	1
Gramd1b	0.00691325	0.154941	0.455	0.352	1
Susd4	0.110702	0.154917	0.152	0.115	1
Anks3	0.0542419	0.154716	0.165	0.119	1
Ercc5	0.0154814	0.154539	0.133	0.082	1
Ildr2	0.0119141	0.154517	0.211	0.141	1
Lats1	0.0220152	0.154435	0.141	0.091	1
Cbx7	0.00246581	0.154407	0.084	0.036	1
Pdxdc1	0.0367434	0.154358	0.214	0.151	1
Iars2	0.00499159	0.154311	0.211	0.135	1
Srgn	0.047448	0.154152	0.024	0.008	1
Ptchd2	0.0856277	0.154086	0.07	0.044	1
Pus7	0.026345	0.154028	0.122	0.078	1
Abhd4	0.00673824	0.154009	0.087	0.042	1
Kitl	0.0585498	0.153989	0.084	0.052	1
Atp11c	0.000289637	0.153892	0.22	0.123	1
Akt1s1	0.0222466	0.153798	0.041	0.016	1
Pik3cb	0.0292517	0.153758	0.133	0.087	1
BC030336	0.00190785	0.153734	0.195	0.115	1
Tvp23a	0.0205645	0.153685	0.076	0.04	1
Kcnh7	0.12189	0.153668	0.19	0.149	1
Trim56	0.00015418	0.153592	0.049	0.008	1
Ftx	0.0649656	0.153577	0.198	0.151	1
Nr3c2	0.0118576	0.153491	0.713	0.592	1
Sema4d	7.02695e-05	0.153348	0.136	0.056	1
Med1	0.0392077	0.153337	0.176	0.125	1
Ank1	0.189322	0.153294	0.13	0.103	1
Wars2	0.00115826	0.153234	0.136	0.068	1
Kcnk10	0.00351058	0.152952	0.1	0.05	1
Safb2	0.00243664	0.152938	0.263	0.171	1
Osbpl6	0.115862	0.152926	0.274	0.227	1
Rel	0.04362	0.152883	0.079	0.046	1
Zfp654	0.00236843	0.152803	0.241	0.155	1
Gnaz	0.0195905	0.152761	0.084	0.046	1
Ccdc88c	0.000271218	0.152563	0.244	0.139	1
Wdr11	0.000669643	0.152519	0.138	0.068	1
Nrf1	0.01349	0.152366	0.42	0.322	1
Abcc5	0.0269353	0.152225	0.401	0.318	1
Yy1	0.00855481	0.152183	0.163	0.101	1
Lpcat2	0.119993	0.152141	0.084	0.058	1
Anxa6	0.00127146	0.15213	0.146	0.076	1
Sh3bp4	0.00839172	0.15211	0.046	0.016	1
[truncated: 19,819 more rows]

## Sheet: T_cell.markers
Gene	p_val	avg_log2FC	pct.1	pct.2	p_val_adj
Gm43291	4.17591e-17	0.547196	0.754	0.105	9.11101e-13
Ptgds	1.47222e-16	-1.60794	0.58	0.895	3.21209e-12
Gm42418	8.90679e-14	0.761624	1	1	1.94328e-09
Lsamp	5.77518e-11	1.47937	0.807	0.421	1.26003e-06
Fcrl1	1.28416e-10	-0.598352	0.001	0.053	2.80178e-06
Ubb	2.55786e-10	-1.12611	0.312	0.667	5.58074e-06
Gm26807	7.2093e-10	-0.178771	0	0.035	1.57293e-05
Gm44066	7.2093e-10	-0.310553	0	0.035	1.57293e-05
2210406O10Rik	7.2093e-10	-0.320648	0	0.035	1.57293e-05
Pou4f2	7.2093e-10	-0.352637	0	0.035	1.57293e-05
1810009A15Rik	7.2093e-10	-0.37011	0	0.035	1.57293e-05
2310074N15Rik	7.2093e-10	-0.401559	0	0.035	1.57293e-05
Ctrl	7.2093e-10	-0.417903	0	0.035	1.57293e-05
Gm16156	7.2093e-10	-0.483097	0	0.035	1.57293e-05
Tsix	9.19461e-10	-1.38363	0.038	0.211	2.00608e-05
Zfp524	1.55467e-08	-0.594642	0.002	0.053	0.000339198
Mrps34	2.81078e-08	-0.949507	0.011	0.105	0.000613257
Meg3	5.07182e-08	1.17357	0.828	0.561	0.00110657
Nrxn3	6.74209e-08	1.52924	0.606	0.228	0.00147099
Cntnap2	7.42696e-08	1.57041	0.618	0.246	0.00162041
Rsf1os2	2.01147e-07	-1.17765	0.023	0.14	0.00438862
Kcnip4	6.62575e-07	1.5024	0.584	0.211	0.0144561
Kcnd2	7.47193e-07	1.67672	0.445	0.105	0.0163023
Fth1	8.28739e-07	-0.89072	0.42	0.667	0.0180814
Spa17	9.34197e-07	-0.527735	0.001	0.035	0.0203823
Popdc2	9.34197e-07	-0.571552	0.001	0.035	0.0203823
Cacnb3	9.566e-07	-0.36004	0.001	0.035	0.0208711
Nrg1	1.37046e-06	1.96321	0.355	0.035	0.0299007
Gm13919	1.5317e-06	-0.546995	0.006	0.07	0.0334187
Sgcz	1.56193e-06	1.47003	0.559	0.211	0.0340782
Gm13561	1.56558e-06	-1.23688	0.047	0.193	0.0341578
Tspan6	1.77234e-06	-0.676499	0.006	0.07	0.038669
Nrg3	1.90663e-06	1.16471	0.6	0.281	0.0415988
Lingo2	2.04315e-06	0.46967	0.49	0.14	0.0445775
Fam155a	2.09067e-06	1.88556	0.368	0.053	0.0456143
Pcsk1n	2.94715e-06	-0.888494	0.366	0.649	0.064301
Trim30c	2.97266e-06	-0.887425	0.011	0.088	0.0648574
Csmd1	2.99451e-06	1.60707	0.433	0.105	0.0653343
Skp1a	2.99649e-06	-1.03219	0.028	0.14	0.0653775
Nkain2	4.74133e-06	0.505669	0.579	0.175	0.103446
Cadm2	5.44537e-06	1.25319	0.58	0.281	0.118807
Pcdh9	6.14343e-06	0.629269	0.843	0.491	0.134037
Nefm	6.42335e-06	-1.09996	0.098	0.281	0.140145
Gm16093	7.27131e-06	-1.30527	0.062	0.211	0.158645
Ctnna2	9.86568e-06	1.55708	0.405	0.105	0.215249
Wdr83	1.08275e-05	-0.718124	0.018	0.105	0.236234
Gm37748	1.34373e-05	-0.067386	0	0.018	0.293176
Hsf3	1.34373e-05	-0.067386	0	0.018	0.293176
Gm12462	1.34373e-05	-0.067386	0	0.018	0.293176
Gm20635	1.34373e-05	-0.067386	0	0.018	0.293176
Olfr658	1.34373e-05	-0.067386	0	0.018	0.293176
Ros1	1.34373e-05	-0.067386	0	0.018	0.293176
Txnl4b	1.34373e-05	-0.067386	0	0.018	0.293176
Pgr15l	1.34373e-05	-0.0911827	0	0.018	0.293176
Col4a6	1.34373e-05	-0.0911827	0	0.018	0.293176
4930458D05Rik	1.34373e-05	-0.0911827	0	0.018	0.293176
Gm12472	1.34373e-05	-0.0923138	0	0.018	0.293176
Fam109b	1.34373e-05	-0.0923138	0	0.018	0.293176
Yipf7	1.34373e-05	-0.093681	0	0.018	0.293176
Gm14426	1.34373e-05	-0.116502	0	0.018	0.293176
Gm44025	1.34373e-05	-0.116502	0	0.018	0.293176
Gm26554	1.34373e-05	-0.116502	0	0.018	0.293176
4933415A04Rik	1.34373e-05	-0.116502	0	0.018	0.293176
Tm4sf5	1.34373e-05	-0.116502	0	0.018	0.293176
Tcte3	1.34373e-05	-0.116502	0	0.018	0.293176
RP23-11L1.4	1.34373e-05	-0.126651	0	0.018	0.293176
AW551984	1.34373e-05	-0.126651	0	0.018	0.293176
Rpp25	1.34373e-05	-0.126651	0	0.018	0.293176
Slc5a10	1.34373e-05	-0.131593	0	0.018	0.293176
Pdlim4	1.34373e-05	-0.143543	0	0.018	0.293176
Gm17541	1.34373e-05	-0.143543	0	0.018	0.293176
Hrasls5	1.34373e-05	-0.143543	0	0.018	0.293176
Trim6	1.34373e-05	-0.149659	0	0.018	0.293176
Gm28892	1.34373e-05	-0.181975	0	0.018	0.293176
Corin	1.34373e-05	-0.181975	0	0.018	0.293176
Gm16181	1.34373e-05	-0.181975	0	0.018	0.293176
Gm10848	1.34373e-05	-0.184095	0	0.018	0.293176
Map3k6	1.34373e-05	-0.184095	0	0.018	0.293176
4930556M19Rik	1.34373e-05	-0.184095	0	0.018	0.293176
Gm16333	1.34373e-05	-0.184499	0	0.018	0.293176
G430095P16Rik	1.34373e-05	-0.184499	0	0.018	0.293176
Xpnpep2	1.34373e-05	-0.199499	0	0.018	0.293176
Ap4b1	1.34373e-05	-0.199499	0	0.018	0.293176
Gm11755	1.34373e-05	-0.199499	0	0.018	0.293176
Gm16174	1.34373e-05	-0.217534	0	0.018	0.293176
Gm20632	1.34373e-05	-0.225496	0	0.018	0.293176
Tarm1	1.34373e-05	-0.225496	0	0.018	0.293176
Cfap77	1.34373e-05	-0.248825	0	0.018	0.293176
Krtap17-1	1.34373e-05	-0.248825	0	0.018	0.293176
Gm11872	1.34373e-05	-0.253828	0	0.018	0.293176
Ptges3l	1.34373e-05	-0.25434	0	0.018	0.293176
Pcdha3	1.34373e-05	-0.260373	0	0.018	0.293176
Gm20695	1.34373e-05	-0.264466	0	0.018	0.293176
Gm44196	1.34373e-05	-0.268403	0	0.018	0.293176
Gm11963	1.34373e-05	-0.268403	0	0.018	0.293176
Iqca	1.34373e-05	-0.268975	0	0.018	0.293176
Abcc2	1.34373e-05	-0.268975	0	0.018	0.293176
Ccdc89	1.34373e-05	-0.276642	0	0.018	0.293176
Gm14372	1.34373e-05	-0.276945	0	0.018	0.293176
Hnf4g	1.34373e-05	-0.281896	0	0.018	0.293176
P2rx2	1.34373e-05	-0.287682	0	0.018	0.293176
Slc25a21	1.34373e-05	-0.289997	0	0.018	0.293176
Gm3716	1.34373e-05	-0.294397	0	0.018	0.293176
Klb	1.34373e-05	-0.294397	0	0.018	0.293176
Sox5os2	1.34373e-05	-0.294397	0	0.018	0.293176
Gm5493	1.34373e-05	-0.305451	0	0.018	0.293176
Gm14525	1.34373e-05	-0.309196	0	0.018	0.293176
Dao	1.34373e-05	-0.309196	0	0.018	0.293176
B3gnt6	1.34373e-05	-0.309196	0	0.018	0.293176
Gstm6	1.34373e-05	-0.310338	0	0.018	0.293176
Tmem255b	1.34373e-05	-0.310338	0	0.018	0.293176
5033426O07Rik	1.34373e-05	-0.31072	0	0.018	0.293176
Gm15996	1.34373e-05	-0.31072	0	0.018	0.293176
Spata21	1.34373e-05	-0.313035	0	0.018	0.293176
Hyal3	1.34373e-05	-0.313035	0	0.018	0.293176
1110006O24Rik	1.34373e-05	-0.314206	0	0.018	0.293176
Uts2b	1.34373e-05	-0.314206	0	0.018	0.293176
Lrrc75aos2	1.34373e-05	-0.383586	0	0.018	0.293176
Baalc	1.34373e-05	-0.383586	0	0.018	0.293176
Insl5	1.34373e-05	-0.398157	0	0.018	0.293176
Gm9774	1.34373e-05	-0.42653	0	0.018	0.293176
Wnt7a	1.34373e-05	-0.42653	0	0.018	0.293176
Cdc20b	1.34373e-05	-0.42653	0	0.018	0.293176
Gm26874	1.34373e-05	-0.42653	0	0.018	0.293176
Nkpd1	1.34373e-05	-0.427983	0	0.018	0.293176
Angptl7	1.34373e-05	-0.430919	0	0.018	0.293176
Gata1	1.34373e-05	-0.531345	0	0.018	0.293176
AU019990	1.34373e-05	-0.548228	0	0.018	0.293176
Lrrc4c	1.4105e-05	1.20218	0.561	0.246	0.307743
Timm8b	1.50885e-05	-0.889717	0.024	0.123	0.3292
Thoc5	1.55679e-05	-0.82513	0.03	0.14	0.339661
Fam96b	1.6737e-05	-0.899241	0.008	0.07	0.365168
Nrxn1	1.69357e-05	1.13774	0.607	0.281	0.369503
Fbxo2	1.8497e-05	-0.653752	0.013	0.088	0.403568
Syf2	2.06114e-05	-0.913301	0.025	0.123	0.449698
Tmem261	2.26533e-05	-0.631316	0.005	0.053	0.494249
Gfra4	2.50726e-05	-0.429084	0.005	0.053	0.547035
Bcas1os2	2.83518e-05	-0.787774	0.026	0.123	0.61858
Fuca2	2.94047e-05	-0.902735	0.019	0.105	0.641551
Dlg2	3.21461e-05	1.1686	0.528	0.211	0.701363
Gm13748	3.49043e-05	-0.217119	0.002	0.035	0.761542
Tas1r3	3.49043e-05	-0.353035	0.002	0.035	0.761542
Gm10687	3.49043e-05	-0.491151	0.002	0.035	0.761542
Nme2	3.49043e-05	-0.499774	0.002	0.035	0.761542
4930403P22Rik	3.49043e-05	-0.537614	0.002	0.035	0.761542
Dgkk	3.49043e-05	-0.641606	0.002	0.035	0.761542
Adap2os	3.55228e-05	-0.403105	0.002	0.035	0.775036
Acd	3.61517e-05	-0.277636	0.002	0.035	0.788757
Gm26789	3.61517e-05	-0.327733	0.002	0.035	0.788757
Mir17hg	3.61517e-05	-0.338419	0.002	0.035	0.788757
Apobec2	3.67911e-05	-0.271813	0.002	0.035	0.802708
Adgrb3	3.69355e-05	1.40871	0.409	0.123	0.805858
Lyplal1	3.74413e-05	-0.357289	0.002	0.035	0.816894
Psmb5	4.27545e-05	-1.14468	0.051	0.175	0.932819
Arap2	4.95437e-05	1.72737	0.28	0.035	1
Itgae	0.00228503	1.56441	0.142	0	1
Cadps	0.000523669	1.52958	0.227	0.035	1
Nbea	7.94131e-05	1.52883	0.334	0.088	1
Ctnnd2	0.000320095	1.50816	0.269	0.053	1
Rims2	0.000205042	1.44562	0.261	0.035	1
Etl4	0.000785961	1.40257	0.197	0.018	1
Tmem163	0.00219011	1.38482	0.198	0.035	1
Ntm	0.00063177	1.35957	0.274	0.07	1
C4b	0.00134277	1.35364	0.155	0	1
Grik2	7.73282e-05	1.34976	0.449	0.175	1
Cntnap5a	0.00475	1.32402	0.2	0.053	1
Gpc5	0.000643008	1.30507	0.236	0.035	1
Btbd9	0.00118561	1.30214	0.309	0.123	1
Cntn5	0.0021766	1.29828	0.202	0.035	1
Nxph1	0.00464654	1.298	0.177	0.035	1
Sgcd	0.00385399	1.29769	0.129	0	1
Mgat4c	0.000770392	1.29477	0.273	0.07	1
Ikzf2	0.0638714	1.28275	0.299	0.193	1
Frmd4a	0.000671755	1.28197	0.255	0.053	1
Hs6st3	0.00138353	1.27143	0.188	0.018	1
Lrrtm4	8.54643e-05	1.26993	0.411	0.14	1
Car10	0.00127736	1.24701	0.19	0.018	1
Numb	0.00175369	1.24344	0.149	0	1
Galntl6	0.00244751	1.24291	0.285	0.105	1
Ddhd1	0.00156454	1.23405	0.152	0	1
Ppfia2	0.00513584	1.20563	0.151	0.018	1
Brinp3	0.0202475	1.19645	0.201	0.088	1
Ralgapa2	0.000487315	1.19429	0.264	0.053	1
Pcdh7	0.00133831	1.18002	0.31	0.105	1
Rbfox1	0.000318456	1.16854	0.373	0.123	1
Cntnap5b	0.00831741	1.16637	0.11	0	1
Prkg1	0.00185336	1.16137	0.235	0.053	1
Ext1	0.000564765	1.15849	0.262	0.053	1
Unc13c	0.00802116	1.15499	0.111	0	1
Ptprt	0.00802116	1.15429	0.111	0	1
Agbl4	0.0065436	1.15344	0.147	0.018	1
Xkr4	0.00187725	1.13754	0.233	0.053	1
Map2	0.00445476	1.13715	0.186	0.035	1
Plcb1	0.00621613	1.11347	0.149	0.018	1
Negr1	0.000913519	1.11297	0.318	0.105	1
Braf	0.00460372	1.11185	0.18	0.035	1
Myo5a	0.00294053	1.10541	0.167	0.018	1
Hecw1	0.00961278	1.1024	0.106	0	1
Rims1	0.00234438	1.09842	0.205	0.035	1
Itgav	0.0130522	1.0971	0.198	0.07	1
Dlgap1	0.00425294	1.09496	0.234	0.07	1
Tgfbr3	0.0103323	1.09326	0.104	0	1
Gria3	0.0145012	1.08998	0.151	0.035	1
Macrod2	0.00785964	1.08835	0.271	0.123	1
1700112E06Rik	0.0214687	1.08463	0.163	0.053	1
Kcnc2	0.00668016	1.08108	0.147	0.018	1
Ptprg	0.00894225	1.07694	0.108	0	1
Anks1	0.0064479	1.07664	0.116	0	1
Rasa2	0.0064479	1.07558	0.116	0	1
Grid2	0.000404032	1.06632	0.467	0.228	1
Usp48	0.0044155	1.05788	0.182	0.035	1
Mdga2	0.000100392	1.05536	0.562	0.298	1
Setbp1	0.0171195	1.0525	0.215	0.088	1
Dst	0.00207682	1.05018	0.348	0.158	1
Slc4a10	0.0206149	1.0472	0.115	0.018	1
Hs3st5	0.0282821	1.04363	0.106	0.018	1
Yme1l1	0.0153683	1.04011	0.122	0.018	1
Nf1	0.0023078	1.0371	0.229	0.053	1
Tenm4	0.00542446	1.03464	0.154	0.018	1
Pde4d	0.00154484	1.03151	0.352	0.14	1
Otud7a	0.0282987	1.0298	0.153	0.053	1
Lclat1	0.0119326	1.02798	0.101	0	1
Fam193a	0.00358661	1.02336	0.216	0.053	1
Adam17	0.0103323	1.01275	0.104	0	1
Stxbp5l	0.0123691	1.00923	0.1	0	1
Cntn1	0.0259858	1.00907	0.158	0.053	1
Galnt13	0.0151	1.00787	0.154	0.035	1
Samd12	0.018333	1.00744	0.09	0	1
Nsmce2	0.00795038	1.00558	0.216	0.07	1
Ryr2	0.0190757	1.0029	0.144	0.035	1
Cdh18	0.00381805	1.0024	0.285	0.105	1
Fbxo11	0.00906166	0.998587	0.251	0.105	1
Hip1	0.00165315	0.997195	0.407	0.193	1
Ccser1	0.00225638	0.992796	0.349	0.14	1
Mark3	0.00596179	0.99126	0.268	0.105	1
Lrfn5	0.00744339	0.991166	0.223	0.07	1
Lhfpl3	0.0145226	0.99111	0.177	0.053	1
Cntn4	0.0108171	0.991093	0.189	0.053	1
Nlgn1	0.000402657	0.988974	0.539	0.281	1
Myt1l	0.0171798	0.985302	0.122	0.018	1
Prkch	0.00189957	0.983905	0.505	0.333	1
Ctla4	0.0479154	0.981142	0.095	0.018	1
Med12l	0.0128212	0.977831	0.099	0	1
Gm28928	0.016676	0.976714	0.124	0.018	1
Gtf2i	0.0313839	0.976156	0.214	0.105	1
Adgrl3	0.00104936	0.975989	0.386	0.158	1
Slit2	0.018333	0.974344	0.09	0	1
Srgap3	0.0101802	0.96566	0.164	0.035	1
Clasp2	0.0042975	0.964607	0.257	0.088	1
Efna5	0.0219041	0.96378	0.085	0	1
Enah	0.0196996	0.962776	0.116	0.018	1
Kcnh7	0.0336628	0.960577	0.129	0.035	1
Jazf1	0.0220145	0.958316	0.116	0.018	1
Pwwp2a	0.0218781	0.954026	0.113	0.018	1
Furin	0.0400137	0.949721	0.069	0	1
Eps15l1	0.0092716	0.949365	0.107	0	1
Eml6	0.0426484	0.94617	0.144	0.053	1
Sntg1	0.00901427	0.942486	0.193	0.053	1
Nhs	0.0290953	0.942424	0.078	0	1
Tspan5	0.0203563	0.941551	0.19	0.07	1
Pcdh15	0.00507229	0.935721	0.278	0.105	1
Chl1	0.0204002	0.935411	0.087	0	1
Msi2	0.00102611	0.932206	0.471	0.246	1
Focad	0.00937975	0.931754	0.14	0.018	1
Rnf111	0.0333184	0.928782	0.193	0.088	1
Lrp1b	0.000235796	0.926473	0.638	0.368	1
Ube2k	0.0226696	0.925531	0.207	0.088	1
Rnf166	0.0164722	0.923818	0.092	0	1
Mast2	0.0137745	0.923348	0.097	0	1
Rmst	0.0172004	0.923347	0.123	0.018	1
Pcdh11x	0.0111442	0.921343	0.136	0.018	1
Ube2d3	0.00180516	0.916215	0.242	0.053	1
Ptpra	0.0278767	0.912584	0.196	0.088	1
Amfr	0.0103323	0.91114	0.104	0	1
Adamts6	0.012529	0.909853	0.204	0.07	1
Laptm5	0.0335943	0.90617	0.177	0.07	1
Btbd7	0.0293869	0.905919	0.177	0.07	1
Foxn2	0.0218677	0.902048	0.114	0.018	1
Zfp106	0.0119326	0.900017	0.101	0	1
Acaca	0.0178853	0.897404	0.171	0.053	1
Dab1	0.0169935	0.891516	0.152	0.035	1
C1qa	0.00757766	0.890652	0.273	0.105	1
Akap6	0.0347853	0.890314	0.233	0.123	1
Med13l	0.0210784	0.888741	0.212	0.088	1
Fam208a	0.0162091	0.883743	0.221	0.088	1
Zswim6	0.0204053	0.883613	0.234	0.105	1
Asic2	0.00782874	0.882671	0.287	0.123	1
Baz1a	0.033393	0.882661	0.179	0.07	1
Tasp1	0.0352394	0.882648	0.153	0.053	1
Fgf14	0.000520876	0.882636	0.542	0.281	1
Tmem131	0.032005	0.880878	0.154	0.053	1
Rit2	0.027104	0.877894	0.079	0	1
Adarb2	0.0302114	0.876141	0.132	0.035	1
Zfp91	0.0153169	0.871374	0.127	0.018	1
Ptk2b	0.00612371	0.869615	0.274	0.105	1
Fam19a1	0.0448263	0.865545	0.123	0.035	1
Dennd1a	0.00125874	0.864619	0.366	0.14	1
Dach1	0.0644319	0.864405	0.085	0.018	1
Rbms3	0.0656249	0.862442	0.109	0.035	1
Tanc2	0.0502847	0.860251	0.256	0.158	1
Srpk2	0.0187341	0.859187	0.299	0.158	1
Syt1	0.0159852	0.857692	0.306	0.158	1
Ube2e2	0.0853263	0.856744	0.222	0.14	1
A230006K03Rik	0.0235173	0.854658	0.083	0	1
Arel1	0.0196868	0.854504	0.088	0	1
Sema5a	0.0235173	0.852456	0.083	0	1
Luzp2	0.0312847	0.851468	0.131	0.035	1
Rapgef2	0.0140308	0.851152	0.204	0.07	1
H2-Aa	0.034289	0.847248	0.132	0.035	1
Abl2	0.0378565	0.846545	0.128	0.035	1
Fmnl1	0.0371682	0.846415	0.1	0.018	1
Pten	0.0564123	0.845464	0.201	0.105	1
Tap1	0.0104769	0.839035	0.167	0.035	1
Zfp148	0.0106693	0.838805	0.284	0.123	1
Osbpl3	0.0401704	0.837403	0.174	0.07	1
Abcc5	0.0330912	0.836923	0.152	0.053	1
Arid5b	0.0111008	0.836766	0.395	0.228	1
Magi3	0.0803193	0.834317	0.079	0.018	1
Vps13b	0.00695789	0.832458	0.371	0.193	1
Peli1	0.00562759	0.831943	0.395	0.228	1
Nell1	0.0386224	0.83155	0.07	0	1
Astn2	0.0433857	0.831005	0.124	0.035	1
L3mbtl3	0.0659314	0.830863	0.112	0.035	1
Phactr2	0.06253	0.830033	0.14	0.053	1
Ncam2	0.00351558	0.829995	0.4	0.211	1
Abcc4	0.0243674	0.828196	0.082	0	1
Nab1	0.0219314	0.822959	0.117	0.018	1
Fbxo28	0.0261596	0.821253	0.08	0	1
Cttnbp2	0.10406	0.82076	0.16	0.088	1
Grip1	0.0318679	0.820555	0.183	0.07	1
Shprh	0.0537718	0.819638	0.116	0.035	1
Rbpj	0.0826911	0.818217	0.281	0.193	1
Tmem135	0.0403298	0.816771	0.172	0.07	1
Kcnn2	0.0347318	0.815821	0.073	0	1
Nkg7	0.0282891	0.81411	0.232	0.105	1
Ankrd17	0.00883235	0.813626	0.362	0.193	1
Gfpt1	0.0437487	0.810438	0.096	0.018	1
Ankrd12	0.0137139	0.81012	0.417	0.263	1
Cdk6	0.0308058	0.810066	0.162	0.053	1
Grin2a	0.0697971	0.808454	0.083	0.018	1
Igf1r	0.0738785	0.808256	0.154	0.07	1
Srp72	0.0301447	0.807844	0.077	0	1
Trpm3	0.00797618	0.804137	0.225	0.07	1
Gabra2	0.106967	0.799105	0.072	0.018	1
Nfkbiz	0.0312316	0.798976	0.076	0	1
Rgs7	0.0291638	0.798789	0.163	0.053	1
Spock2	0.0501639	0.798674	0.094	0.018	1
Dgkh	0.107661	0.798531	0.097	0.035	1
Hif1a	0.110006	0.797772	0.201	0.123	1
Ern1	0.0301447	0.797432	0.077	0	1
Zmynd8	0.0106436	0.795924	0.24	0.088	1
Kcnj3	0.0933485	0.795857	0.102	0.035	1
Vwa8	0.0377346	0.79349	0.152	0.053	1
Cux1	0.0624909	0.792376	0.182	0.088	1
Ddx1	0.0301447	0.791512	0.077	0	1
Rnf19b	0.027104	0.790346	0.079	0	1
Fut8	0.035451	0.789676	0.237	0.123	1
Arhgap6	0.0261596	0.789107	0.08	0	1
Kctd8	0.0450549	0.788961	0.096	0.018	1
E2f3	0.021139	0.788757	0.086	0	1
Slmap	0.0358907	0.788634	0.176	0.07	1
Tpst2	0.0297692	0.786325	0.109	0.018	1
Nae1	0.0290953	0.783947	0.078	0	1
Ppp2r2b	0.0309799	0.779431	0.186	0.07	1
Ube2e1	0.0584942	0.778667	0.088	0.018	1
Sptbn1	0.00689944	0.776757	0.278	0.105	1
Scn3a	0.0705567	0.776607	0.055	0	1
Tox	0.0140673	0.774629	0.484	0.333	1
Rev3l	0.0241717	0.773806	0.271	0.14	1
Cacna2d1	0.0350421	0.773796	0.133	0.035	1
Baz2a	0.0930444	0.773672	0.1	0.035	1
Plcb4	0.0798137	0.773296	0.105	0.035	1
Pid1	0.0386224	0.773175	0.07	0	1
Pou2f1	0.0397653	0.773062	0.15	0.053	1
Maml3	0.04988	0.772552	0.092	0.018	1
Tjp1	0.0635484	0.772086	0.135	0.053	1
Abl1	0.0327748	0.767796	0.104	0.018	1
Il18r1	0.0296997	0.767657	0.188	0.07	1
Epha6	0.0907948	0.765449	0.103	0.035	1
Gpc6	0.0673624	0.76522	0.136	0.053	1
Plekhm2	0.0219041	0.764699	0.085	0	1
Wnk1	0.00429656	0.764458	0.504	0.298	1
Nav3	0.0240204	0.764173	0.317	0.175	1
Cntln	0.103253	0.763542	0.098	0.035	1
Itgal	0.0134828	0.762081	0.25	0.105	1
Limch1	0.0642291	0.762061	0.201	0.105	1
Dcc	0.0176851	0.76204	0.293	0.14	1
Nr3c2	0.021865	0.760781	0.118	0.018	1
Ahcyl2	0.0321263	0.760659	0.186	0.07	1
Rab1a	0.0911838	0.76016	0.101	0.035	1
Cracr2a	0.0601956	0.758801	0.09	0.018	1
Disp2	0.0477599	0.757046	0.065	0	1
Pbx1	0.0312316	0.755713	0.076	0	1
Kcnq1ot1	0.00513799	0.755025	0.307	0.123	1
Dgkb	0.0391917	0.754885	0.153	0.053	1
Camk4	0.0125132	0.754784	0.313	0.14	1
5330434G04Rik	0.070888	0.754454	0.155	0.07	1
Acsbg1	0.0969246	0.752342	0.075	0.018	1
Gabrb3	0.0348166	0.752217	0.201	0.088	1
Plekha5	0.0208614	0.75193	0.243	0.105	1
Unc80	0.0621359	0.751548	0.138	0.053	1
Zfp385b	0.100289	0.750891	0.074	0.018	1
Csmd3	0.0038713	0.749893	0.48	0.263	1
Tnik	0.0121462	0.74778	0.421	0.246	1
Gtdc1	0.00876347	0.745094	0.251	0.088	1
Thrb	0.0429484	0.745027	0.067	0	1
Lamc1	0.0526355	0.744549	0.091	0.018	1
Zfp266	0.0243369	0.742227	0.115	0.018	1
Il1rapl1	0.00577881	0.741935	0.424	0.228	1
Hs6st2	0.0874952	0.738925	0.078	0.018	1
Kdm5b	0.0488556	0.736675	0.095	0.018	1
Robo1	0.0555622	0.736179	0.141	0.053	1
Gria1	0.0557929	0.734449	0.091	0.018	1
Rab12	0.079902	0.73164	0.08	0.018	1
Ago3	0.0430646	0.730538	0.195	0.088	1
Psd4	0.0317952	0.73035	0.108	0.018	1
Chd9	0.0128032	0.730185	0.262	0.105	1
Itpr2	0.0247599	0.729304	0.302	0.158	1
Adcy2	0.0657132	0.728003	0.056	0	1
Smc6	0.02059	0.727154	0.147	0.035	1
Cacnb2	0.0914645	0.725944	0.104	0.035	1
Atp8a2	0.0443475	0.72591	0.098	0.018	1
Cdk14	0.0301466	0.724637	0.11	0.018	1
Galk2	0.0788324	0.723552	0.08	0.018	1
Cpeb4	0.0892732	0.723359	0.126	0.053	1
Dpp10	0.0798229	0.72276	0.177	0.088	1
Vps13c	0.0566508	0.722417	0.164	0.07	1
Trim56	0.11828	0.722389	0.093	0.035	1
Matr3	0.050126	0.721649	0.167	0.07	1
Rora	0.00334956	0.721214	0.32	0.123	1
RP23-231J2.1	0.0186296	0.721152	0.123	0.018	1
Commd10	0.0312316	0.719826	0.076	0	1
Tdrd3	0.0290953	0.719654	0.078	0	1
Grin2b	0.097317	0.71957	0.102	0.035	1
Hip1r	0.0492504	0.718553	0.093	0.018	1
Wbscr17	0.0477599	0.715343	0.065	0	1
Dmd	0.0387441	0.715267	0.242	0.123	1
Tenm3	0.0476396	0.715266	0.151	0.053	1
Eml1	0.108306	0.713631	0.119	0.053	1
Mapk14	0.0307832	0.712734	0.108	0.018	1
Il2rb	0.0456405	0.712547	0.124	0.035	1
Ahctf1	0.0933576	0.71208	0.101	0.035	1
A830080D01Rik	0.120646	0.711955	0.093	0.035	1
Ell2	0.0807858	0.711944	0.079	0.018	1
Tspan13	0.0244549	0.711857	0.116	0.018	1
Stim1	0.0402113	0.710653	0.243	0.123	1
Mtus2	0.041455	0.70767	0.068	0	1
Grm7	0.00120352	0.706403	0.43	0.193	1
Il1rapl2	0.0731137	0.705619	0.054	0	1
Nav2	0.0445399	0.705469	0.124	0.035	1
Plxna4	0.0612078	0.703618	0.058	0	1
Luc7l2	0.0110341	0.702828	0.503	0.333	1
Ttc28	0.084815	0.702699	0.104	0.035	1
Fbxl17	0.00891429	0.702083	0.44	0.281	1
Rasa1	0.00841235	0.701256	0.271	0.105	1
Lamp2	0.0320382	0.700855	0.184	0.07	1
Irf2bp2	0.0372795	0.700354	0.071	0	1
Setd5	0.0202612	0.699994	0.309	0.158	1
Bbx	0.0534236	0.699459	0.213	0.105	1
Gm44174	0.0665485	0.698445	0.22	0.123	1
RP24-274B19.1	0.0570156	0.698209	0.06	0	1
Gria2	0.0368814	0.697734	0.339	0.211	1
Cbfb	0.053465	0.695551	0.144	0.053	1
Dym	0.0935598	0.695189	0.125	0.053	1
Gzma	0.120887	0.693857	0.041	0	1
Hivep3	0.0832373	0.693717	0.129	0.053	1
Dock7	0.0612078	0.693237	0.058	0	1
Mapk10	0.0685907	0.692451	0.158	0.07	1
Unc5d	0.139195	0.692265	0.135	0.07	1
Sgms1	0.0265745	0.692089	0.214	0.088	1
Slc7a14	0.0657132	0.691879	0.056	0	1
Ncbp3	0.0400137	0.6915	0.069	0	1
Nckap5	0.059074	0.690416	0.059	0	1
Brk1	0.0494813	0.687263	0.064	0	1
Chst11	0.080729	0.687222	0.175	0.088	1
Tap2	0.0468298	0.685692	0.167	0.07	1
Pan3	0.020048	0.685228	0.316	0.158	1
Casp8ap2	0.0301447	0.684137	0.077	0	1
Akt3	0.0391053	0.684027	0.311	0.193	1
Nploc4	0.041455	0.683342	0.068	0	1
Snhg11	0.0020877	0.68266	0.773	0.632	1
Med15	0.114144	0.682315	0.119	0.053	1
Sec24a	0.0557502	0.682303	0.143	0.053	1
Cysltr2	0.101251	0.682132	0.074	0.018	1
Cdh12	0.068091	0.679722	0.055	0	1
Chpt1	0.0444956	0.678941	0.067	0	1
Nhlrc2	0.118232	0.67825	0.094	0.035	1
Ikbkb	0.14957	0.676526	0.132	0.07	1
Ctss	0.0380724	0.674731	0.306	0.175	1
Thsd7b	0.0477599	0.674487	0.065	0	1
Sipa1l1	0.0149213	0.674397	0.254	0.105	1
Lyz2	0.0612078	0.67356	0.058	0	1
Paip2	0.0750219	0.673301	0.155	0.07	1
Sox5	0.100673	0.673238	0.074	0.018	1
Cpq	0.167453	0.672807	0.085	0.035	1
Cdk17	0.0221139	0.67258	0.323	0.175	1
Kansl1	0.00558429	0.672413	0.527	0.333	1
Usp32	0.088208	0.671098	0.191	0.105	1
Dlgap2	0.0531138	0.670778	0.062	0	1
Tet3	0.125237	0.670222	0.138	0.07	1
Inpp4b	0.00369044	0.667303	0.768	0.649	1
Fam105a	0.0881047	0.666483	0.153	0.07	1
Gabrb1	0.0984023	0.666458	0.127	0.053	1
Ebf2	0.068091	0.664765	0.055	0	1
Klhl29	0.0612078	0.662732	0.058	0	1
Tmlhe	0.0494813	0.662021	0.064	0	1
Sccpdh	0.041455	0.661975	0.068	0	1
Ntng2	0.041455	0.66133	0.068	0	1
Trim37	0.059074	0.65947	0.059	0	1
Gnaq	0.0574201	0.658925	0.25	0.14	1
Edil3	0.0743003	0.657844	0.341	0.228	1
Cep83	0.194334	0.655181	0.08	0.035	1
Rabgap1l	0.00768393	0.654712	0.666	0.509	1
Plppr4	0.0612078	0.653994	0.058	0	1
Cyba	0.137021	0.653916	0.177	0.105	1
Sqstm1	0.0610115	0.653717	0.09	0.018	1
Cntn2	0.106034	0.651943	0.098	0.035	1
Lockd	0.0680911	0.651899	0.055	0	1
Klf12	0.134079	0.651718	0.067	0.018	1
Vezt	0.0355267	0.650276	0.105	0.018	1
Ppp3r1	0.0531138	0.649699	0.062	0	1
Aff2	0.408785	0.649469	0.079	0.053	1
Trps1	0.0158632	0.64931	0.341	0.175	1
Dnajc11	0.059074	0.64916	0.059	0	1
Khdrbs2	0.0787103	0.648496	0.111	0.035	1
Me3	0.0731137	0.647509	0.054	0	1
Tmem184c	0.0612078	0.647347	0.058	0	1
Nucks1	0.0574298	0.64704	0.091	0.018	1
Map3k3	0.100512	0.646325	0.146	0.07	1
Vps13d	0.0487352	0.646208	0.174	0.07	1
Rbm10	0.0947551	0.643455	0.076	0.018	1
C1qc	0.0615999	0.642351	0.09	0.018	1
Ppm1e	0.109644	0.641828	0.073	0.018	1
Neto1	0.0731137	0.641228	0.054	0	1
Zfc3h1	0.112494	0.64107	0.184	0.105	1
Uxs1	0.120782	0.640576	0.069	0.018	1
Tnr	0.0723388	0.640091	0.085	0.018	1
Synrg	0.0652282	0.639371	0.139	0.053	1
Tmem260	0.098319	0.639229	0.101	0.035	1
B3gat3	0.165596	0.637026	0.085	0.035	1
Rpl39	0.261701	0.636814	0.093	0.053	1
Yipf4	0.117837	0.636764	0.07	0.018	1
5730522E02Rik	0.0757657	0.63535	0.053	0	1
Lrrcc1	0.0570156	0.634885	0.06	0	1
Gramd4	0.0757657	0.634674	0.053	0	1
Dclk1	0.0723833	0.634533	0.111	0.035	1
Flrt2	0.0813697	0.634252	0.051	0	1
Pde10a	0.0752468	0.633467	0.11	0.035	1
Plaa	0.0474285	0.633222	0.097	0.018	1
Dock1	0.0965127	0.632482	0.102	0.035	1
mt-Atp8	0.0785163	0.632479	0.052	0	1
Srr	0.0531138	0.632445	0.062	0	1
Wdr26	0.0591258	0.632349	0.139	0.053	1
Elavl3	0.0506688	0.632242	0.121	0.035	1
Foxn3	0.094043	0.630658	0.284	0.193	1
Usp38	0.116727	0.63015	0.07	0.018	1
Mipol1	0.0708325	0.630109	0.085	0.018	1
Osbpl9	0.114179	0.629985	0.165	0.088	1
Ube2l3	0.164016	0.62896	0.085	0.035	1
Rbms1	0.0269321	0.628684	0.261	0.123	1
Ahdc1	0.0612078	0.628246	0.058	0	1
Evi5	0.0657132	0.627279	0.056	0	1
Unc79	0.124303	0.62614	0.095	0.035	1
Map4k2	0.0601956	0.625775	0.09	0.018	1
Faim2	0.132525	0.625059	0.116	0.053	1
Ythdc1	0.0162097	0.624671	0.158	0.035	1
Snap91	0.0899333	0.6245	0.104	0.035	1
Stat3	0.0872888	0.624257	0.239	0.14	1
2610037D02Rik	0.0969626	0.624048	0.103	0.035	1
Usf2	0.0512651	0.623848	0.063	0	1
Ralgapb	0.0501639	0.622697	0.122	0.035	1
Rbbp7	0.0444956	0.622547	0.067	0	1
Bicd1	0.041417	0.622401	0.155	0.053	1
Hcn1	0.0775165	0.622166	0.134	0.053	1
Picalm	0.0296022	0.621705	0.351	0.211	1
Celf4	0.119512	0.621622	0.12	0.053	1
Tbcd	0.0599151	0.621439	0.116	0.035	1
Kirrel3	0.0482496	0.621348	0.201	0.088	1
Trappc12	0.0512651	0.620889	0.063	0	1
Lats1	0.370242	0.619387	0.102	0.07	1
Mllt3	0.0289678	0.61934	0.445	0.298	1
Gpr158	0.0761377	0.619128	0.135	0.053	1
4930402H24Rik	0.121724	0.619034	0.237	0.158	1
Gbf1	0.136694	0.618133	0.198	0.123	1
B3gntl1	0.059074	0.618059	0.059	0	1
Sik3	0.0244533	0.617888	0.411	0.246	1
Ammecr1	0.134332	0.617757	0.067	0.018	1
Cpox	0.041455	0.616734	0.068	0	1
Arid1a	0.0366743	0.616332	0.231	0.105	1
Dgkd	0.115886	0.61633	0.164	0.088	1
Sash3	0.153191	0.613624	0.063	0.018	1
Copg2	0.0766887	0.613621	0.134	0.053	1
Camta1	0.0265996	0.613553	0.194	0.07	1
Srgap2	0.0597241	0.611997	0.283	0.175	1
Hook3	0.0728088	0.611213	0.18	0.088	1
Fry	0.0728429	0.60953	0.161	0.07	1
Pld5	0.08433	0.60933	0.05	0	1
Sorbs2	0.0663977	0.609136	0.116	0.035	1
Parp6	0.0612078	0.608929	0.058	0	1
Osbpl6	0.116885	0.607482	0.097	0.035	1
Mgat5	0.0897459	0.606828	0.172	0.088	1
Zfp182	0.0786621	0.606501	0.157	0.07	1
Snx24	0.0477599	0.606134	0.065	0	1
Mfhas1	0.0634198	0.605713	0.057	0	1
Xbp1	0.146024	0.604979	0.065	0.018	1
Mms22l	0.165929	0.604469	0.061	0.018	1
Ero1l	0.0570156	0.604351	0.06	0	1
Park2	0.0665858	0.603847	0.21	0.105	1
Etv6	0.0183799	0.601442	0.266	0.123	1
Eif4enif1	0.0953956	0.59869	0.102	0.035	1
Arhgap24	0.136369	0.597894	0.067	0.018	1
Eif4g1	0.150547	0.596613	0.155	0.088	1
Mtmr1	0.225738	0.596335	0.077	0.035	1
Ddx55	0.165929	0.59588	0.061	0.018	1
Tbx21	0.106158	0.595653	0.127	0.053	1
Snd1	0.0726152	0.595149	0.227	0.123	1
Irf2	0.0577023	0.594955	0.269	0.158	1
Upp2	0.136113	0.594729	0.067	0.018	1
Enpp5	0.0874015	0.594583	0.049	0	1
Golph3l	0.0705567	0.593491	0.055	0	1
Hopx	0.0657132	0.593221	0.056	0	1
Trrap	0.15675	0.592801	0.087	0.035	1
Wtap	0.0722008	0.592741	0.085	0.018	1
Ptpn1	0.0198914	0.592365	0.149	0.035	1
Magi2	0.000477099	0.590867	0.605	0.316	1
Ssbp1	0.127361	0.590602	0.068	0.018	1
Pon2	0.159731	0.590446	0.062	0.018	1
Fam19a2	0.155213	0.590316	0.063	0.018	1
Fto	0.0342187	0.590062	0.25	0.123	1
Ica1	0.0813697	0.588696	0.051	0	1
Mtf2	0.0835976	0.588592	0.132	0.053	1
Acsl1	0.0612078	0.587675	0.058	0	1
C1qb	0.0854361	0.587491	0.155	0.07	1
Rgs7bp	0.173335	0.586532	0.06	0.018	1
Rtcb	0.0813697	0.585975	0.051	0	1
Arhgap39	0.0903229	0.585798	0.152	0.07	1
Nbeal1	0.0935965	0.585654	0.151	0.07	1
Ap3b1	0.0291748	0.585271	0.193	0.07	1
Ehbp1	0.0260148	0.585124	0.143	0.035	1
Dlg1	0.0910695	0.584785	0.276	0.175	1
Paip1	0.0731137	0.583775	0.054	0	1
Pacs2	0.219164	0.583693	0.1	0.053	1
Zc3h6	0.272023	0.583301	0.071	0.035	1
Eif5	0.125111	0.58307	0.095	0.035	1
Garnl3	0.136369	0.583062	0.067	0.018	1
Mxi1	0.20367	0.582674	0.079	0.035	1
Slc8a3	0.160629	0.582556	0.062	0.018	1
A430078G23Rik	0.290404	0.581906	0.091	0.053	1
Anp32b	0.068091	0.581836	0.055	0	1
Arhgap21	0.100322	0.581667	0.126	0.053	1
Osbp	0.103198	0.581364	0.074	0.018	1
Grik1	0.0785163	0.580718	0.052	0	1
Ank3	0.0388933	0.580508	0.329	0.193	1
Mkx	0.104596	0.580399	0.044	0	1
Pclo	0.0666997	0.58038	0.187	0.088	1
Tmtc1	0.08433	0.579542	0.05	0	1
A830018L16Rik	0.0938968	0.579463	0.047	0	1
Mob1b	0.11717	0.57941	0.07	0.018	1
Nasp	0.0705567	0.57913	0.055	0	1
Cenpc1	0.0887956	0.577654	0.105	0.035	1
Uba3	0.08433	0.577298	0.05	0	1
Nek1	0.190127	0.577113	0.081	0.035	1
Trim9	0.0973304	0.577056	0.046	0	1
Ppp1r9a	0.181383	0.57665	0.128	0.07	1
Ptprm	0.0922154	0.5765	0.078	0.018	1
Gm26816	0.0705567	0.575961	0.055	0	1
Ncor2	0.126405	0.574728	0.068	0.018	1
Ntan1	0.059074	0.573968	0.059	0	1
Stxbp6	0.13828	0.573695	0.115	0.053	1
Atp2b4	0.0838803	0.572803	0.158	0.07	1
Plek	0.156962	0.571829	0.063	0.018	1
Abhd16a	0.0785163	0.571823	0.052	0	1
Gphn	0.00652811	0.571816	0.645	0.439	1
Uggt2	0.0905888	0.571656	0.048	0	1
Uri1	0.0715432	0.571342	0.162	0.07	1
Klhl32	0.106559	0.57087	0.075	0.018	1
Chchd3	0.168774	0.570672	0.21	0.14	1
Elavl1	0.197779	0.569183	0.103	0.053	1
Kcnq5	0.0084679	0.569164	0.228	0.07	1
Bckdhb	0.0985761	0.568799	0.103	0.035	1
Aff4	0.0991596	0.567427	0.193	0.105	1
Pip5k1a	0.11062	0.567376	0.099	0.035	1
Sptbn4	0.0874015	0.567366	0.049	0	1
Hs3st4	0.123979	0.567	0.07	0.018	1
Nol4	0.103788	0.566395	0.075	0.018	1
Gm20732	0.0634198	0.566009	0.057	0	1
Zfp804a	0.289264	0.565402	0.091	0.053	1
Rpl37a	0.0887415	0.565383	0.155	0.07	1
Setd7	0.297026	0.56531	0.149	0.105	1
Chic2	0.209805	0.565007	0.123	0.07	1
Rad21	0.174995	0.564077	0.084	0.035	1
Unkl	0.0657132	0.563914	0.056	0	1
Phka2	0.0657132	0.563127	0.056	0	1
Jarid2	0.0870831	0.562994	0.239	0.14	1
Cnksr2	0.213952	0.562847	0.055	0.018	1
Gabrg2	0.112431	0.562516	0.043	0	1
Lrrc8c	0.080387	0.562203	0.205	0.105	1
Ift80	0.059074	0.562136	0.059	0	1
Tshz1	0.0588806	0.56211	0.091	0.018	1
Atp6v0a1	0.135232	0.561997	0.14	0.07	1
Zcchc16	0.180064	0.56188	0.059	0.018	1
Zfp646	0.117392	0.561792	0.07	0.018	1
Gbe1	0.0712649	0.561669	0.086	0.018	1
Slc2a13	0.200775	0.561503	0.056	0.018	1
Abca3	0.084153	0.561495	0.081	0.018	1
Mmd	0.167794	0.561234	0.061	0.018	1
Il6st	0.102418	0.56105	0.076	0.018	1
RP23-54G8.4	0.0731137	0.561037	0.054	0	1
Ppp2r4	0.103787	0.560936	0.074	0.018	1
Reep1	0.0973303	0.560206	0.046	0	1
Rhot1	0.217063	0.559814	0.1	0.053	1
Lars	0.362646	0.559454	0.084	0.053	1
Snapc1	0.0813697	0.558535	0.051	0	1
Sbf2	0.188475	0.557633	0.148	0.088	1
Nfat5	0.0475713	0.557537	0.328	0.211	1
Naa20	0.0752426	0.55753	0.136	0.053	1
Rictor	0.0955212	0.557521	0.191	0.105	1
Mctp2	0.187512	0.557118	0.226	0.158	1
Fbxo38	0.109359	0.556793	0.099	0.035	1
Usp14	0.0860629	0.556658	0.079	0.018	1
AI314180	0.104389	0.556432	0.21	0.123	1
Hdac7	0.0431907	0.556381	0.129	0.035	1
Zbtb7a	0.357043	0.55587	0.124	0.088	1
Dnajb4	0.0757657	0.555437	0.053	0	1
Ylpm1	0.0691778	0.555436	0.166	0.07	1
Mki67	0.139892	0.553626	0.037	0	1
Pik3cd	0.108707	0.552933	0.232	0.14	1
Gabrg3	0.12954	0.552641	0.119	0.053	1
Nalcn	0.0635955	0.552326	0.141	0.053	1
Man1a	0.267797	0.552184	0.233	0.175	1
Dpp6	0.0509203	0.551848	0.267	0.14	1
Ccdc88a	0.176014	0.550333	0.226	0.158	1
Fbxl20	0.0967848	0.550275	0.176	0.088	1
Vti1a	0.132027	0.549875	0.315	0.228	1
Cers5	0.17374	0.549565	0.108	0.053	1
Grm5	0.00266671	0.549436	0.325	0.123	1
Brd2	0.146024	0.549391	0.065	0.018	1
Pik3cb	0.0757657	0.548954	0.053	0	1
Dscam	0.286839	0.548797	0.176	0.123	1
Plxna2	0.116033	0.548785	0.072	0.018	1
Cit	0.0660894	0.548533	0.089	0.018	1
Smc5	0.0324224	0.54815	0.108	0.018	1
Arhgef11	0.131787	0.548116	0.067	0.018	1
Acbd3	0.292451	0.547981	0.091	0.053	1
Tmem164	0.0875725	0.547883	0.157	0.07	1
Cxcl13	0.104596	0.547625	0.044	0	1
Trp53	0.184649	0.546954	0.058	0.018	1
BC052040	0.0791449	0.546866	0.083	0.018	1
Mthfs	0.126585	0.546698	0.118	0.053	1
Ubxn2a	0.107794	0.546311	0.073	0.018	1
Dock4	0.365048	0.546097	0.14	0.105	1
Sh3rf1	0.0888899	0.545887	0.08	0.018	1
Gramd1b	0.0930173	0.545639	0.277	0.175	1
Sybu	0.20783	0.545229	0.102	0.053	1
Tmem5	0.0731137	0.545219	0.054	0	1
Nat8l	0.112431	0.545129	0.043	0	1
Smad5	0.0785164	0.545054	0.052	0	1
Tnrc6a	0.0857261	0.544691	0.29	0.193	1
Ttc39c	0.142161	0.544569	0.14	0.07	1
Trmt2b	0.0785163	0.544184	0.052	0	1
Ints6	0.0656354	0.544053	0.168	0.07	1
Pigx	0.0785164	0.543749	0.052	0	1
Bend6	0.178925	0.543649	0.085	0.035	1
Sorcs1	0.145169	0.543425	0.18	0.105	1
Phf2	0.0813697	0.543205	0.051	0	1
D5Ertd579e	0.168544	0.543051	0.109	0.053	1
Cd2ap	0.178962	0.542941	0.106	0.053	1
Eps15	0.251786	0.542736	0.174	0.123	1
Ptprd	0.00100721	0.541652	0.655	0.368	1
Tenm2	0.0413915	0.54156	0.433	0.298	1
Lgi3	0.127122	0.541348	0.068	0.018	1
Slc8a1	0.195742	0.540373	0.257	0.193	1
Prpf3	0.0731137	0.540025	0.054	0	1
Nptn	0.0842917	0.539893	0.336	0.228	1
Sema6a	0.112692	0.539701	0.098	0.035	1
Slc25a12	0.106459	0.537904	0.145	0.07	1
Dcakd	0.197831	0.537854	0.056	0.018	1
Dlc1	0.230565	0.537841	0.053	0.018	1
Cab39	0.0641725	0.537598	0.188	0.088	1
Tacc2	0.100895	0.537488	0.045	0	1
Top2a	0.100895	0.537194	0.045	0	1
Ispd	0.162437	0.536799	0.062	0.018	1
Zfp608	0.0965804	0.536774	0.076	0.018	1
Rab11fip1	0.0938968	0.536542	0.047	0	1
Ubr3	0.168272	0.536278	0.231	0.158	1
Rbm4b	0.0688809	0.536116	0.087	0.018	1
Sp3	0.107314	0.535747	0.149	0.07	1
Apba2	0.116578	0.535511	0.042	0	1
Clstn1	0.0587923	0.535239	0.145	0.053	1
Rasgrf2	0.112431	0.535181	0.043	0	1
Gas2	0.0905888	0.534779	0.048	0	1
Hipk2	0.0871931	0.534392	0.191	0.105	1
Elovl5	0.122808	0.534218	0.096	0.035	1
Cdh13	0.0912707	0.534154	0.079	0.018	1
Kif13a	0.145999	0.533756	0.134	0.07	1
Anxa6	0.198244	0.533606	0.104	0.053	1
Uba2	0.107179	0.533353	0.074	0.018	1
Cables1	0.120887	0.532975	0.041	0	1
Cnih4	0.0973303	0.532311	0.046	0	1
Pik3ap1	0.266637	0.532009	0.116	0.07	1
Uso1	0.117842	0.531978	0.121	0.053	1
Spata6	0.213743	0.531978	0.079	0.035	1
Stambpl1	0.147203	0.531787	0.091	0.035	1
Kcnab1	0.345816	0.531549	0.126	0.088	1
Ankrd44	0.0236945	0.531413	0.585	0.456	1
Rrbp1	0.261088	0.5314	0.194	0.14	1
Pms1	0.0905888	0.531333	0.048	0	1
Def6	0.0844723	0.531242	0.081	0.018	1
Ddi2	0.170584	0.531221	0.109	0.053	1
Fam49b	0.094299	0.531071	0.421	0.298	1
Cd247	0.164482	0.530932	0.331	0.246	1
Trak2	0.0874015	0.530397	0.049	0	1
Cadm1	0.15325	0.529536	0.216	0.14	1
Zfp710	0.250475	0.529481	0.074	0.035	1
Cnot7	0.137072	0.529438	0.067	0.018	1
Gde1	0.162404	0.529379	0.088	0.035	1
Pign	0.206045	0.529304	0.145	0.088	1
Tmem151a	0.128565	0.52913	0.068	0.018	1
Kcnb2	0.126006	0.529005	0.142	0.07	1
2023-03-05	0.168179	0.528868	0.086	0.035	1
Mbd5	0.0316767	0.528543	0.311	0.175	1
Atad2b	0.21163	0.52815	0.255	0.193	1
Pdcd6ip	0.0968204	0.528014	0.128	0.053	1
Pglyrp1	0.120887	0.527562	0.041	0	1
Usp19	0.104596	0.52718	0.044	0	1
Tshz2	0.185721	0.526905	0.107	0.053	1
Col25a1	0.116578	0.526621	0.042	0	1
Zfp654	0.27501	0.526358	0.154	0.105	1
Itsn2	0.044798	0.525771	0.31	0.175	1
Prr5l	0.404188	0.525766	0.18	0.14	1
Golim4	0.331433	0.525629	0.066	0.035	1
Ube4b	0.101388	0.525601	0.127	0.053	1
Scai	0.0712733	0.525537	0.186	0.088	1
Slc26a11	0.230565	0.525148	0.053	0.018	1
Bclaf1	0.0894674	0.524812	0.285	0.175	1
Klhl24	0.0630311	0.524659	0.09	0.018	1
Myef2	0.23332	0.524294	0.099	0.053	1
Gpatch8	0.076565	0.524218	0.339	0.228	1
Dhdds	0.115402	0.523732	0.071	0.018	1
Slain2	0.0501287	0.523678	0.096	0.018	1
Sertad2	0.124006	0.523496	0.096	0.035	1
Sltm	0.100701	0.523408	0.278	0.175	1
Nfia	0.236722	0.523072	0.2	0.14	1
Wdfy3	0.23177	0.52282	0.12	0.07	1
Snap25	0.241761	0.522468	0.25	0.193	1
Gzmk	0.116578	0.522343	0.042	0	1
Slc3a2	0.202599	0.521716	0.104	0.053	1
Epha5	0.287986	0.521685	0.113	0.07	1
Dip2c	0.0907782	0.521546	0.213	0.123	1
Lcorl	0.0214336	0.520863	0.202	0.07	1
Ppp1r21	0.269528	0.520805	0.115	0.07	1
Hnrnpl	0.126172	0.520731	0.165	0.088	1
Cntn3	0.0612228	0.520666	0.119	0.035	1
Yipf5	0.217735	0.520658	0.079	0.035	1
Itgb7	0.131423	0.520195	0.144	0.07	1
Grm1	0.201063	0.519953	0.082	0.035	1
Sorcs3	0.0601319	0.519595	0.091	0.018	1
Gm26848	0.0933633	0.519488	0.079	0.018	1
Kcnk5	0.108439	0.519453	0.043	0	1
2023-09-09	0.214341	0.519394	0.079	0.035	1
Ppp1r16b	0.0337585	0.519276	0.33	0.193	1
Arl5b	0.0905888	0.518544	0.048	0	1
Gkap1	0.120537	0.518511	0.07	0.018	1
Eml4	0.124104	0.518402	0.251	0.158	1
Znhit6	0.0905888	0.517066	0.048	0	1
Mapre3	0.0657132	0.516784	0.056	0	1
Kdm1a	0.112991	0.516561	0.099	0.035	1
Ak5	0.0973304	0.516297	0.046	0	1
Foxk2	0.122823	0.516224	0.07	0.018	1
Cbx7	0.0813697	0.515221	0.051	0	1
Kcnma1	0.195383	0.514285	0.147	0.088	1
Grin1	0.223823	0.514014	0.079	0.035	1
Smc4	0.0942582	0.513831	0.129	0.053	1
Atr	0.382145	0.513773	0.103	0.07	1
Frmpd4	0.159315	0.513663	0.115	0.053	1
Dmxl2	0.17973	0.513487	0.059	0.018	1
Elovl6	0.212524	0.513445	0.103	0.053	1
AW549877	0.0938968	0.512597	0.047	0	1
Por	0.0973304	0.512551	0.046	0	1
Pdlim5	0.252381	0.512536	0.074	0.035	1
Adcy8	0.202258	0.511967	0.056	0.018	1
Sppl2a	0.0679169	0.510992	0.116	0.035	1
Tmem132b	0.173013	0.510661	0.06	0.018	1
Klra1	0.162147	0.510481	0.033	0	1
Lrrc8b	0.0817892	0.510287	0.081	0.018	1
Ndrg1	0.0680911	0.51018	0.055	0	1
Ttc39b	0.204707	0.509804	0.291	0.228	1
Cntnap5c	0.200405	0.509764	0.056	0.018	1
Hexb	0.175512	0.509363	0.175	0.105	1
Wapl	0.10168	0.509173	0.236	0.14	1
Ddx21	0.199554	0.509162	0.081	0.035	1
Rab11fip3	0.155213	0.508745	0.063	0.018	1
Sh3glb1	0.0819105	0.508036	0.135	0.053	1
Zfp943	0.136882	0.507809	0.067	0.018	1
Cyth3	0.223823	0.507151	0.079	0.035	1
Slc48a1	0.0612078	0.506936	0.058	0	1
Cox6a1	0.175589	0.506627	0.085	0.035	1
Golga1	0.0914428	0.505632	0.079	0.018	1
Cds1	0.120887	0.505417	0.041	0	1
Golgb1	0.184753	0.505216	0.129	0.07	1
Lpcat2	0.0813697	0.504579	0.051	0	1
Thsd7a	0.0939579	0.504269	0.106	0.035	1
Ttn	0.150575	0.503208	0.035	0	1
Rcan2	0.243028	0.502935	0.076	0.035	1
Tnf	0.35823	0.502876	0.042	0.018	1
Rfwd3	0.115777	0.502838	0.073	0.018	1
Xpo4	0.103299	0.502715	0.075	0.018	1
Mpzl1	0.107794	0.502583	0.073	0.018	1
Akap10	0.117458	0.502076	0.191	0.105	1
Nudcd1	0.108439	0.501779	0.043	0	1
Fam129a	0.0649548	0.501738	0.14	0.053	1
Apol7e	0.104752	0.501105	0.076	0.018	1
Rbm26	0.0620789	0.500653	0.259	0.14	1
Crot	0.206184	0.500331	0.08	0.035	1
Grik5	0.13002	0.500194	0.039	0	1
Fmn2	0.19585	0.499395	0.082	0.035	1
Strn3	0.0789442	0.498932	0.311	0.193	1
Ganab	0.226085	0.498527	0.077	0.035	1
Ercc5	0.302098	0.498336	0.068	0.035	1
Myo1f	0.443346	0.498322	0.226	0.193	1
Crk	0.125942	0.498078	0.121	0.053	1
Trappc9	0.317918	0.497847	0.187	0.14	1
Zfhx3	0.277381	0.497601	0.071	0.035	1
D430041D05Rik	0.125365	0.496741	0.04	0	1
Gab2	0.0492325	0.495842	0.146	0.053	1
Cep68	0.130999	0.495764	0.068	0.018	1
Lsm7	0.0973304	0.495672	0.046	0	1
Gnao1	0.213751	0.495184	0.166	0.105	1
Zfp24	0.0874015	0.494564	0.049	0	1
Fam126a	0.213931	0.494358	0.102	0.053	1
Epg5	0.0705567	0.494159	0.055	0	1
Ckap5	0.161765	0.494103	0.197	0.123	1
Dph5	0.0905888	0.494059	0.048	0	1
Dpyd	0.184018	0.49399	0.084	0.035	1
Ankfn1	0.112431	0.49336	0.043	0	1
Crebbp	0.0967646	0.493354	0.318	0.211	1
Dicer1	0.0805207	0.493229	0.11	0.035	1
Ssr2	0.108439	0.493202	0.043	0	1
Cntn6	0.0976156	0.493073	0.105	0.035	1
Gm12239	0.116578	0.493043	0.042	0	1
Txlng	0.0829062	0.491507	0.135	0.053	1
Atxn1	0.028344	0.491053	0.683	0.579	1
Ankrd16	0.100895	0.490649	0.045	0	1
mt-Co2	0.0387567	0.490613	0.731	0.596	1
Cpsf2	0.120887	0.490405	0.041	0	1
Clvs2	0.13002	0.490138	0.039	0	1
Synj2	0.0511753	0.489653	0.095	0.018	1
Zmat1	0.104596	0.489378	0.044	0	1
Frmd5	0.160692	0.489316	0.297	0.193	1
Nr6a1	0.432729	0.489146	0.117	0.088	1
Gm15987	0.232257	0.489061	0.053	0.018	1
Ppip5k2	0.122891	0.488963	0.12	0.053	1
Ryr3	0.12151	0.488833	0.099	0.035	1
Ust	0.0477799	0.488829	0.153	0.053	1
Map1a	0.307046	0.488758	0.068	0.035	1
Htt	0.123985	0.487628	0.144	0.07	1
Paqr8	0.0731137	0.487051	0.054	0	1
Ppp2r3a	0.27229	0.486729	0.136	0.088	1
Ets1	0.0968634	0.486214	0.344	0.228	1
Prr16	0.109593	0.486027	0.075	0.018	1
Exd2	0.223937	0.485782	0.054	0.018	1
Prkar1b	0.13002	0.485548	0.039	0	1
Dnajc13	0.0750686	0.485404	0.138	0.053	1
Mtf1	0.08433	0.485226	0.05	0	1
Rnf150	0.266449	0.485085	0.049	0.018	1
Lrrc16a	0.141207	0.483992	0.067	0.018	1
Plekhb2	0.316663	0.483809	0.067	0.035	1
C1galt1	0.252272	0.483209	0.097	0.053	1
Pitpna	0.212807	0.48305	0.166	0.105	1
Rassf1	0.153409	0.483025	0.065	0.018	1
Esrra	0.145127	0.483011	0.036	0	1
Galnt7	0.118911	0.482767	0.19	0.105	1
Chd7	0.0877155	0.482711	0.199	0.105	1
Phtf1	0.246908	0.482627	0.075	0.035	1
Usp7	0.21986	0.482369	0.102	0.053	1
Copb2	0.13002	0.482275	0.039	0	1
Smad1	0.232681	0.482147	0.053	0.018	1
Zfr2	0.0973304	0.482	0.046	0	1
Ctnnb1	0.232052	0.481805	0.077	0.035	1
Anks1b	0.123788	0.481593	0.318	0.211	1
Syt7	0.134859	0.481312	0.038	0	1
Enox1	0.0993357	0.481051	0.174	0.088	1
Ktn1	0.0597618	0.481048	0.282	0.158	1
Apex2	0.200775	0.481037	0.056	0.018	1
Ube3c	0.0683904	0.480825	0.208	0.105	1
Man2a1	0.389474	0.480623	0.159	0.123	1
Cenpv	0.112431	0.480478	0.043	0	1
Fam160b1	0.112431	0.480409	0.043	0	1
Stxbp3	0.335424	0.480159	0.146	0.105	1
Usp24	0.149827	0.480083	0.179	0.105	1
Spire1	0.0905888	0.479872	0.048	0	1
Ppp2r2d	0.286097	0.479691	0.07	0.035	1
Dcaf6	0.125731	0.479596	0.119	0.053	1
Zfhx4	0.112537	0.479491	0.074	0.018	1
Cdc14a	0.0904221	0.479305	0.151	0.07	1
Rps6kc1	0.194329	0.47925	0.057	0.018	1
Pde1c	0.410687	0.479015	0.08	0.053	1
Kcna6	0.0785164	0.478833	0.052	0	1
Iqsec3	0.150575	0.478554	0.035	0	1
Baz1b	0.165059	0.478515	0.156	0.088	1
Icos	0.294794	0.478308	0.137	0.088	1
Atrnl1	0.0767239	0.478078	0.113	0.035	1
2023-03-02	0.171572	0.477995	0.061	0.018	1
Nfasc	0.516137	0.47784	0.179	0.158	1
Zmat4	0.120887	0.47699	0.041	0	1
Dcun1d4	0.120887	0.47683	0.041	0	1
Ifnar2	0.144905	0.476663	0.116	0.053	1
Wdr7	0.198179	0.476497	0.148	0.088	1
Itfg1	0.191388	0.476411	0.19	0.123	1
Chrm2	0.0933534	0.476249	0.079	0.018	1
Mrpl3	0.125365	0.476221	0.04	0	1
Fig4	0.0973303	0.475724	0.046	0	1
Pard3	0.493749	0.475718	0.13	0.105	1
Herc1	0.0695307	0.47551	0.33	0.211	1
Il2ra	0.192383	0.474966	0.059	0.018	1
Traf3	0.202292	0.47468	0.228	0.158	1
Rnf168	0.104596	0.474654	0.044	0	1
Ttc17	0.222289	0.474653	0.123	0.07	1
Stox2	0.36803	0.474583	0.104	0.07	1
Cd200r1	0.143182	0.474501	0.093	0.035	1
Sh3gl1	0.101243	0.474474	0.104	0.035	1
Ppp1r9b	0.125365	0.473815	0.04	0	1
Abr	0.170036	0.473771	0.156	0.088	1
Cpeb3	0.275151	0.473726	0.153	0.105	1
Prickle1	0.191395	0.473616	0.106	0.053	1
Limk2	0.20128	0.473485	0.104	0.053	1
Cntnap4	0.267416	0.473431	0.049	0.018	1
Ubr1	0.323876	0.473261	0.169	0.123	1
Ep400	0.0945897	0.472593	0.201	0.105	1
Exoc4	0.0498533	0.472297	0.461	0.316	1
Cdh20	0.262927	0.471977	0.159	0.105	1
Cdc23	0.112431	0.471695	0.043	0	1
Pam	0.166781	0.471579	0.217	0.14	1
Cd44	0.113923	0.471578	0.126	0.053	1
Rpl35	0.240458	0.471354	0.052	0.018	1
Mgat4a	0.246241	0.471344	0.098	0.053	1
Tmem87a	0.203749	0.471299	0.127	0.07	1
Csnk1g3	0.340805	0.47087	0.201	0.158	1
Camkmt	0.322473	0.470753	0.169	0.123	1
Abcg1	0.0827383	0.470636	0.082	0.018	1
Nosip	0.104596	0.470437	0.044	0	1
Gm10863	0.251427	0.47028	0.075	0.035	1
Tada2a	0.0757657	0.469927	0.053	0	1
Gimap5	0.120887	0.469481	0.041	0	1
Cd69	0.186583	0.469147	0.06	0.018	1
Pigt	0.112431	0.468919	0.043	0	1
Ldb1	0.13002	0.468832	0.039	0	1
Fam126b	0.285764	0.468797	0.071	0.035	1
Zfp804b	0.198876	0.468748	0.129	0.07	1
Gpatch1	0.120887	0.468626	0.041	0	1
Rnf157	0.206039	0.468231	0.104	0.053	1
Mga	0.0611033	0.467886	0.165	0.07	1
Polr3e	0.08433	0.467674	0.05	0	1
Rbbp4	0.282447	0.4676	0.093	0.053	1
Itpr1	0.0987097	0.467543	0.274	0.175	1
Cdh10	0.138591	0.467526	0.18	0.105	1
Nyap2	0.272698	0.467017	0.073	0.035	1
Galnt6	0.252609	0.466859	0.097	0.053	1
4931406P16Rik	0.121135	0.46685	0.097	0.035	1
D930015E06Rik	0.0767423	0.466157	0.138	0.053	1
Tmem140	0.133219	0.465985	0.068	0.018	1
Fip1l1	0.412994	0.465962	0.138	0.105	1
Adam9	0.0905888	0.465812	0.048	0	1
Hps5	0.285245	0.465725	0.047	0.018	1
Derl2	0.108439	0.465475	0.043	0	1
Brinp1	0.102761	0.465156	0.102	0.035	1
Atrx	0.0557631	0.464937	0.355	0.228	1
Rufy3	0.46534	0.464855	0.133	0.105	1
Arpc5	0.196414	0.46396	0.105	0.053	1
Pde6d	0.209359	0.463449	0.055	0.018	1
Kmt2a	0.0193792	0.463327	0.4	0.211	1
Uspl1	0.0905888	0.463204	0.048	0	1
2023-09-11	0.139386	0.462663	0.067	0.018	1
Wdr48	0.108439	0.46248	0.043	0	1
Gpr89	0.116578	0.461621	0.042	0	1
2023-09-08	0.08433	0.461507	0.05	0	1
Lmtk2	0.327863	0.46131	0.129	0.088	1
Ina	0.139892	0.461302	0.037	0	1
Arhgap4	0.429997	0.461196	0.099	0.07	1
Rufy1	0.164871	0.461126	0.062	0.018	1
Ndst4	0.370557	0.460792	0.041	0.018	1
Gclm	0.125365	0.460631	0.04	0	1
Vat1l	0.125365	0.460503	0.04	0	1
Pdcd1	0.280812	0.460144	0.072	0.035	1
Gm20642	0.139892	0.459722	0.037	0	1
Scaf11	0.275155	0.459663	0.155	0.105	1
Spen	0.230208	0.459627	0.101	0.053	1
Khsrp	0.112431	0.459608	0.043	0	1
Iigp1	0.166419	0.459313	0.31	0.211	1
Camsap2	0.201106	0.458628	0.081	0.035	1
Trp53bp1	0.13314	0.458471	0.069	0.018	1
Alkbh8	0.15045	0.458389	0.065	0.018	1
Fbrsl1	0.22178	0.458307	0.079	0.035	1
Ndufa3	0.268385	0.458041	0.049	0.018	1
Jchain	0.0427459	0.457909	0.101	0.018	1
Usp8	0.159405	0.457772	0.089	0.035	1
Tox2	0.139892	0.457733	0.037	0	1
Gsap	0.371887	0.457532	0.123	0.088	1
Stk39	0.137583	0.457078	0.323	0.228	1
Trim23	0.201515	0.456962	0.056	0.018	1
Ppp6c	0.10358	0.456742	0.076	0.018	1
Etfdh	0.116578	0.456651	0.042	0	1
Sobp	0.345738	0.456217	0.043	0.018	1
Prkcd	0.116578	0.456143	0.042	0	1
Zfp944	0.104596	0.456107	0.044	0	1
Pi4ka	0.106278	0.456081	0.171	0.088	1
Scaf8	0.271893	0.455876	0.213	0.158	1
Phactr1	0.259889	0.455775	0.161	0.105	1
Gle1	0.196488	0.455642	0.057	0.018	1
Kif1b	0.121469	0.455462	0.311	0.211	1
Mtif2	0.114941	0.455314	0.1	0.035	1
Adrbk1	0.160656	0.455012	0.064	0.018	1
Usp33	0.109503	0.454853	0.102	0.035	1
Prkce	0.477956	0.454599	0.205	0.175	1
Ptprn2	0.175351	0.454497	0.087	0.035	1
Dhx30	0.676146	0.454404	0.1	0.088	1
Cacul1	0.114192	0.454384	0.099	0.035	1
Psmg2	0.134859	0.454208	0.038	0	1
Lin54	0.0973304	0.454076	0.046	0	1
Txnip	0.120887	0.453948	0.041	0	1
Sdk1	0.150575	0.453742	0.035	0	1
Timp2	0.200313	0.453665	0.151	0.088	1
Pdzrn4	0.134238	0.453337	0.096	0.035	1
Grm8	0.120451	0.452824	0.072	0.018	1
B4gat1	0.145127	0.452629	0.036	0	1
Thoc1	0.0787785	0.452559	0.084	0.018	1
Nacc2	0.104596	0.451873	0.044	0	1
Dpp8	0.382798	0.451739	0.122	0.088	1
Ssh1	0.23871	0.451733	0.052	0.018	1
Ddb1	0.150575	0.451676	0.035	0	1
Mplkip	0.145127	0.451388	0.036	0	1
Mertk	0.145127	0.451331	0.036	0	1
Neat1	0.130013	0.451035	0.309	0.211	1
Fam219a	0.163203	0.45088	0.063	0.018	1
Diaph3	0.137748	0.450595	0.068	0.018	1
Kcnb1	0.162147	0.45053	0.033	0	1
Hivep1	0.225879	0.45023	0.079	0.035	1
Pcyt2	0.177268	0.449886	0.086	0.035	1
Cdadc1	0.116578	0.449146	0.042	0	1
Rbm22	0.13002	0.448884	0.039	0	1
Vwc2l	0.156244	0.448823	0.034	0	1
Gm38112	0.150575	0.448785	0.035	0	1
Tenm1	0.075586	0.448562	0.141	0.053	1
Ptpn9	0.126836	0.448338	0.096	0.035	1
Dennd1b	0.127891	0.448145	0.249	0.158	1
Rpl22	0.337662	0.448045	0.067	0.035	1
Dcaf5	0.206222	0.448023	0.191	0.123	1
Ldb2	0.195855	0.447645	0.058	0.018	1
Nrp2	0.125365	0.447437	0.04	0	1
Myo9a	0.158233	0.447277	0.244	0.158	1
Tnks2	0.0975587	0.447254	0.201	0.105	1
Dgki	0.0513661	0.446883	0.212	0.105	1
Gbp3	0.240896	0.446864	0.052	0.018	1
H2-T23	0.166281	0.446566	0.315	0.228	1
Runx1t1	0.210177	0.446547	0.056	0.018	1
Pcp4	0.413319	0.44648	0.038	0.018	1
Ppp3cb	0.0646682	0.446403	0.165	0.07	1
Ano4	0.266847	0.445997	0.219	0.158	1
Rbmx	0.165177	0.445897	0.062	0.018	1
Tiparp	0.100895	0.44589	0.045	0	1
Ppargc1b	0.320989	0.445837	0.044	0.018	1
Hacd1	0.287828	0.445803	0.047	0.018	1
Fstl5	0.157519	0.445495	0.116	0.053	1
Uty	0.210394	0.444648	0.17	0.105	1
Mtmr12	0.165536	0.444242	0.089	0.035	1
Pphln1	0.131666	0.443763	0.069	0.018	1
Prkar1a	0.167249	0.44368	0.112	0.053	1
Dgat1	0.345738	0.443317	0.043	0.018	1
Gbp6.1	0.125365	0.443143	0.04	0	1
Snrnp200	0.2679	0.442667	0.049	0.018	1
Rbck1	0.143953	0.442395	0.067	0.018	1
Ulk2	0.270701	0.442289	0.139	0.088	1
Cacna2d2	0.156244	0.442206	0.034	0	1
Mri1	0.112431	0.442157	0.043	0	1
Fam193b	0.24916	0.441148	0.075	0.035	1
Map1b	0.17401	0.441005	0.178	0.105	1
St3gal2	0.145127	0.440331	0.036	0	1
Setd1b	0.266449	0.440262	0.049	0.018	1
Zc3h13	0.150729	0.439927	0.163	0.088	1
Sp2	0.134859	0.439451	0.038	0	1
Nrd1	0.231287	0.43934	0.184	0.123	1
Zbtb44	0.301253	0.439309	0.069	0.035	1
Camk2d	0.0889167	0.439258	0.328	0.211	1
Rnf170	0.108439	0.438973	0.043	0	1
Ints8	0.156957	0.43896	0.09	0.035	1
Alk	0.211327	0.438871	0.056	0.018	1
9530026P05Rik	0.134859	0.438829	0.038	0	1
St8sia1	0.108887	0.438696	0.103	0.035	1
Olfm3	0.167627	0.438355	0.09	0.035	1
Fam222b	0.312982	0.438151	0.111	0.07	1
Dtna	0.584104	0.438146	0.141	0.123	1
Acot7	0.172366	0.437857	0.087	0.035	1
Fbxo18	0.120887	0.437527	0.041	0	1
Colgalt1	0.248962	0.43747	0.051	0.018	1
Opcml	0.0252022	0.437436	0.324	0.175	1
Fam214a	0.186329	0.437382	0.108	0.053	1
Bace1	0.100895	0.437252	0.045	0	1
Pced1b	0.114624	0.436818	0.217	0.123	1
Clk4	0.230881	0.436804	0.164	0.105	1
Tmem259	0.145831	0.436559	0.067	0.018	1
Terf2	0.203376	0.436445	0.056	0.018	1
Zer1	0.201515	0.436413	0.056	0.018	1
Hmgcll1	0.357597	0.435765	0.042	0.018	1
Lbh	0.124847	0.435659	0.071	0.018	1
Rnf141	0.0785164	0.435545	0.052	0	1
Gne	0.112431	0.435309	0.043	0	1
Zbtb11	0.079539	0.435019	0.109	0.035	1
Mfsd7b	0.120887	0.434532	0.041	0	1
Tex10	0.325622	0.433979	0.067	0.035	1
9330182L06Rik	0.302051	0.433947	0.112	0.07	1
Trmt11	0.217116	0.433204	0.055	0.018	1
Ndufaf5	0.125365	0.432985	0.04	0	1
Pom121	0.15313	0.432617	0.066	0.018	1
2610020H08Rik	0.28731	0.43242	0.047	0.018	1
Rab28	0.132156	0.43227	0.069	0.018	1
Psd3	0.532957	0.431619	0.091	0.07	1
Ddx26b	0.362045	0.431517	0.086	0.053	1
Gm15800	0.169473	0.431495	0.133	0.07	1
Dnaja3	0.116578	0.43139	0.042	0	1
Col11a1	0.134859	0.431255	0.038	0	1
Smim13	0.13002	0.430996	0.039	0	1
Tnfrsf21	0.162147	0.430785	0.033	0	1
Hk1	0.16607	0.430782	0.09	0.035	1
Zfp74	0.0938968	0.43056	0.047	0	1
Nt5c2	0.276643	0.430197	0.094	0.053	1
Sipa1l3	0.284495	0.430028	0.071	0.035	1
Tmem255a	0.288865	0.429788	0.047	0.018	1
Tnfsf11	0.139892	0.429713	0.037	0	1
Exoc1	0.132647	0.42944	0.069	0.018	1
Eif5b	0.108351	0.428603	0.128	0.053	1
Copz1	0.120887	0.428575	0.041	0	1
Vps26b	0.116578	0.428542	0.042	0	1
Mkrn1	0.424063	0.428316	0.059	0.035	1
Zmym6	0.108439	0.428185	0.043	0	1
B3galt1	0.218239	0.428064	0.226	0.158	1
Cfap69	0.168294	0.428055	0.032	0	1
Sdc2	0.162147	0.427587	0.033	0	1
Tro	0.145127	0.427376	0.036	0	1
Prkacb	0.216923	0.427004	0.146	0.088	1
Atp8b2	0.125365	0.426405	0.04	0	1
Gm26549	0.156244	0.426244	0.034	0	1
Osbpl11	0.340228	0.426177	0.066	0.035	1
Nfatc1	0.186171	0.426139	0.153	0.088	1
Cacna2d3	0.1415	0.426048	0.142	0.07	1
Rc3h1	0.22586	0.425873	0.186	0.123	1
4732471J01Rik	0.133031	0.425811	0.067	0.018	1
Kcnk10	0.168294	0.425771	0.032	0	1
Rnf220	0.781884	0.425488	0.183	0.175	1
Vgll4	0.164515	0.425487	0.219	0.14	1
Itgb8	0.501335	0.42525	0.075	0.053	1
Zfp638	0.303896	0.424821	0.313	0.263	1
Slc39a11	0.229726	0.424502	0.054	0.018	1
Abracl	0.156244	0.42441	0.034	0	1
Mafg	0.266449	0.424254	0.049	0.018	1
Maged1	0.176166	0.423855	0.088	0.035	1
Lilrb4a	0.0971202	0.423353	0.079	0.018	1
Specc1l	0.40286	0.423278	0.102	0.07	1
Rmnd1	0.23481	0.422871	0.053	0.018	1
Shisa9	0.174699	0.422865	0.031	0	1
D930016D06Rik	0.134859	0.422629	0.038	0	1
Arl8a	0.125365	0.422407	0.04	0	1
Tmem117	0.29086	0.422271	0.093	0.053	1
Ncln	0.145127	0.422123	0.036	0	1
Ubap1	0.21911	0.421526	0.055	0.018	1
Fmn1	0.102974	0.421439	0.077	0.018	1
Chn2	0.322729	0.421223	0.271	0.211	1
Vps35	0.109798	0.421127	0.075	0.018	1
Matk	0.181374	0.420974	0.03	0	1
Rnf25	0.108439	0.420772	0.043	0	1
Pofut1	0.125365	0.420603	0.04	0	1
Tmod3	0.575197	0.420583	0.107	0.088	1
Stx3	0.195593	0.420403	0.029	0	1
Htr2c	0.0674289	0.420299	0.165	0.07	1
Cnrip1	0.251688	0.42005	0.051	0.018	1
Spcs3	0.120887	0.41989	0.041	0	1
Reep3	0.215976	0.419538	0.147	0.088	1
Ccl4	0.466877	0.419432	0.058	0.035	1
Csnk2a2	0.193712	0.419414	0.083	0.035	1
Nova1	0.131382	0.419396	0.12	0.053	1
Nck1	0.0719219	0.419309	0.142	0.053	1
Lrp11	0.156244	0.41915	0.034	0	1
Cd82	0.257292	0.41914	0.098	0.053	1
Actg1	0.122123	0.419056	0.122	0.053	1
Arpp21	0.244373	0.418769	0.1	0.053	1
Hmgcs1	0.464738	0.418721	0.056	0.035	1
Nomo1	0.150575	0.418531	0.035	0	1
Nfyb	0.134859	0.418498	0.038	0	1
Fktn	0.102206	0.418494	0.077	0.018	1
Ccny	0.254379	0.418234	0.181	0.123	1
Pcgf3	0.134859	0.418207	0.038	0	1
Cst7	0.162147	0.418156	0.033	0	1
Uhrf1bp1l	0.161236	0.417971	0.091	0.035	1
Spata7	0.156244	0.417599	0.034	0	1
Farp1	0.0427203	0.417591	0.208	0.088	1
Irak1	0.159181	0.417415	0.064	0.018	1
Ifit1	0.216027	0.417324	0.128	0.07	1
Pvt1	0.0892523	0.417297	0.296	0.175	1
Isy1	0.134859	0.417208	0.038	0	1
Gm26691	0.162147	0.416851	0.033	0	1
Ifih1	0.16937	0.416794	0.138	0.07	1
D8Ertd738e	0.150575	0.41627	0.035	0	1
Rars	0.134859	0.415724	0.038	0	1
Nsmaf	0.0842548	0.415432	0.221	0.123	1
Mknk1	0.13002	0.415065	0.039	0	1
Sema4d	0.287142	0.41504	0.195	0.14	1
Ttll11	0.162147	0.414497	0.033	0	1
Tmem68	0.211286	0.414374	0.055	0.018	1
Cd38	0.110414	0.414243	0.075	0.018	1
Mzt1	0.108439	0.414219	0.043	0	1
Tmem57	0.250837	0.414204	0.099	0.053	1
Arhgef12	0.293564	0.414162	0.174	0.123	1
Acot9	0.13002	0.413886	0.039	0	1
Zc3h3	0.168294	0.413864	0.032	0	1
Sesn3	0.288245	0.413843	0.193	0.14	1
Mlxip	0.184186	0.413757	0.153	0.088	1
Slc9a1	0.407067	0.413698	0.081	0.053	1
Atxn7l1	0.26415	0.413629	0.224	0.158	1
Clock	0.304724	0.413371	0.152	0.105	1
Uckl1	0.150575	0.413368	0.035	0	1
Calu	0.116578	0.413239	0.042	0	1
Add3	0.115519	0.41298	0.166	0.088	1
4930595D18Rik	0.410717	0.412735	0.06	0.035	1
Ift140	0.139892	0.412667	0.037	0	1
Pskh1	0.150575	0.412582	0.035	0	1
Slc44a2	0.226405	0.412555	0.054	0.018	1
Rmnd5a	0.108536	0.412446	0.103	0.035	1
Naa15	0.429873	0.412229	0.155	0.123	1
Slc38a1	0.149419	0.411924	0.183	0.105	1
Prmt2	0.150575	0.411736	0.035	0	1
Zdhhc14	0.289528	0.411636	0.131	0.088	1
Ppib	0.2033	0.411588	0.17	0.105	1
1110004F10Rik	0.216718	0.411525	0.055	0.018	1
Tmem47	0.156244	0.411279	0.034	0	1
Adck1	0.162147	0.411202	0.033	0	1
Clec16a	0.472683	0.411174	0.096	0.07	1
Wdr77	0.195593	0.411144	0.029	0	1
Foxj3	0.171518	0.410992	0.112	0.053	1
Syt16	0.188333	0.410965	0.03	0	1
Ccdc85a	0.156294	0.410726	0.091	0.035	1
Noc2l	0.145127	0.410458	0.036	0	1
Pde3b	0.215647	0.410367	0.323	0.246	1
Cic	0.134859	0.410181	0.038	0	1
Arfgef3	0.112431	0.409937	0.043	0	1
Fubp3	0.139892	0.409833	0.037	0	1
Crkl	0.116578	0.40934	0.042	0	1
Lrp8	0.174699	0.409309	0.031	0	1
Hdac1	0.454637	0.409249	0.078	0.053	1
Plekhh2	0.0905888	0.409105	0.048	0	1
Gm26917	0.216223	0.408882	0.19	0.123	1
Snph	0.321563	0.40881	0.044	0.018	1
Rasal3	0.154998	0.408427	0.116	0.053	1
Simc1	0.143953	0.408425	0.067	0.018	1
Slc4a7	0.0416212	0.408294	0.176	0.07	1
Galnt16	0.150575	0.408125	0.035	0	1
Dock3	0.159374	0.408115	0.159	0.088	1
Sgk1	0.321799	0.408031	0.067	0.035	1
Ssbp4	0.150575	0.407378	0.035	0	1
Cep295	0.276673	0.407229	0.072	0.035	1
Sgip1	0.360428	0.407197	0.148	0.105	1
Snap23	0.297568	0.406988	0.046	0.018	1
Celsr2	0.162147	0.406722	0.033	0	1
Ldlrad4	0.0762039	0.406395	0.29	0.175	1
Cirbp	0.412597	0.406217	0.038	0.018	1
4933406I18Rik	0.193539	0.406134	0.154	0.088	1
Sik2	0.154538	0.406084	0.203	0.123	1
Chst1	0.168294	0.406079	0.032	0	1
Smarca1	0.174699	0.406064	0.031	0	1
Gabra1	0.174699	0.405741	0.031	0	1
Prrc2b	0.161178	0.405324	0.204	0.123	1
Atp2a3	0.167159	0.405247	0.063	0.018	1
Alms1	0.145127	0.405226	0.036	0	1
Trim21	0.162147	0.404996	0.033	0	1
Pgs1	0.139892	0.404158	0.037	0	1
Bscl2	0.546885	0.404078	0.052	0.035	1
Crmp1	0.174699	0.403973	0.031	0	1
Ptprk	0.333067	0.403764	0.185	0.14	1
Prc1	0.181374	0.403692	0.03	0	1
Plekha3	0.319845	0.403603	0.044	0.018	1
Pdcd7	0.150575	0.403117	0.035	0	1
Gm26582	0.139892	0.403094	0.037	0	1
Mapk9	0.113802	0.402736	0.074	0.018	1
Nadk	0.134859	0.40241	0.038	0	1
Dapk1	0.195593	0.402384	0.029	0	1
Scyl3	0.13002	0.402127	0.039	0	1
Hells	0.125365	0.401705	0.04	0	1
Hps3	0.166087	0.401675	0.063	0.018	1
Ankrd28	0.189999	0.401658	0.232	0.158	1
Psme2b	0.168294	0.401578	0.032	0	1
Nfkbid	0.188333	0.401514	0.03	0	1
Plppr5	0.145127	0.401467	0.036	0	1
Odf2	0.237431	0.401365	0.101	0.053	1
Ublcp1	0.134859	0.401288	0.038	0	1
Tyk2	0.362307	0.401128	0.064	0.035	1
Mesdc2	0.150575	0.400927	0.035	0	1
Endod1	0.362762	0.400885	0.106	0.07	1
Sncaip	0.181374	0.400879	0.03	0	1
Zfp386	0.125365	0.400722	0.04	0	1
Brip1os	0.163402	0.400568	0.114	0.053	1
Agpat5	0.170134	0.400559	0.062	0.018	1
Rap1b	0.512659	0.400267	0.166	0.14	1
Gart	0.134859	0.400057	0.038	0	1
Kpna1	0.189214	0.399767	0.085	0.035	1
Alg14	0.13002	0.399167	0.039	0	1
Ercc6l2	0.206887	0.398394	0.104	0.053	1
Sdha	0.241998	0.398374	0.123	0.07	1
Rab27a	0.108486	0.398336	0.128	0.053	1
Ablim1	0.103682	0.39833	0.355	0.246	1
Mcmbp	0.386358	0.398195	0.104	0.07	1
Mfsd11	0.13002	0.398156	0.039	0	1
Ano3	0.306685	0.398103	0.091	0.053	1
Col4a3bp	0.110268	0.398091	0.17	0.088	1
Brd8	0.172378	0.398084	0.088	0.035	1
Wnk2	0.156244	0.397972	0.034	0	1
Tmem9	0.168294	0.397519	0.032	0	1
Gm29514	0.195593	0.397057	0.029	0	1
Ncoa1	0.241936	0.396995	0.285	0.211	1
Dgcr8	0.240896	0.396751	0.052	0.018	1
Zfp532	0.335318	0.396637	0.089	0.053	1
Taf4a	0.162147	0.396583	0.033	0	1
Arpc1b	0.498878	0.396489	0.094	0.07	1
Bbs4	0.145127	0.396444	0.036	0	1
Wasf1	0.125365	0.396006	0.04	0	1
Zfp672	0.139892	0.395922	0.037	0	1
Pknox2	0.174699	0.395606	0.031	0	1
Ddx31	0.150575	0.395417	0.035	0	1
Dexi	0.125365	0.395081	0.04	0	1
Sh3kbp1	0.168461	0.394697	0.4	0.298	1
Ap1g1	0.208638	0.393816	0.128	0.07	1
Cnot8	0.139892	0.393811	0.037	0	1
Ptbp1	0.13002	0.393692	0.039	0	1
Map2k1	0.234301	0.392913	0.145	0.088	1
Pak3	0.227131	0.391686	0.103	0.053	1
Apbb2	0.607803	0.39136	0.14	0.123	1
Diablo	0.116578	0.391	0.042	0	1
Kcnmb2	0.181374	0.390938	0.03	0	1
Rbbp5	0.125365	0.390917	0.04	0	1
Exoc5	0.546938	0.390785	0.109	0.088	1
Ank2	0.0372263	0.390773	0.479	0.298	1
Mios	0.145127	0.390436	0.036	0	1
Wdr12	0.356964	0.390221	0.042	0.018	1
Man1b1	0.125365	0.390194	0.04	0	1
Sav1	0.13002	0.390125	0.039	0	1
St3gal3	0.138179	0.389824	0.142	0.07	1
Tmed10	0.188229	0.389623	0.177	0.105	1
Dnm2	0.34171	0.38956	0.187	0.14	1
Rexo1	0.318703	0.389518	0.044	0.018	1
Cep112	0.322137	0.389376	0.044	0.018	1
Galc	0.203168	0.389219	0.028	0	1
Rab8a	0.162147	0.389155	0.033	0	1
Ap1s3	0.331754	0.389124	0.067	0.035	1
Ctdp1	0.145127	0.3889	0.036	0	1
Gimap8	0.357237	0.388882	0.183	0.14	1
Wrn	0.390158	0.388797	0.143	0.105	1
Lrch2	0.168294	0.388759	0.032	0	1
Atp6v1h	0.130195	0.388691	0.124	0.053	1
Arhgap18	0.145472	0.388391	0.119	0.053	1
Tubgcp5	0.503659	0.388358	0.075	0.053	1
Man2a2	0.215902	0.388275	0.08	0.035	1
Sacm1l	0.259964	0.387977	0.141	0.088	1
Ppig	0.262338	0.387976	0.14	0.088	1
Taf2	0.129645	0.387807	0.07	0.018	1
Btrc	0.249082	0.387159	0.143	0.088	1
Atxn7	0.295381	0.387142	0.155	0.105	1
Erap1	0.526789	0.387087	0.092	0.07	1
Abcb9	0.188333	0.387016	0.03	0	1
Ap3m1	0.113168	0.386996	0.074	0.018	1
Gtf2ird1	0.145127	0.386522	0.036	0	1
Cpsf3	0.263438	0.386456	0.05	0.018	1
Lgmn	0.340886	0.385895	0.109	0.07	1
Spink10	0.168294	0.385772	0.032	0	1
Dtnb	0.136247	0.385568	0.191	0.105	1
Fem1b	0.162147	0.385131	0.033	0	1
Zfp362	0.174699	0.385116	0.031	0	1
Trank1	0.302407	0.385041	0.046	0.018	1
Btg3	0.162147	0.384774	0.033	0	1
Aip	0.181374	0.384753	0.03	0	1
Ccl5	0.656156	0.384601	0.263	0.246	1
Abca1	0.167952	0.384548	0.062	0.018	1
Rpe	0.150575	0.384347	0.035	0	1
Cd3g	0.130028	0.384216	0.285	0.193	1
Frmd4b	0.294365	0.384209	0.154	0.105	1
Wrnip1	0.145127	0.384167	0.036	0	1
Ankrd55	0.168294	0.384165	0.032	0	1
Tcf20	0.24318	0.38411	0.286	0.211	1
Mrs2	0.168294	0.38394	0.032	0	1
Eif2b3	0.360771	0.383753	0.042	0.018	1
Gak	0.321905	0.383752	0.112	0.07	1
Tesk2	0.297568	0.383328	0.046	0.018	1
Agps	0.326841	0.382562	0.13	0.088	1
Itgb3	0.181374	0.382533	0.03	0	1
Slc6a6	0.269371	0.382498	0.118	0.07	1
Tcf7	0.181374	0.382431	0.03	0	1
Herc2	0.11443	0.382257	0.191	0.105	1
Camk2g	0.278409	0.382138	0.116	0.07	1
Map3k14	0.394753	0.38208	0.123	0.088	1
Psip1	0.373108	0.382058	0.165	0.123	1
Rap1gds1	0.341622	0.381969	0.281	0.228	1
Nppc	0.188333	0.381947	0.03	0	1
Dpy19l4	0.130367	0.381924	0.07	0.018	1
Stk3	0.281763	0.38188	0.094	0.053	1
Zfp871	0.280661	0.381805	0.094	0.053	1
Tmem91	0.195593	0.381777	0.029	0	1
Dctn5	0.162147	0.381742	0.033	0	1
Pus7	0.139892	0.381679	0.037	0	1
Prdx4	0.288346	0.38166	0.047	0.018	1
Arfgef1	0.0390387	0.381509	0.251	0.123	1
Map2k7	0.168294	0.381453	0.032	0	1
Clasp1	0.305311	0.380882	0.173	0.123	1
Gm1976	0.309313	0.380752	0.069	0.035	1
Cherp	0.308217	0.380675	0.045	0.018	1
Rfx7	0.21562	0.380475	0.247	0.175	1
Sfpq	0.30582	0.38018	0.312	0.263	1
Zbtb5	0.134859	0.380159	0.038	0	1
AU020206	0.0459162	0.380126	0.406	0.246	1
Dzip1	0.360135	0.379796	0.042	0.018	1
Pcbp2	0.228939	0.379559	0.167	0.105	1
Metap1d	0.377877	0.379116	0.085	0.053	1
Plekha7	0.195593	0.37882	0.029	0	1
Gm26740	0.283057	0.378739	0.36	0.298	1
B4galt6	0.325017	0.378727	0.044	0.018	1
Srek1	0.191548	0.37859	0.108	0.053	1
Mrps16	0.227975	0.378509	0.025	0	1
Gars	0.146101	0.378426	0.067	0.018	1
Hnrnpm	0.191605	0.37829	0.194	0.123	1
Cachd1	0.244423	0.37808	0.052	0.018	1
Smarca2	0.2549	0.377985	0.226	0.158	1
Thrap3	0.346069	0.37796	0.187	0.14	1
Tsc22d2	0.167896	0.377884	0.157	0.088	1
Pcgf6	0.145127	0.377673	0.036	0	1
Tmem87b	0.741978	0.377666	0.061	0.053	1
Dnajc18	0.377876	0.37766	0.063	0.035	1
Odc1	0.446603	0.377473	0.036	0.018	1
Ubald2	0.195593	0.377199	0.029	0	1
Usp42	0.162147	0.377153	0.033	0	1
Rnf138	0.33038	0.376778	0.131	0.088	1
Drosha	0.290426	0.376536	0.047	0.018	1
Vwa5b2	0.211077	0.376457	0.027	0	1
Sugp2	0.207513	0.376179	0.056	0.018	1
Runx3	0.35445	0.376025	0.213	0.158	1
Nudt4	0.134859	0.375967	0.038	0	1
Fbn2	0.139892	0.375865	0.037	0	1
Rbm41	0.163337	0.375855	0.064	0.018	1
Nabp1	0.193184	0.375818	0.085	0.035	1
Spn	0.129032	0.375786	0.098	0.035	1
Atp5g1	0.356229	0.375634	0.066	0.035	1
Setd4	0.268697	0.375559	0.05	0.018	1
Ccnt1	0.361278	0.375464	0.128	0.088	1
Appl1	0.46373	0.375311	0.116	0.088	1
Fam195b	0.174699	0.375283	0.031	0	1
Taf1a	0.168294	0.375178	0.032	0	1
Slc24a3	0.260707	0.375126	0.098	0.053	1
Necab1	0.195593	0.375071	0.029	0	1
Hdac3	0.156244	0.374876	0.034	0	1
Gnptg	0.210943	0.374695	0.056	0.018	1
Rpl36al	0.169194	0.374685	0.089	0.035	1
Mark4	0.174699	0.374517	0.031	0	1
Celf2	0.138101	0.374282	0.558	0.474	1
Tmtc3	0.162147	0.374201	0.033	0	1
Csf1r	0.203168	0.374197	0.028	0	1
Tbc1d12	0.324083	0.373995	0.068	0.035	1
Opa1	0.374244	0.373963	0.105	0.07	1
Zdhhc3	0.145127	0.373928	0.036	0	1
Il12rb1	0.162147	0.373449	0.033	0	1
Trhde	0.168294	0.373318	0.032	0	1
Jakmip3	0.171572	0.373313	0.061	0.018	1
Ttc37	0.381105	0.373277	0.063	0.035	1
Usp46	0.334308	0.373224	0.043	0.018	1
Golga2	0.168294	0.373073	0.032	0	1
D630045J12Rik	0.162147	0.373017	0.033	0	1
Oxa1l	0.357597	0.372622	0.042	0.018	1
Ppp6r3	0.247464	0.372179	0.201	0.14	1
Sfmbt2	0.195593	0.371553	0.029	0	1
Kat6b	0.0772378	0.371439	0.14	0.053	1
A630023P12Rik	0.308391	0.371391	0.046	0.018	1
Pet100	0.371211	0.371145	0.041	0.018	1
Gm13629	0.229279	0.371098	0.055	0.018	1
Ppp1r14c	0.195593	0.370682	0.029	0	1
Gm20754	0.145127	0.370124	0.036	0	1
Ddx18	0.295142	0.369694	0.047	0.018	1
Sv2b	0.211077	0.369402	0.027	0	1
Wdfy1	0.360024	0.369148	0.065	0.035	1
Wdr11	0.156244	0.368991	0.034	0	1
Ptpn13	0.163037	0.368941	0.064	0.018	1
Serpina3n	0.168294	0.368924	0.032	0	1
Esrrg	0.29648	0.3685	0.071	0.035	1
Kat2b	0.292006	0.368419	0.213	0.158	1
Dyrk1a	0.0860575	0.368336	0.232	0.123	1
Nus1	0.168294	0.368196	0.032	0	1
Cyth4	0.183672	0.368164	0.11	0.053	1
Nkiras1	0.262964	0.368094	0.05	0.018	1
Zfp652	0.222209	0.36803	0.193	0.123	1
Tcf12	0.207723	0.367937	0.466	0.368	1
Pus3	0.139892	0.367411	0.037	0	1
Phip	0.148002	0.367338	0.34	0.263	1
Trat1	0.195593	0.367157	0.029	0	1
Tmem67	0.174699	0.367019	0.031	0	1
Fam135b	0.297785	0.367018	0.072	0.035	1
Pcca	0.0402464	0.36687	0.157	0.053	1
Tapbpl	0.162147	0.366771	0.033	0	1
Frmd6	0.162147	0.366489	0.033	0	1
Pde7b	0.288077	0.36645	0.048	0.018	1
Atp9b	0.137218	0.366244	0.213	0.123	1
P2rx4	0.392931	0.365952	0.062	0.035	1
Zfp346	0.0813462	0.365718	0.083	0.018	1
Ptchd1	0.219339	0.365575	0.026	0	1
Mdm4	0.377483	0.365477	0.219	0.175	1
Agbl3	0.181374	0.365456	0.03	0	1
Khnyn	0.162147	0.365363	0.033	0	1
Rexo2	0.29147	0.364672	0.047	0.018	1
Slc10a7	0.375964	0.364218	0.145	0.105	1
Ptpn22	0.347566	0.364131	0.464	0.404	1
Nlgn2	0.203168	0.364127	0.028	0	1
Heatr5b	0.177358	0.364057	0.061	0.018	1
Fkbp8	0.150575	0.363933	0.035	0	1
Tmem222	0.463916	0.363376	0.035	0.018	1
Nudt13	0.511951	0.363037	0.054	0.035	1
Blm	0.156244	0.363008	0.034	0	1
Izumo1r	0.168294	0.362743	0.032	0	1
Ankrd13c	0.260364	0.362518	0.098	0.053	1
Accs	0.156244	0.36246	0.034	0	1
Rtkn2	0.0938968	0.362435	0.047	0	1
Fam57a	0.181374	0.362366	0.03	0	1
Chka	0.486785	0.362203	0.095	0.07	1
Tmem29	0.162147	0.362151	0.033	0	1
Ift88	0.181374	0.362004	0.03	0	1
Pdxdc1	0.482976	0.361879	0.116	0.088	1
Rabgap1	0.365737	0.361818	0.185	0.14	1
Peli2	0.134859	0.361788	0.038	0	1
Zzef1	0.354894	0.361779	0.166	0.123	1
Dcaf13	0.291992	0.361522	0.047	0.018	1
Scn2b	0.219339	0.361416	0.026	0	1
Prmt1	0.162147	0.361391	0.033	0	1
Orc4	0.262665	0.361264	0.119	0.07	1
Atp6ap1	0.20317	0.361144	0.083	0.035	1
Macf1	0.0680117	0.360977	0.571	0.439	1
Csgalnact2	0.150575	0.360813	0.035	0	1
Psmd11	0.271652	0.360747	0.117	0.07	1
Klf8	0.139892	0.360721	0.037	0	1
B3galt2	0.168294	0.360597	0.032	0	1
Otud7b	0.0975828	0.360291	0.167	0.088	1
Naaladl2	0.0335247	0.360014	0.165	0.053	1
Fbxl2	0.582863	0.359928	0.07	0.053	1
Myo16	0.181374	0.359654	0.03	0	1
Sytl3	0.156244	0.359365	0.034	0	1
Stxbp1	0.420807	0.359352	0.08	0.053	1
Gm38393	0.204259	0.359177	0.083	0.035	1
Cadm3	0.218728	0.358895	0.055	0.018	1
Gpsm3	0.227975	0.358476	0.025	0	1
Ugp2	0.137015	0.358445	0.094	0.035	1
Hcst	0.195557	0.358431	0.059	0.018	1
Rnf152	0.156244	0.358427	0.034	0	1
Gcfc2	0.139892	0.358265	0.037	0	1
Aco1	0.139892	0.358085	0.037	0	1
Ythdf1	0.150575	0.358072	0.035	0	1
Pdcd6	0.188333	0.358024	0.03	0	1
1600014C10Rik	0.269584	0.358018	0.074	0.035	1
Mrps15	0.188333	0.358008	0.03	0	1
Arhgef3	0.0239356	0.357929	0.27	0.123	1
Ppp1cb	0.184551	0.35792	0.132	0.07	1
Cep63	0.162147	0.357891	0.033	0	1
Cluap1	0.156244	0.357805	0.034	0	1
Pias2	0.353749	0.357561	0.15	0.105	1
Ubl3	0.14824	0.35751	0.14	0.07	1
Ttbk2	0.174699	0.357429	0.031	0	1
Primpol	0.181374	0.357372	0.03	0	1
Lilr4b	0.195593	0.357336	0.029	0	1
Depdc5	0.25196	0.357334	0.12	0.07	1
Hace1	0.287975	0.357283	0.116	0.07	1
Plcl2	0.0922776	0.3571	0.298	0.175	1
Cd80	0.203168	0.356901	0.028	0	1
Fam117a	0.458267	0.35678	0.057	0.035	1
Cep164	0.357597	0.356765	0.042	0.018	1
Usf1	0.195593	0.356718	0.029	0	1
Erc1	0.205289	0.356496	0.106	0.053	1
Cep126	0.181374	0.356487	0.03	0	1
Paxip1	0.181374	0.356221	0.03	0	1
Ggh	0.375813	0.356034	0.041	0.018	1
Wsb1	0.405951	0.355991	0.082	0.053	1
Lta4h	0.304377	0.355821	0.07	0.035	1
Pdzd2	0.211077	0.355778	0.027	0	1
Dclk2	0.220717	0.35577	0.055	0.018	1
Ifng	0.203168	0.355443	0.028	0	1
Prdm15	0.181374	0.355101	0.03	0	1
Dpy19l3	0.227975	0.355068	0.025	0	1
Abcd4	0.156244	0.354942	0.034	0	1
Commd3	0.603489	0.354879	0.049	0.035	1
Pmm2	0.29147	0.354837	0.047	0.018	1
Tubgcp2	0.174699	0.354783	0.031	0	1
Ccl12	0.188333	0.354737	0.03	0	1
Acvr1	0.281451	0.354534	0.048	0.018	1
Map3k5	0.269019	0.354417	0.184	0.123	1
Mbtps2	0.162141	0.354372	0.064	0.018	1
Pacrgl	0.168294	0.354181	0.032	0	1
Sh3bgrl3	0.481963	0.353843	0.034	0.018	1
Taf1	0.567018	0.353391	0.109	0.088	1
Hmg20b	0.156244	0.353114	0.034	0	1
Ogfr	0.195593	0.352744	0.029	0	1
Fam63b	0.247855	0.352658	0.099	0.053	1
Plec	0.243024	0.352591	0.078	0.035	1
Rad52	0.168294	0.352347	0.032	0	1
Aldh1l2	0.134859	0.352345	0.038	0	1
Gm15155	0.256357	0.352307	0.022	0	1
Twf2	0.181627	0.35228	0.061	0.018	1
Irs1	0.174699	0.35219	0.031	0	1
Fech	0.312101	0.351996	0.045	0.018	1
Slc4a4	0.417668	0.351904	0.038	0.018	1
Msl2	0.208357	0.351708	0.081	0.035	1
Rragc	0.219339	0.35129	0.026	0	1
Havcr2	0.195593	0.351067	0.029	0	1
Pcyt1b	0.320989	0.350918	0.044	0.018	1
Cry1	0.168294	0.350754	0.032	0	1
Akirin2	0.192032	0.350249	0.059	0.018	1
Fam171a1	0.139892	0.350189	0.037	0	1
Apoo	0.195593	0.349643	0.029	0	1
Mettl2	0.162147	0.349497	0.033	0	1
Map4k1	0.238678	0.349281	0.053	0.018	1
Gabrb2	0.219339	0.348811	0.026	0	1
Eif2a	0.163937	0.34878	0.064	0.018	1
Large	0.0714736	0.348779	0.135	0.053	1
Strada	0.220549	0.348748	0.08	0.035	1
Fer	0.443307	0.34836	0.058	0.035	1
Hectd1	0.43504	0.34836	0.32	0.281	1
Usp22	0.388096	0.348234	0.04	0.018	1
Plxdc2	0.189335	0.348016	0.24	0.158	1
Msn	0.0845702	0.347883	0.165	0.07	1
Vgf	0.281204	0.347873	0.049	0.018	1
Gna15	0.211077	0.347814	0.027	0	1
AI593442	0.174699	0.347609	0.031	0	1
Map3k2	0.222801	0.347185	0.126	0.07	1
Ppard	0.23098	0.347142	0.054	0.018	1
Gtf3c3	0.685717	0.347123	0.045	0.035	1
4930453N24Rik	0.388096	0.346996	0.04	0.018	1
2010107E04Rik	0.32966	0.346726	0.044	0.018	1
Rpl22l1	0.180635	0.346622	0.061	0.018	1
Glce	0.174699	0.346456	0.031	0	1
Ilk	0.181374	0.346326	0.03	0	1
Ubac1	0.211077	0.346204	0.027	0	1
N4bp2l1	0.533561	0.346152	0.092	0.07	1
Mllt10	0.29528	0.346152	0.309	0.246	1
Reln	0.195593	0.346138	0.029	0	1
Golga4	0.245373	0.346097	0.122	0.07	1
Zmiz1	0.186226	0.345949	0.155	0.088	1
Ift74	0.145127	0.345823	0.036	0	1
Fbxo22	0.203168	0.34561	0.028	0	1
Elavl2	0.169589	0.345381	0.089	0.035	1
Rnf145	0.246088	0.345318	0.121	0.07	1
Exoc6	0.160494	0.345142	0.136	0.07	1
Igfbp7	0.266732	0.345005	0.021	0	1
Chmp5	0.401534	0.344727	0.039	0.018	1
Ltn1	0.327868	0.344659	0.09	0.053	1
Paics	0.181374	0.344581	0.03	0	1
Pdk3	0.150575	0.344527	0.035	0	1
Dhx29	0.203168	0.344309	0.028	0	1
Rnf14	0.29087	0.344157	0.116	0.07	1
Gnb4	0.156244	0.344073	0.034	0	1
Pkia	0.244343	0.344062	0.053	0.018	1
Zfp935	0.145127	0.344016	0.036	0	1
Gch1	0.227975	0.343753	0.025	0	1
Mpeg1	0.211077	0.34372	0.027	0	1
Aebp2	0.231636	0.34305	0.145	0.088	1
Cmpk2	0.391507	0.343032	0.04	0.018	1
Tnks	0.218509	0.342971	0.127	0.07	1
Vav1	0.406445	0.342715	0.082	0.053	1
Ppm1h	0.0725089	0.342586	0.371	0.246	1
Casp1	0.181374	0.34251	0.03	0	1
Dnajc10	0.450774	0.34245	0.057	0.035	1
4933427D14Rik	0.807744	0.342356	0.058	0.053	1
Snrpg	0.188333	0.342068	0.03	0	1
Dbnl	0.357245	0.341947	0.066	0.035	1
Tacc1	0.107593	0.341943	0.171	0.088	1
Dot1l	0.17801	0.34181	0.061	0.018	1
Pigb	0.514701	0.341546	0.054	0.035	1
Kctd16	0.216397	0.341415	0.105	0.053	1
Phc3	0.264758	0.341342	0.22	0.158	1
Cxxc4	0.219339	0.341315	0.026	0	1
Zfp606	0.195593	0.341244	0.029	0	1
Ntrk3	0.396438	0.3412	0.084	0.053	1
Samsn1	0.565243	0.341071	0.091	0.07	1
Snx25	0.202035	0.340856	0.108	0.053	1
Mical3	0.291066	0.340786	0.094	0.053	1
Hmces	0.156244	0.340645	0.034	0	1
Lag3	0.202007	0.340564	0.058	0.018	1
Xlr4b	0.195593	0.340389	0.029	0	1
Ptk2	0.473488	0.340185	0.153	0.123	1
Hecw2	0.225692	0.340181	0.169	0.105	1
Cabp1	0.188333	0.340098	0.03	0	1
Gm28370	0.400131	0.340022	0.039	0.018	1
Fam184a	0.357597	0.339764	0.042	0.018	1
Kmt2c	0.100936	0.339638	0.311	0.193	1
Rp2	0.181374	0.339262	0.03	0	1
Hars2	0.195593	0.339183	0.029	0	1
Glra3	0.195593	0.339086	0.029	0	1
Samd4	0.183847	0.339074	0.109	0.053	1
Slc35a2	0.195593	0.339067	0.029	0	1
Tgfbr1	0.372906	0.339047	0.128	0.088	1
Tmem178b	0.230666	0.339017	0.25	0.175	1
Cstf2	0.21992	0.338932	0.055	0.018	1
Exoc7	0.264865	0.338507	0.05	0.018	1
Mtx2	0.490289	0.338238	0.055	0.035	1
H2-Ab1	0.262898	0.337918	0.1	0.053	1
Pias1	0.167811	0.337844	0.222	0.14	1
Stt3b	0.181998	0.337817	0.087	0.035	1
Lgr5	0.219339	0.337811	0.026	0	1
Mrpl51	0.203168	0.337443	0.028	0	1
Prpf39	0.715703	0.337384	0.135	0.123	1
R3hdm2	0.38229	0.337144	0.184	0.14	1
Itfg2	0.156244	0.33706	0.034	0	1
Ctsa	0.85909	0.337055	0.056	0.053	1
Rit1	0.203168	0.336968	0.028	0	1
Mcfd2	0.237006	0.336936	0.024	0	1
Arl5a	0.502797	0.336639	0.116	0.088	1
Mef2c	0.562567	0.335915	0.072	0.053	1
1810013L24Rik	0.164268	0.33581	0.09	0.035	1
Mlh1	0.162147	0.335662	0.033	0	1
Xpnpep1	0.156244	0.335617	0.034	0	1
B3gat1	0.181374	0.335429	0.03	0	1
Pbdc1	0.174699	0.335326	0.031	0	1
Sema7a	0.174699	0.335281	0.031	0	1
Sema4b	0.181374	0.33511	0.03	0	1
Kif11	0.188333	0.335046	0.03	0	1
Odf2l	0.203168	0.334979	0.028	0	1
Zfp141	0.245422	0.334851	0.077	0.035	1
Zfp777	0.188333	0.334771	0.03	0	1
Psmb2	0.265541	0.334634	0.098	0.053	1
Alg11	0.237006	0.33445	0.024	0	1
Pag1	0.392029	0.334399	0.165	0.123	1
Capn15	0.25906	0.334203	0.051	0.018	1
Klk6	0.23424	0.334157	0.125	0.07	1
Slc35f1	0.48581	0.334061	0.096	0.07	1
Dcaf11	0.195593	0.333928	0.029	0	1
A330008L17Rik	0.307844	0.333925	0.046	0.018	1
Sema6d	0.522635	0.333831	0.183	0.158	1
Rad51b	0.362684	0.333793	0.042	0.018	1
Wdr76	0.313217	0.333767	0.045	0.018	1
Ppp1ca	0.560376	0.333693	0.03	0.018	1
Hnrnpu	0.350174	0.333381	0.066	0.035	1
Flt3	0.237006	0.333286	0.024	0	1
Tmem194b	0.463916	0.333284	0.035	0.018	1
Slc39a14	0.162147	0.333184	0.033	0	1
Slc38a10	0.539763	0.333172	0.053	0.035	1
Kdelr2	0.156244	0.333137	0.034	0	1
Polr1a	0.168294	0.332943	0.032	0	1
Vps37b	0.177236	0.332819	0.089	0.035	1
Ssr3	0.199457	0.332621	0.058	0.018	1
Chkb	0.162147	0.332585	0.033	0	1
Sec24d	0.202007	0.332465	0.058	0.018	1
Skap2	0.174467	0.332426	0.133	0.07	1
Rsbn1l	0.258621	0.332399	0.264	0.193	1
Klf3	0.176165	0.332107	0.062	0.018	1
Set	0.485433	0.331717	0.077	0.053	1
Myo1g	0.504026	0.33168	0.055	0.035	1
Cd63	0.48259	0.331676	0.116	0.088	1
Ptprs	0.215797	0.331671	0.081	0.035	1
Gm32250	0.557035	0.331648	0.052	0.035	1
Dscaml1	0.779197	0.33149	0.13	0.123	1
Ncbp2	0.168294	0.331372	0.032	0	1
Mbd2	0.144444	0.331341	0.23	0.14	1
Rdh14	0.539975	0.331221	0.031	0.018	1
Gns	0.314765	0.331207	0.069	0.035	1
Slc25a23	0.195593	0.331119	0.029	0	1
Pus10	0.212481	0.330484	0.056	0.018	1
Tbc1d9b	0.156058	0.330312	0.118	0.053	1
Lypd6b	0.211077	0.330191	0.027	0	1
Tmem104	0.188333	0.330133	0.03	0	1
Anapc11	0.327914	0.330106	0.044	0.018	1
Smyd4	0.162147	0.330079	0.033	0	1
Gm20696	0.206235	0.330078	0.057	0.018	1
Ptpn11	0.564683	0.330077	0.109	0.088	1
Clu	0.255015	0.329954	0.101	0.053	1
Tceanc2	0.134859	0.329856	0.038	0	1
Sclt1	0.242017	0.329622	0.146	0.088	1
Rnf217	0.181374	0.329559	0.03	0	1
Epdr1	0.465518	0.328621	0.035	0.018	1
Nup107	0.174699	0.328619	0.031	0	1
Slc44a5	0.256357	0.328498	0.022	0	1
Ehmt2	0.243465	0.328486	0.053	0.018	1
Capn2	0.182955	0.32835	0.061	0.018	1
Hnrnpc	0.335537	0.328339	0.19	0.14	1
Alg9	0.188333	0.328208	0.03	0	1
Acsl4	0.267248	0.328177	0.12	0.07	1
Map4k3	0.289376	0.328168	0.094	0.053	1
Wdhd1	0.188333	0.328144	0.03	0	1
Mettl25	0.279648	0.32814	0.073	0.035	1
Srp68	0.181374	0.328136	0.03	0	1
Kctd9	0.333121	0.327968	0.043	0.018	1
Pex1	0.338483	0.327701	0.043	0.018	1
Prrg1	0.192383	0.327606	0.059	0.018	1
Fgf12	0.283639	0.327525	0.118	0.07	1
AI846148	0.227975	0.327425	0.025	0	1
Irf8	0.262097	0.327413	0.051	0.018	1
Katna1	0.221117	0.327347	0.055	0.018	1
Arcn1	0.366351	0.327339	0.086	0.053	1
Micu3	0.149643	0.327137	0.141	0.07	1
Riok3	0.216625	0.327069	0.15	0.088	1
Gab3	0.997594	0.326998	0.083	0.088	1
Cacna1b	0.291768	0.326882	0.072	0.035	1
Asb7	0.222936	0.326368	0.055	0.018	1
Zfp704	0.360024	0.326286	0.065	0.035	1
Inpp5a	0.230144	0.32624	0.054	0.018	1
Kifc2	0.203168	0.326051	0.028	0	1
Ttc19	0.0935726	0.325924	0.131	0.053	1
Kcnmb4	0.227975	0.325822	0.025	0	1
Wipf1	0.154589	0.325795	0.313	0.211	1
Brinp2	0.203168	0.325757	0.028	0	1
Homer1	0.537631	0.325426	0.053	0.035	1
Slc25a36	0.412831	0.325426	0.124	0.088	1
mt-Nd5	0.263756	0.325411	0.208	0.14	1
Zfp330	0.188333	0.325346	0.03	0	1
D8Ertd82e	0.346966	0.324999	0.043	0.018	1
Wars2	0.176165	0.324908	0.062	0.018	1
Mtmr3	0.181784	0.32489	0.245	0.158	1
Wdr47	0.209814	0.324885	0.057	0.018	1
Ascc1	0.168294	0.324853	0.032	0	1
Strn	0.252438	0.324652	0.121	0.07	1
Rock2	0.141703	0.32463	0.188	0.105	1
Celf5	0.181374	0.324452	0.03	0	1
Ptar1	0.168294	0.324273	0.032	0	1
Lrrc1	0.46141	0.324248	0.057	0.035	1
Mapk4	0.256357	0.324224	0.022	0	1
Gskip	0.502494	0.324151	0.033	0.018	1
Zfpm2	0.360502	0.324149	0.088	0.053	1
Rb1cc1	0.31924	0.323859	0.191	0.14	1
Gltscr1	0.156244	0.32382	0.034	0	1
Tvp23a	0.211077	0.323651	0.027	0	1
Chsy3	0.383809	0.323517	0.063	0.035	1
Cep85l	0.597405	0.323459	0.089	0.07	1
Ccdc92	0.211077	0.323367	0.027	0	1
Mettl4	0.168294	0.323309	0.032	0	1
Man1a2	0.109165	0.323297	0.224	0.123	1
Snx9	0.303046	0.323225	0.07	0.035	1
Faf2	0.286042	0.32321	0.095	0.053	1
Dnmt3a	0.192522	0.323063	0.195	0.123	1
Thsd4	0.372522	0.322657	0.041	0.018	1
Smu1	0.337885	0.322625	0.043	0.018	1
Nt5dc3	0.188333	0.322571	0.03	0	1
Rnf128	0.237006	0.322515	0.024	0	1
Rars2	0.235298	0.322435	0.079	0.035	1
Pkd1	0.448112	0.322419	0.079	0.053	1
Rassf2	0.391855	0.322383	0.104	0.07	1
Ubn1	0.0739208	0.322208	0.115	0.035	1
Mia3	0.260021	0.321941	0.098	0.053	1
Gemin2	0.246458	0.321779	0.023	0	1
Ttc33	0.211077	0.321717	0.027	0	1
Ccdc77	0.348813	0.321533	0.043	0.018	1
Pcsk1	0.227975	0.32141	0.025	0	1
Dcbld2	0.168294	0.320889	0.032	0	1
Szt2	0.195593	0.320833	0.029	0	1
Dnajb6	0.627572	0.320806	0.175	0.158	1
Hsd17b4	0.419123	0.320617	0.038	0.018	1
Ibtk	0.201276	0.32052	0.058	0.018	1
Kdm6b	0.227975	0.320308	0.025	0	1
Prrc1	0.168294	0.320273	0.032	0	1
Eftud1	0.305712	0.320261	0.07	0.035	1
Fbxo32	0.120887	0.320167	0.041	0	1
Stx1b	0.195593	0.320128	0.029	0	1
2210013O21Rik	0.203168	0.319835	0.028	0	1
Acbd6	0.172087	0.319724	0.113	0.053	1
Rqcd1	0.139892	0.319717	0.037	0	1
Mcph1	0.213728	0.319257	0.082	0.035	1
Gmps	0.197514	0.319102	0.085	0.035	1
Prim2	0.505379	0.319013	0.055	0.035	1
Zpbp	0.246458	0.318985	0.023	0	1
Cdkl5	0.282479	0.318983	0.072	0.035	1
Ubash3b	0.327986	0.318832	0.193	0.14	1
Alcam	0.569938	0.318808	0.222	0.193	1
Yes1	0.188333	0.318635	0.03	0	1
Klhl7	0.560682	0.318616	0.052	0.035	1
Syncrip	0.315593	0.318591	0.134	0.088	1
Slc43a2	0.108796	0.318278	0.102	0.035	1
Usp31	0.557579	0.317959	0.11	0.088	1
A830082K12Rik	0.256357	0.317954	0.022	0	1
Atxn3	0.557763	0.317926	0.052	0.035	1
Phf20	0.103982	0.317913	0.157	0.07	1
Cx3cr1	0.40294	0.317699	0.039	0.018	1
Mrpl24	0.264214	0.317665	0.051	0.018	1
Mtr	0.145127	0.317592	0.036	0	1
Nabp2	0.188333	0.317392	0.03	0	1
Ramp1	0.256357	0.31739	0.022	0	1
Deaf1	0.52218	0.317261	0.032	0.018	1
Cdk5rap2	0.370231	0.317232	0.086	0.053	1
Rgl2	0.211077	0.317142	0.027	0	1
Mta2	0.371867	0.317084	0.041	0.018	1
Tmem256	0.195593	0.316996	0.029	0	1
Ap2a1	0.326753	0.316992	0.044	0.018	1
Fnip1	0.317537	0.3169	0.155	0.105	1
Blcap	0.211077	0.316791	0.027	0	1
Tmem191c	0.448927	0.31679	0.036	0.018	1
Fut9	0.780402	0.316621	0.095	0.088	1
Rorb	0.246458	0.316554	0.023	0	1
Usp16	0.587107	0.31653	0.069	0.053	1
Plekha1	0.390203	0.316255	0.124	0.088	1
Zfp719	0.289045	0.316248	0.019	0	1
Rgs14	0.211077	0.315812	0.027	0	1
Crem	0.161075	0.315784	0.065	0.018	1
Cep78	0.505379	0.315777	0.055	0.035	1
Skil	0.152378	0.315644	0.119	0.053	1
Nell2	0.246458	0.31551	0.023	0	1
Tnfsf8	0.165277	0.31548	0.089	0.035	1
Dpp3	0.203168	0.315448	0.028	0	1
[truncated: 19,819 more rows]

## Sheet: Microglia.markers
Gene	p_val	avg_log2FC	pct.1	pct.2	p_val_adj
Gm43291	1.61816e-178	2.88062	0.748	0.036	3.5305e-174
Gm42418	6.89721e-129	0.829524	1	0.998	1.50483e-124
Cd74	2.77841e-91	2.04967	0.55	0.059	6.06194e-87
Lsamp	1.23591e-86	1.41994	0.813	0.43	2.6965e-82
Lysmd4	9.27055e-83	-1.55101	0.313	0.665	2.02265e-78
Gpr34	7.88426e-78	-1.65631	0.101	0.392	1.72019e-73
Csmd3	8.80124e-77	-1.49628	0.548	0.792	1.92025e-72
Ptgds	5.52194e-73	-1.29744	0.574	0.82	1.20478e-68
Nrg3	6.13072e-69	1.59634	0.606	0.191	1.3376e-64
Cntnap2	1.39457e-66	1.51484	0.621	0.217	3.04267e-62
Nrxn3	9.24076e-62	1.54449	0.575	0.186	2.01615e-57
Kcnip4	3.5816e-61	1.3984	0.589	0.203	7.81435e-57
Siglech	1.06595e-60	-1.50948	0.143	0.417	2.32569e-56
Meg3	3.57032e-59	1.06295	0.809	0.477	7.78973e-55
Cst3	6.68149e-59	-1.28279	0.503	0.758	1.45777e-54
Sgcz	4.00851e-58	1.49226	0.534	0.16	8.74577e-54
Fgf14	5.49889e-57	1.48218	0.536	0.167	1.19975e-52
Hpgd	4.88277e-51	-1.38075	0.035	0.199	1.06532e-46
Nrxn1	7.31101e-49	1.27731	0.574	0.227	1.59512e-44
Iigp1	6.8511e-47	1.79316	0.386	0.082	1.49477e-42
Lingo2	1.58236e-46	1.32966	0.476	0.15	3.45239e-42
Nlgn1	6.31976e-46	1.30025	0.53	0.216	1.37885e-41
Tanc2	1.75728e-44	-0.826024	0.68	0.856	3.83403e-40
H2-Ab1	3.34448e-44	1.54196	0.315	0.034	7.29698e-40
P2ry12	4.13691e-44	-1.14796	0.287	0.539	9.02591e-40
Gm26778	4.83648e-44	-1.14455	0.026	0.162	1.05522e-39
Hmha1	1.32197e-43	-1.19473	0.358	0.609	2.88428e-39
Plxdc2	2.17269e-43	-0.80274	0.613	0.835	4.74037e-39
Pcdh9	4.045e-43	0.347731	0.824	0.431	8.82538e-39
H2-Aa	5.5409e-43	1.46678	0.321	0.039	1.20891e-38
Arid5b	1.38349e-42	1.23748	0.604	0.317	3.01849e-38
Gm16337	2.9147e-40	-1.21999	0.087	0.276	6.35929e-36
Srsf7	3.22034e-38	-1.15468	0.261	0.495	7.02614e-34
Xist	3.58043e-38	-1.32535	0.211	0.441	7.81179e-34
Selplg	5.77407e-38	-1.15084	0.238	0.469	1.25979e-33
Csmd1	1.39447e-37	1.13288	0.398	0.123	3.04245e-33
Cd274	2.56635e-37	1.55868	0.333	0.074	5.59927e-33
Stat1	2.93263e-37	0.989852	0.621	0.33	6.39841e-33
Lrrtm4	4.96114e-37	1.26403	0.402	0.126	1.08242e-32
H2-K1	1.83512e-36	0.91338	0.663	0.384	4.00387e-32
Cadm2	3.748e-36	1.06175	0.574	0.289	8.17739e-32
Fam155a	7.47446e-36	1.07761	0.355	0.093	1.63078e-31
8030442B05Rik	1.29715e-35	-1.13672	0.066	0.227	2.83012e-31
Cx3cr1	1.49508e-35	-0.989732	0.343	0.572	3.26196e-31
Ddhd1	2.24337e-35	1.56736	0.326	0.083	4.89459e-31
St3gal6	5.33328e-35	-1.09702	0.142	0.346	1.16361e-30
Fmnl2	7.87099e-35	1.21969	0.567	0.324	1.71729e-30
Dlg2	8.99801e-35	1.04783	0.526	0.25	1.96319e-30
Tsix	1.42214e-33	-1.24493	0.072	0.232	3.10283e-29
Kcnd2	1.42845e-33	1.21873	0.399	0.136	3.11659e-29
Hexb	6.4251e-33	-0.757162	0.572	0.76	1.40183e-28
AY036118	2.0954e-32	-0.802108	0.562	0.739	4.57175e-28
Lrrc4c	3.00114e-32	0.945401	0.539	0.26	6.54788e-28
B2m	3.22949e-32	0.813997	0.658	0.399	7.0461e-28
Numb	5.52708e-32	-1.09276	0.348	0.557	1.2059e-27
Ccser1	9.66644e-32	1.29953	0.343	0.108	2.10902e-27
Ubb	7.82304e-31	-1.03723	0.264	0.48	1.70683e-26
Mdga2	1.46873e-30	1.01596	0.518	0.26	3.20448e-26
Cfh	2.18545e-30	-1.06684	0.194	0.394	4.76822e-26
Tenm2	4.02073e-30	1.11404	0.429	0.185	8.77243e-26
Nrg1	5.5465e-30	1.26057	0.333	0.101	1.21013e-25
Gm43221	1.22633e-29	-0.956791	0.03	0.139	2.6756e-25
Grid2	1.25563e-29	1.01646	0.456	0.201	2.73954e-25
Nav2	4.88216e-29	-0.840273	0.541	0.732	1.06519e-24
Ltc4s	1.31325e-28	-0.843696	0.014	0.098	2.86525e-24
Rnf213	1.35564e-28	0.953243	0.545	0.302	2.95774e-24
Rbfox1	2.54857e-28	0.978763	0.418	0.175	5.56047e-24
Grm7	3.31661e-28	1.0374	0.422	0.178	7.23617e-24
Gm4951	3.17442e-27	1.05232	0.402	0.165	6.92595e-23
Adgrb3	3.82771e-27	1.0203	0.398	0.163	8.35131e-23
Ccr5	7.52422e-27	-0.955157	0.123	0.292	1.64163e-22
Asic2	1.07202e-26	1.10067	0.29	0.082	2.33894e-22
Srgap2	1.29844e-26	-0.695915	0.647	0.799	2.83293e-22
RP23-378D16.5	1.35184e-26	-1.00395	0.031	0.134	2.94943e-22
Rapgef5	2.05471e-26	-1.02457	0.247	0.438	4.48296e-22
H2-Eb1	3.08221e-26	1.24525	0.228	0.038	6.72478e-22
Arhgap24	5.42933e-26	1.11954	0.453	0.239	1.18457e-21
Adgrl3	9.21728e-26	1.0098	0.385	0.163	2.01103e-21
Galntl6	1.11936e-25	1.18534	0.268	0.069	2.44223e-21
Apoe	1.45236e-25	0.421788	0.753	0.538	3.16875e-21
1700112E06Rik	2.36801e-25	0.639682	0.853	0.799	5.16652e-21
Apbb1ip	8.53712e-25	-0.794997	0.419	0.616	1.86263e-20
Lrp1b	1.26555e-24	0.543768	0.621	0.328	2.76117e-20
Fam102b	2.06033e-24	-0.991513	0.108	0.26	4.49522e-20
Gm26916	2.10511e-24	-0.889573	0.069	0.199	4.59293e-20
Myo5a	2.70286e-24	0.934994	0.411	0.194	5.89709e-20
4930444A19Rik	2.94221e-24	-1.01994	0.127	0.283	6.41932e-20
C4b	3.06703e-24	1.21225	0.225	0.047	6.69166e-20
Nlrc5	4.23814e-24	1.05509	0.283	0.087	9.24678e-20
Parp11	1.79997e-23	1.03769	0.303	0.101	3.92717e-19
Il1rapl1	2.08359e-23	0.923667	0.419	0.204	4.54598e-19
Macrod2	2.75148e-23	1.10325	0.298	0.108	6.00318e-19
Grik2	3.84141e-23	1.07729	0.411	0.203	8.38119e-19
Slco2b1	7.67331e-23	-0.828633	0.224	0.407	1.67416e-18
Mef2c	9.25686e-23	-0.775425	0.538	0.683	2.01966e-18
Slamf7	2.42325e-22	1.1369	0.165	0.015	5.28706e-18
Cdh18	2.57822e-22	1.11651	0.257	0.075	5.62516e-18
Pag1	2.91079e-22	-0.808489	0.434	0.59	6.35077e-18
Grm5	4.47713e-22	0.959593	0.328	0.127	9.7682e-18
Cdh23	4.79613e-22	-1.02499	0.095	0.229	1.04642e-17
Kcnrg	1.0098e-21	-0.874563	0.074	0.199	2.20319e-17
Golm1	1.05593e-21	-0.928818	0.087	0.217	2.30383e-17
Chn2	3.27007e-21	-0.979084	0.21	0.369	7.13463e-17
Ctnna2	4.35876e-21	0.771941	0.399	0.194	9.50993e-17
Plcl1	4.79967e-21	-0.643736	0.453	0.623	1.04719e-16
Trps1	5.01976e-21	1.0007	0.4	0.204	1.09521e-16
Arhgap5	5.35161e-21	-0.845168	0.304	0.477	1.16761e-16
Ecscr	2.27342e-20	-0.592966	0.008	0.062	4.96015e-16
Cpq	2.5274e-20	1	0.273	0.095	5.51429e-16
Bin2	4.01125e-20	-0.904014	0.211	0.366	8.75175e-16
Atp8a2	5.72106e-20	-0.763475	0.286	0.461	1.24822e-15
Tmigd3	5.89507e-20	-0.649582	0.012	0.075	1.28619e-15
Cd300lf	5.97281e-20	0.991918	0.224	0.06	1.30315e-15
Mgat4c	6.29243e-20	0.951032	0.25	0.077	1.37288e-15
Gpr183	7.2772e-20	-0.993284	0.077	0.196	1.58774e-15
Snd1	1.15186e-19	0.928345	0.39	0.201	2.51313e-15
Inpp5d	1.47308e-19	-0.635632	0.609	0.743	3.21398e-15
Frmpd4	1.69412e-19	1.06118	0.226	0.065	3.69622e-15
Fam196b	1.81929e-19	-0.942601	0.179	0.328	3.96934e-15
Nkain2	2.03482e-19	-0.0544254	0.554	0.268	4.43957e-15
Elmo1	3.24641e-19	-0.535247	0.717	0.809	7.08302e-15
Tmcc3	4.57223e-19	-0.49078	0.717	0.84	9.9757e-15
Lilrb4a	5.14109e-19	0.902998	0.236	0.072	1.12168e-14
Trpm3	5.34413e-19	0.910163	0.226	0.065	1.16598e-14
Fcrls	6.21293e-19	-0.684649	0.019	0.088	1.35554e-14
Gpnmb	8.06129e-19	1.37448	0.138	0.011	1.75881e-14
Gpc5	8.16184e-19	1.00382	0.201	0.051	1.78075e-14
Ckb	8.44947e-19	-0.829485	0.189	0.343	1.84351e-14
Ddx5	1.01576e-18	-0.534841	0.632	0.758	2.21618e-14
Sst	1.13518e-18	-0.766047	0.266	0.431	2.47673e-14
Pcdh7	1.50689e-18	0.851583	0.321	0.141	3.28774e-14
Jchain	1.96232e-18	1.38766	0.131	0.008	4.2814e-14
Dip2b	2.53427e-18	-0.692989	0.423	0.57	5.52926e-14
Mir142hg	2.67345e-18	-0.756446	0.327	0.482	5.83294e-14
Flt1	2.71075e-18	1.04494	0.164	0.028	5.91432e-14
Ryr2	3.08785e-18	1.01483	0.165	0.029	6.73707e-14
Dock8	3.90118e-18	-0.691527	0.504	0.647	8.51158e-14
Xdh	4.37835e-18	0.989497	0.143	0.016	9.55268e-14
Ebf1	6.18533e-18	1.14013	0.233	0.078	1.34952e-13
Camk1	9.38155e-18	-0.920181	0.137	0.27	2.04687e-13
Car10	1.13716e-17	0.955078	0.19	0.047	2.48106e-13
Tg	1.16158e-17	-0.808587	0.061	0.163	2.53433e-13
Atp6v0b	1.23538e-17	-0.592596	0.543	0.672	2.69534e-13
Samd9l	1.36109e-17	0.929603	0.25	0.092	2.96962e-13
Sparc	1.5814e-17	-0.814897	0.104	0.225	3.4503e-13
Lrrc7	1.82642e-17	0.929759	0.164	0.031	3.98489e-13
Ikbke	1.99603e-17	0.88602	0.134	0.013	4.35494e-13
Fndc3a	2.04688e-17	0.812916	0.378	0.198	4.46588e-13
Tm6sf1	2.09278e-17	-0.746187	0.059	0.16	4.56602e-13
Ctnnd2	3.64478e-17	0.950526	0.265	0.109	7.95218e-13
Mef2a	5.01167e-17	-0.572065	0.652	0.753	1.09345e-12
RP23-152P5.3	5.08227e-17	-0.684908	0.027	0.101	1.10885e-12
Cntn4	5.19008e-17	0.940415	0.202	0.059	1.13237e-12
Csf1r	5.9006e-17	-0.69719	0.351	0.505	1.28739e-12
Slc25a4	6.89027e-17	-0.889771	0.156	0.291	1.50332e-12
Gm26733	8.94298e-17	-0.835944	0.173	0.31	1.95118e-12
Gng12	1.10872e-16	0.867789	0.301	0.141	2.419e-12
P3h2	1.11959e-16	-0.734052	0.138	0.27	2.44272e-12
Magi2	1.24217e-16	0.200023	0.586	0.332	2.71017e-12
Pard3bos1	1.45045e-16	-0.63249	0.012	0.065	3.16458e-12
Kcnq5	1.51901e-16	1.17073	0.172	0.041	3.31419e-12
Hpse	1.54886e-16	0.898358	0.116	0.007	3.37929e-12
Hs6st3	1.74502e-16	0.942495	0.18	0.046	3.80729e-12
Pcdh15	1.94472e-16	0.876567	0.264	0.109	4.24299e-12
Dcc	2.04664e-16	0.879984	0.312	0.152	4.46537e-12
Cntnap5a	2.13422e-16	0.909816	0.21	0.067	4.65644e-12
Kctd12	2.17152e-16	-0.677234	0.054	0.149	4.73782e-12
Col27a1	2.24718e-16	-0.804049	0.055	0.149	4.90289e-12
Med12l	4.02523e-16	-0.711347	0.241	0.386	8.78225e-12
Pim1	4.19293e-16	1.05578	0.131	0.016	9.14815e-12
Scoc	5.4727e-16	-0.871053	0.093	0.203	1.19403e-11
Gria4	5.86608e-16	0.848227	0.298	0.142	1.27986e-11
Rims2	5.94269e-16	0.961611	0.216	0.077	1.29658e-11
Slc38a6	6.35678e-16	0.917088	0.22	0.078	1.38692e-11
Unc5d	6.96591e-16	0.767419	0.147	0.026	1.51982e-11
Agmo	7.73124e-16	-0.803937	0.178	0.314	1.6868e-11
Rftn1	8.74265e-16	0.867812	0.265	0.114	1.90747e-11
Stat2	9.04784e-16	0.714874	0.353	0.185	1.97406e-11
Anks1b	1.15565e-15	0.797185	0.317	0.16	2.52139e-11
Herc6	1.25095e-15	0.720301	0.398	0.224	2.72933e-11
Ivns1abp	1.44267e-15	-0.818237	0.243	0.379	3.14762e-11
Bcl2	1.59815e-15	0.851014	0.204	0.065	3.48685e-11
Pde3b	1.63991e-15	-0.701766	0.399	0.533	3.57795e-11
Grip1	1.72372e-15	0.83607	0.164	0.039	3.76081e-11
Kcnq1ot1	1.88944e-15	0.849007	0.319	0.165	4.12239e-11
Rims1	2.0101e-15	0.944288	0.178	0.051	4.38564e-11
Gphn	3.09282e-15	0.558673	0.628	0.458	6.74792e-11
Msi2	3.18545e-15	1.08759	0.326	0.172	6.95001e-11
Sgcd	3.69058e-15	0.88904	0.124	0.016	8.0521e-11
Ptprd	3.71239e-15	0.359346	0.612	0.377	8.09968e-11
Vsir	4.08248e-15	-0.812448	0.104	0.214	8.90715e-11
Gna15	4.63632e-15	-0.747454	0.133	0.255	1.01155e-10
Gbp5	5.44151e-15	0.962145	0.126	0.018	1.18723e-10
Gm26936	7.46667e-15	-0.677778	0.059	0.149	1.62908e-10
Fth1	7.54854e-15	-0.65005	0.443	0.569	1.64694e-10
Sntg1	7.61353e-15	0.926403	0.2	0.069	1.66112e-10
Dpp6	8.05392e-15	0.761353	0.268	0.114	1.7572e-10
Myo1e	9.22885e-15	0.832364	0.304	0.152	2.01355e-10
Gm26857	9.59358e-15	-0.809038	0.086	0.188	2.09313e-10
Cd33	1.08133e-14	-0.836932	0.082	0.181	2.35924e-10
Gbp7	1.22632e-14	0.818022	0.149	0.034	2.67559e-10
Itga4	1.2425e-14	0.971808	0.162	0.042	2.71089e-10
Gm20388	1.27085e-14	-0.436185	0.751	0.82	2.77275e-10
Nxph1	1.50813e-14	0.760659	0.185	0.056	3.29045e-10
Maf	1.54787e-14	-0.784918	0.182	0.314	3.37714e-10
Samhd1	1.56878e-14	0.76186	0.364	0.201	3.42277e-10
Ppia	1.60274e-14	-0.810914	0.211	0.343	3.49685e-10
H2-T23	1.71636e-14	0.712532	0.273	0.123	3.74475e-10
Lhfpl3	1.76213e-14	0.840624	0.167	0.046	3.84462e-10
H2-D1	1.76335e-14	0.502376	0.617	0.422	3.84727e-10
Lrfn5	1.99352e-14	0.827222	0.221	0.085	4.34946e-10
Cyth1	2.20217e-14	0.84869	0.257	0.118	4.80471e-10
Axl	2.43508e-14	0.766126	0.217	0.08	5.31285e-10
Oprm1	2.57851e-14	-0.844097	0.098	0.203	5.6258e-10
Cadps	2.58553e-14	0.845805	0.221	0.087	5.64111e-10
0610040J01Rik	2.62719e-14	-0.785289	0.149	0.268	5.73201e-10
Atg16l2	3.25104e-14	-0.795071	0.111	0.221	7.09311e-10
Cntn5	3.26129e-14	0.728605	0.195	0.064	7.11548e-10
Ppp2r2b	3.28741e-14	0.833078	0.187	0.06	7.17246e-10
Ciita	3.69915e-14	0.754343	0.097	0.005	8.0708e-10
Rtn1	3.89312e-14	-0.623856	0.409	0.541	8.49401e-10
Agbl4	4.21638e-14	0.820412	0.15	0.036	9.19929e-10
Syt1	4.35295e-14	0.662443	0.309	0.15	9.49726e-10
Aoah	4.42725e-14	0.914386	0.193	0.065	9.65938e-10
Lgals3	4.87782e-14	0.927009	0.102	0.008	1.06424e-09
Mdfic	5.74927e-14	0.795398	0.176	0.054	1.25437e-09
Rsrp1	6.42006e-14	-0.516251	0.552	0.673	1.40073e-09
Hivep2	6.60922e-14	0.773884	0.273	0.127	1.442e-09
Bbs9	6.93343e-14	-0.762698	0.17	0.296	1.51274e-09
Ubr5	7.29217e-14	0.728187	0.276	0.132	1.59101e-09
Rgs7	7.64209e-14	0.825348	0.163	0.046	1.66735e-09
Dlgap1	7.74018e-14	0.874774	0.223	0.092	1.68875e-09
Abca9	8.73205e-14	-0.865025	0.107	0.212	1.90516e-09
Robo2	1.04894e-13	0.869319	0.173	0.054	2.28857e-09
Dab1	1.23147e-13	0.857756	0.148	0.038	2.68683e-09
Zfp804b	1.38868e-13	0.820823	0.131	0.026	3.02981e-09
Tap1	1.5169e-13	0.772387	0.149	0.038	3.30958e-09
Arsb	1.53343e-13	-0.712903	0.163	0.286	3.34564e-09
Bin1	2.19198e-13	-0.666636	0.317	0.448	4.78246e-09
Cyth4	2.60043e-13	-0.766547	0.278	0.402	5.67361e-09
A830008E24Rik	2.64259e-13	-0.895863	0.125	0.232	5.76561e-09
Jam2	2.67468e-13	-0.573896	0.024	0.083	5.83561e-09
Map4k4	2.72318e-13	-0.604738	0.283	0.418	5.94143e-09
Gbp8	2.85683e-13	0.817698	0.119	0.021	6.23304e-09
Nr6a1	2.85793e-13	-0.731066	0.226	0.353	6.23543e-09
Nrp2	3.02695e-13	0.800184	0.197	0.074	6.60421e-09
Mitf	3.24085e-13	0.636706	0.498	0.345	7.0709e-09
Abcb4	3.43161e-13	-0.531109	0.012	0.057	7.48709e-09
C3	3.65148e-13	0.790366	0.088	0.003	7.96679e-09
Rhobtb1	4.85324e-13	-0.722429	0.072	0.162	1.05888e-08
Il17ra	5.25138e-13	-0.730765	0.045	0.119	1.14575e-08
Pnn	5.52419e-13	-0.659825	0.216	0.342	1.20527e-08
Gm42413	5.55036e-13	-0.715943	0.057	0.139	1.21098e-08
Iqgap1	5.77823e-13	0.857577	0.157	0.047	1.2607e-08
1700011L22Rik	6.20412e-13	-0.320445	0.003	0.033	1.35362e-08
Itgb5	7.27374e-13	-0.579814	0.39	0.533	1.58698e-08
Nav3	7.67466e-13	-0.525191	0.631	0.722	1.67446e-08
Fgd2	8.03612e-13	-0.671304	0.298	0.428	1.75332e-08
Dpp10	8.25972e-13	0.764855	0.169	0.054	1.80211e-08
Nrp1	9.78063e-13	0.698763	0.333	0.19	2.13394e-08
Parp9	1.00175e-12	0.678004	0.276	0.136	2.18562e-08
Ntpcr	1.10347e-12	-0.835279	0.108	0.209	2.40755e-08
Opcml	1.12946e-12	0.713211	0.309	0.172	2.46426e-08
Hk2	1.18437e-12	-0.624362	0.331	0.461	2.58407e-08
Gm13905	1.21552e-12	-0.402728	0.026	0.087	2.65202e-08
Airn	1.25931e-12	0.985186	0.122	0.026	2.74755e-08
Slc9a9	1.26343e-12	-0.556173	0.415	0.549	2.75654e-08
Cryab	1.29326e-12	-0.724475	0.094	0.191	2.82164e-08
Plp1	1.32864e-12	-0.481887	0.762	0.796	2.89882e-08
P2ry6	1.50705e-12	-0.667889	0.298	0.42	3.28809e-08
Etl4	1.54783e-12	0.548751	0.212	0.085	3.37706e-08
Prkg1	1.57348e-12	0.658734	0.249	0.113	3.43303e-08
Lrrc16a	1.62077e-12	0.804298	0.168	0.056	3.53619e-08
Capn3	1.64818e-12	-0.731761	0.18	0.297	3.596e-08
Traf3	1.64854e-12	0.665405	0.3	0.157	3.59678e-08
Asb2	1.76743e-12	-0.813914	0.093	0.188	3.85619e-08
1600010M07Rik	1.95503e-12	-0.684706	0.098	0.196	4.26548e-08
Rufy3	2.2106e-12	0.708866	0.326	0.183	4.82309e-08
Spon1	2.31639e-12	0.719523	0.118	0.023	5.0539e-08
Epb41l2	2.52992e-12	-0.482728	0.594	0.703	5.51978e-08
Ankrd17	3.28796e-12	0.563028	0.426	0.273	7.17368e-08
Galnt13	3.65001e-12	0.756665	0.16	0.051	7.96359e-08
Ppcdc	3.65399e-12	-0.80358	0.111	0.208	7.97227e-08
Hspa8	3.80712e-12	-0.690865	0.316	0.443	8.30637e-08
3110035E14Rik	3.90411e-12	-0.527625	0.026	0.083	8.51798e-08
Etv6	3.95936e-12	0.504852	0.586	0.441	8.63854e-08
Adrb2	4.08076e-12	-0.361603	0.007	0.042	8.90341e-08
Gm37459	4.14541e-12	-0.804058	0.062	0.141	9.04445e-08
Mal	4.30321e-12	-0.670603	0.192	0.312	9.38874e-08
Ly6c2	4.48714e-12	0.860729	0.093	0.01	9.79003e-08
Ly6a	4.83952e-12	0.700473	0.127	0.029	1.05589e-07
Bbx	4.87504e-12	0.770291	0.27	0.139	1.06364e-07
Iffo1	4.98499e-12	-0.639686	0.094	0.191	1.08763e-07
Cacna1e	5.50442e-12	0.928246	0.151	0.047	1.20095e-07
Rbm47	5.64455e-12	0.552226	0.373	0.217	1.23153e-07
C1qc	5.66759e-12	-0.633591	0.397	0.511	1.23656e-07
Gria2	6.24419e-12	0.635897	0.341	0.194	1.36236e-07
Sft2d1	6.54338e-12	-0.678977	0.173	0.286	1.42764e-07
Zeb2os	7.52969e-12	-0.632971	0.059	0.137	1.64283e-07
Vps13c	7.77087e-12	0.605747	0.325	0.185	1.69545e-07
Fnip2	7.80763e-12	0.786792	0.303	0.17	1.70347e-07
Cers6	8.43434e-12	0.745509	0.259	0.129	1.8402e-07
Cybb	8.49036e-12	0.700654	0.243	0.114	1.85243e-07
Brinp3	8.70365e-12	0.776419	0.2	0.083	1.89896e-07
Plxna4	8.81069e-12	-0.767912	0.166	0.276	1.92232e-07
Gm3264	8.87633e-12	-0.20073	0	0.02	1.93664e-07
Gm26827	8.90846e-12	-0.690034	0.055	0.131	1.94365e-07
Gm15635	9.01114e-12	-0.625591	0.02	0.07	1.96605e-07
Arhgap15	9.2603e-12	0.554389	0.464	0.306	2.02041e-07
Tsc22d4	9.9587e-12	-0.687366	0.23	0.351	2.17279e-07
Ascc3	1.09876e-11	0.525225	0.436	0.284	2.39727e-07
H2-Q7	1.13008e-11	0.56517	0.268	0.132	2.46561e-07
Dock10	1.13302e-11	-0.460715	0.602	0.672	2.47202e-07
Nr6a1os	1.17549e-11	-0.565723	0.068	0.152	2.56469e-07
Rabgap1l	1.18492e-11	0.983729	0.294	0.173	2.58526e-07
Prr16	1.54525e-11	0.699007	0.083	0.007	3.37143e-07
Itga6	1.61939e-11	-0.65092	0.126	0.227	3.53318e-07
Cdh8	1.95853e-11	0.764502	0.149	0.047	4.27313e-07
Irf1	2.01696e-11	0.71863	0.168	0.06	4.40059e-07
Tgfbr1	2.08639e-11	-0.425604	0.69	0.797	4.55208e-07
Plcb1	2.17047e-11	0.751697	0.137	0.041	4.73553e-07
Irg1	2.41527e-11	0.759769	0.093	0.013	5.26963e-07
AF251705	2.7421e-11	-0.6601	0.117	0.216	5.9827e-07
Ptprg	2.76861e-11	0.660246	0.113	0.025	6.04056e-07
Trim36	2.78795e-11	-0.501231	0.058	0.136	6.08274e-07
H2-Q6	2.81925e-11	0.575156	0.227	0.103	6.15105e-07
Lpar6	2.94805e-11	-0.690146	0.069	0.149	6.43206e-07
4932438A13Rik	3.00037e-11	0.614285	0.3	0.168	6.54621e-07
Dennd5b	3.23883e-11	1.13426	0.174	0.072	7.06648e-07
Susd6	3.35225e-11	0.594115	0.349	0.211	7.31393e-07
Dennd4a	3.44362e-11	-0.555023	0.413	0.523	7.51329e-07
Adap2os	3.46966e-11	-0.725993	0.303	0.413	7.57011e-07
Gm6277	3.55837e-11	-0.407692	0.011	0.051	7.76366e-07
Rnf216	3.59624e-11	-0.655253	0.352	0.469	7.84628e-07
Gm26542	3.6393e-11	-0.749456	0.117	0.212	7.94023e-07
P2ry13	3.74399e-11	-0.504314	0.023	0.075	8.16864e-07
Nampt	3.95183e-11	0.716116	0.168	0.064	8.62211e-07
Ntm	4.32588e-11	0.598352	0.265	0.136	9.4382e-07
Malat1	4.38221e-11	-0.176048	1	1	9.56112e-07
Ate1	5.34933e-11	-0.567832	0.054	0.127	1.16712e-06
Tuba1a	5.44812e-11	-0.688573	0.15	0.253	1.18867e-06
Erc2	6.18377e-11	0.780053	0.144	0.047	1.34918e-06
Ssh2	6.41026e-11	-0.441847	0.602	0.693	1.39859e-06
Fam105a	6.75861e-11	-0.584457	0.343	0.456	1.47459e-06
Slc40a1	7.71548e-11	-0.468303	0.014	0.057	1.68336e-06
Fhit	7.83528e-11	-0.715907	0.119	0.214	1.7095e-06
Soga1	8.09685e-11	-0.599219	0.183	0.292	1.76657e-06
Cntnap5b	8.10082e-11	0.72308	0.107	0.023	1.76744e-06
Rmst	8.30102e-11	0.719832	0.114	0.028	1.81112e-06
Sp100	8.85055e-11	0.564265	0.331	0.191	1.93101e-06
Abr	9.83415e-11	0.508878	0.426	0.278	2.14562e-06
Slc2a5	1.01964e-10	-0.410049	0.009	0.044	2.22464e-06
Hspb3	1.11107e-10	-0.223593	0.001	0.02	2.42413e-06
Gm26904	1.14032e-10	-0.713762	0.141	0.239	2.48795e-06
Grb2	1.15238e-10	0.515051	0.372	0.232	2.51426e-06
Trim30a	1.15687e-10	0.46073	0.483	0.337	2.52407e-06
Cmah	1.17071e-10	0.93111	0.068	0.002	2.55426e-06
C130026I21Rik	1.18626e-10	0.666989	0.098	0.018	2.58818e-06
Mndal	1.21406e-10	0.566981	0.172	0.065	2.64884e-06
Pclo	1.26571e-10	0.712663	0.176	0.074	2.76152e-06
Gm28928	1.26674e-10	0.696627	0.105	0.023	2.76378e-06
RP23-231J2.1	1.33155e-10	0.711207	0.122	0.033	2.90518e-06
Rai14	1.36005e-10	0.627452	0.137	0.042	2.96736e-06
Psap	1.56647e-10	0.516166	0.572	0.431	3.41771e-06
Apobec1	1.67327e-10	0.539901	0.449	0.319	3.65075e-06
Tmsb4x	1.68333e-10	-0.640379	0.295	0.412	3.67269e-06
Pycard	1.70093e-10	-0.72717	0.1	0.186	3.71108e-06
RP23-32A8.5	1.86517e-10	-0.669768	0.129	0.227	4.06944e-06
Pcsk1n	2.02922e-10	-0.620317	0.366	0.48	4.42735e-06
Tenm3	2.05941e-10	0.705108	0.17	0.069	4.49323e-06
Dfna5	2.09728e-10	-0.756681	0.066	0.141	4.57584e-06
Itgal	2.45377e-10	0.615705	0.075	0.007	5.35364e-06
Hnrnpa2b1	2.48481e-10	-0.500763	0.51	0.592	5.42137e-06
Fnip1	2.49768e-10	0.587568	0.37	0.24	5.44944e-06
Rsf1os1	2.60968e-10	-0.633824	0.075	0.155	5.6938e-06
Gm17231	2.62084e-10	-0.763675	0.11	0.199	5.71815e-06
Nrip1	2.74042e-10	-0.60379	0.255	0.373	5.97905e-06
Hif1a	2.96869e-10	0.670042	0.214	0.103	6.47708e-06
Commd8	3.20667e-10	-0.493799	0.034	0.092	6.99632e-06
Dscam	3.25597e-10	0.715862	0.155	0.059	7.10388e-06
PISD	3.28688e-10	-0.471687	0.551	0.641	7.17132e-06
Dmd	3.42991e-10	0.684631	0.227	0.119	7.48337e-06
Unc80	3.46036e-10	0.712809	0.139	0.047	7.54982e-06
Plxnc1	3.5065e-10	0.755176	0.098	0.021	7.65048e-06
Rnf19b	3.98887e-10	0.534795	0.192	0.083	8.70293e-06
Ifitm10	4.06721e-10	-0.484304	0.015	0.057	8.87384e-06
Tubb4a	4.11029e-10	-0.784189	0.15	0.243	8.96784e-06
Tal1	4.24989e-10	-0.577514	0.028	0.08	9.27241e-06
Kcnc2	4.25483e-10	0.629118	0.137	0.046	9.28319e-06
Tspan18	4.26267e-10	-0.501452	0.016	0.059	9.30028e-06
Erdr1	4.44008e-10	-0.709053	0.134	0.229	9.68737e-06
Ncam2	4.62047e-10	0.471423	0.404	0.257	1.0081e-05
Hs3st5	5.12151e-10	0.724215	0.109	0.028	1.11741e-05
Kcnb2	5.26266e-10	0.654293	0.141	0.049	1.14821e-05
Tmem243	5.38913e-10	-0.653948	0.232	0.34	1.1758e-05
F830016B08Rik	5.60516e-10	0.61491	0.093	0.018	1.22293e-05
Pde10a	5.75584e-10	0.593864	0.11	0.028	1.25581e-05
Tank	6.41691e-10	0.531803	0.316	0.185	1.40004e-05
Ifi44	6.4553e-10	0.592434	0.111	0.029	1.40842e-05
4933406I18Rik	6.51807e-10	-0.581604	0.329	0.44	1.42211e-05
Kcnh7	6.72698e-10	0.633975	0.126	0.039	1.46769e-05
Rgs10	6.72732e-10	-0.585575	0.216	0.322	1.46777e-05
Nkain3	6.8066e-10	0.636621	0.081	0.011	1.48506e-05
Atrx	7.13853e-10	0.5061	0.36	0.225	1.55748e-05
Shisa4	7.24279e-10	-0.555127	0.057	0.127	1.58023e-05
Fam210a	7.56642e-10	-0.588383	0.058	0.127	1.65084e-05
Kmt2a	8.32054e-10	0.611067	0.291	0.172	1.81537e-05
Efna5	8.32833e-10	0.680044	0.11	0.029	1.81707e-05
Cd44	9.17388e-10	0.663969	0.086	0.015	2.00156e-05
Tecr	9.37652e-10	-0.6198	0.245	0.355	2.04577e-05
Cmip	9.61273e-10	0.459308	0.472	0.33	2.09731e-05
Gm43376	9.62931e-10	-0.455109	0.024	0.074	2.10092e-05
Rassf8	9.9986e-10	-0.501754	0.062	0.134	2.18149e-05
Gm15655	1.0162e-09	-0.459498	0.014	0.052	2.21716e-05
Ddx60	1.1295e-09	0.571761	0.294	0.172	2.46435e-05
Dennd1a	1.16694e-09	0.473737	0.471	0.34	2.54604e-05
4930512B01Rik	1.19703e-09	-0.387601	0.03	0.083	2.61167e-05
Astn2	1.21914e-09	0.607219	0.131	0.044	2.65993e-05
Gm16599	1.24935e-09	-0.689236	0.2	0.299	2.72583e-05
Pydc4	1.25536e-09	0.317287	0.292	0.163	2.73894e-05
Plekhm2	1.27635e-09	0.605142	0.259	0.142	2.78475e-05
Gm26561	1.44414e-09	-0.61	0.223	0.327	3.15082e-05
Scn2a1	1.52226e-09	0.579103	0.152	0.059	3.32126e-05
Gbp2	1.52527e-09	0.56063	0.085	0.015	3.32784e-05
Arfgef1	1.65193e-09	0.598601	0.281	0.167	3.60418e-05
Ccl5	1.72943e-09	0.514059	0.139	0.049	3.77328e-05
Ramp1	1.76336e-09	-0.439168	0.027	0.077	3.8473e-05
Ppfia2	1.76895e-09	0.665916	0.167	0.074	3.8595e-05
Rit2	1.99171e-09	0.653615	0.104	0.028	4.34551e-05
Fam19a1	2.00564e-09	0.567711	0.134	0.046	4.37591e-05
Gsap	2.01813e-09	0.532753	0.387	0.253	4.40317e-05
Ctsb	2.04541e-09	0.456132	0.502	0.366	4.46269e-05
Gm13391	2.10425e-09	0.537811	0.059	0.002	4.59105e-05
Itpr1	2.15948e-09	0.708352	0.182	0.083	4.71155e-05
Ikzf3	2.16065e-09	0.705116	0.056	0	4.71411e-05
Zfp710	2.20973e-09	-0.512417	0.379	0.489	4.82119e-05
Ldhb	2.31461e-09	-0.642636	0.114	0.199	5.05002e-05
Chd9	2.43443e-09	-0.474262	0.539	0.627	5.31143e-05
RP24-263G24.2	2.48298e-09	-0.243874	0.011	0.046	5.41736e-05
Gmds	2.56258e-09	0.556154	0.212	0.105	5.59104e-05
Pold4	2.80484e-09	-0.454528	0.02	0.064	6.11961e-05
Birc3	2.98611e-09	0.493546	0.185	0.083	6.5151e-05
Vps54	3.10508e-09	0.447953	0.421	0.281	6.77466e-05
Tmem154	3.12918e-09	0.675554	0.058	0.002	6.82726e-05
Cox7c	3.33933e-09	-0.719429	0.176	0.273	7.28575e-05
P2ry14	3.36266e-09	0.772563	0.141	0.056	7.33664e-05
Stmn3	3.38428e-09	-0.645839	0.187	0.288	7.38381e-05
Ntrk3	3.72546e-09	0.647101	0.078	0.013	8.12821e-05
Sipa1	3.75805e-09	-0.64672	0.1	0.18	8.19931e-05
Fez1	3.94991e-09	-0.582367	0.08	0.155	8.61792e-05
RP24-174G2.4	3.96938e-09	-0.540976	0.047	0.108	8.6604e-05
Gpc6	4.18551e-09	0.630852	0.137	0.051	9.13195e-05
Egfem1	4.28799e-09	0.637282	0.102	0.028	9.35554e-05
Fbxl17	4.37631e-09	0.407676	0.527	0.392	9.54823e-05
Prdx5	4.41523e-09	-0.575668	0.068	0.139	9.63314e-05
Cyfip2	4.53667e-09	0.638559	0.094	0.023	9.89812e-05
4930419G24Rik	4.72722e-09	-0.928371	0.098	0.173	0.000103138
Olfml3	4.75067e-09	-0.556214	0.045	0.105	0.00010365
Snhg11	4.95186e-09	0.370906	0.745	0.629	0.00010804
Kcnip3	5.06683e-09	-0.63191	0.038	0.093	0.000110548
Uty	5.06882e-09	0.539142	0.208	0.106	0.000110592
Cyp27a1	5.51402e-09	-0.548403	0.109	0.193	0.000120305
Gm12145	5.54914e-09	-0.182652	0.006	0.034	0.000121071
Dok6	5.62318e-09	0.607108	0.098	0.025	0.000122687
Mapkapk2	5.69599e-09	0.615092	0.163	0.07	0.000124275
Igtp	5.71781e-09	0.558584	0.092	0.021	0.000124751
Padi2	5.72886e-09	-0.450172	0.047	0.108	0.000124992
Qk	6.07868e-09	-0.381622	0.656	0.704	0.000132625
Lpp	6.10924e-09	0.505049	0.256	0.141	0.000133291
Oas3	6.59584e-09	0.562812	0.072	0.01	0.000143908
Atrnl1	6.91952e-09	0.545621	0.198	0.096	0.00015097
Stat3	7.11989e-09	0.444438	0.244	0.132	0.000155342
Uchl1	7.14075e-09	-0.658347	0.074	0.144	0.000155797
Cacna2d1	7.29607e-09	0.577572	0.163	0.07	0.000159186
Mafb	7.39384e-09	-0.587611	0.175	0.268	0.000161319
Gm27017	7.40327e-09	-0.512401	0.051	0.113	0.000161525
Mllt3	7.59937e-09	0.62011	0.221	0.116	0.000165803
Ifi203	7.71398e-09	0.489069	0.107	0.031	0.000168304
Gps2	7.80727e-09	-0.604773	0.124	0.209	0.000170339
Lpcat2	8.37144e-09	-0.441587	0.458	0.559	0.000182648
Pde4d	8.45979e-09	0.467677	0.319	0.196	0.000184576
Ccnd3	8.5056e-09	-0.512177	0.2	0.302	0.000185575
Fgfr2	9.2242e-09	-0.484348	0.371	0.458	0.000201254
Kcnn2	9.33458e-09	0.625536	0.082	0.016	0.000203662
Maml3	9.42883e-09	-0.509851	0.389	0.492	0.000205718
Card11	9.44176e-09	0.700211	0.087	0.02	0.000206
Gabrg3	1.00859e-08	0.59127	0.111	0.034	0.000220054
Psme4	1.01104e-08	0.4732	0.295	0.178	0.000220588
I830077J02Rik	1.01518e-08	-0.657877	0.05	0.109	0.000221492
Vps13a	1.05296e-08	0.610728	0.199	0.101	0.000229736
Gbp4	1.05742e-08	0.611559	0.095	0.025	0.000230707
Bcas1os2	1.143e-08	-0.327851	0.029	0.077	0.00024938
Serinc3	1.14442e-08	-0.490443	0.383	0.489	0.000249689
Apobec3	1.20159e-08	0.42657	0.351	0.224	0.000262162
Exoc4	1.29505e-08	0.371143	0.62	0.497	0.000282555
Arrb2	1.41448e-08	-0.63177	0.111	0.191	0.00030861
Dnmt3a	1.4184e-08	0.464512	0.421	0.296	0.000309466
Zbtb20	1.42507e-08	0.351254	0.702	0.598	0.000310922
Dennd1b	1.53088e-08	0.472283	0.322	0.198	0.000334008
1700011I03Rik	1.55995e-08	-0.493484	0.016	0.054	0.00034035
AI607873	1.56702e-08	0.490605	0.236	0.129	0.000341891
Sncaip	1.5803e-08	-0.627301	0.073	0.142	0.000344789
Epha6	1.64326e-08	0.597031	0.107	0.033	0.000358526
Ms4a7	1.68166e-08	0.447878	0.12	0.041	0.000366905
Tmem176b	1.75637e-08	-0.548633	0.041	0.096	0.000383204
H2-Q4	1.78205e-08	0.495583	0.207	0.106	0.000388807
Ccdc107	1.81686e-08	-0.595672	0.067	0.134	0.000396403
Lncpint	1.98016e-08	0.509161	0.351	0.234	0.000432032
Daglb	2.1235e-08	-0.591019	0.166	0.257	0.000463305
Fmn1	2.17421e-08	0.605622	0.188	0.096	0.000474368
Colec12	2.19916e-08	0.823993	0.079	0.016	0.000479812
Smap2	2.24521e-08	-0.558172	0.301	0.4	0.00048986
Akt3	2.28665e-08	0.43259	0.425	0.301	0.000498901
Sh3pxd2b	2.38046e-08	0.588851	0.087	0.021	0.000519368
Enah	2.41038e-08	0.592885	0.139	0.057	0.000525897
Pgp	2.43355e-08	-0.549162	0.04	0.093	0.000530952
Cxcl13	2.48969e-08	0.592527	0.082	0.018	0.000543201
Gm15614	2.51963e-08	-0.534808	0.054	0.114	0.000549733
Tnfrsf11a	2.75565e-08	-0.561798	0.177	0.268	0.000601228
Zfp652os	2.7779e-08	-0.280479	0.006	0.033	0.000606082
Spop	2.8876e-08	0.44026	0.358	0.235	0.000630016
Cd81	2.88864e-08	-0.502001	0.321	0.422	0.000630244
Brinp1	2.89403e-08	0.5583	0.11	0.036	0.000631419
Grin2a	2.96823e-08	0.541567	0.09	0.023	0.000647608
Rab3a	3.01669e-08	-0.508863	0.05	0.109	0.000658182
Skap2	3.03719e-08	0.436932	0.529	0.417	0.000662654
Samd12	3.06534e-08	0.3921	0.093	0.025	0.000668797
Ralgapa2	3.10901e-08	0.591858	0.188	0.096	0.000678324
Aig1	3.13098e-08	0.460273	0.337	0.222	0.000683116
Igf1	3.27185e-08	0.755492	0.094	0.026	0.000713851
Glis3	3.30844e-08	-0.326341	0.013	0.047	0.000721836
Ell2	3.32147e-08	0.691	0.185	0.096	0.000724678
Arap3	3.4507e-08	-0.440382	0.03	0.077	0.000752875
Dach1	3.46264e-08	0.533652	0.081	0.018	0.000755479
2010109A12Rik	3.53472e-08	-0.241907	0.007	0.034	0.000771205
Tapbp	3.62366e-08	0.576005	0.152	0.067	0.000790611
Pou2af1	3.65106e-08	0.690139	0.048	0	0.000796588
Nceh1	3.80141e-08	0.482956	0.166	0.077	0.000829392
Sec24a	3.87344e-08	0.605563	0.166	0.078	0.000845106
Brd9	3.9378e-08	-0.55435	0.117	0.196	0.000859149
Pde4b	4.22371e-08	0.045488	0.464	0.291	0.00092153
Vav3	4.27778e-08	0.5467	0.069	0.011	0.000933327
Fgf12	4.36894e-08	0.542118	0.121	0.046	0.000953215
Gria3	4.51822e-08	0.604987	0.142	0.06	0.000985786
Ywhah	4.84377e-08	-0.532812	0.104	0.18	0.00105681
Stmn1	4.85036e-08	-0.450231	0.085	0.157	0.00105825
Lrrk1	5.15e-08	0.372708	0.356	0.227	0.00112363
Cntnap5c	5.25216e-08	0.527505	0.06	0.007	0.00114592
Pld1	5.33289e-08	-0.551279	0.211	0.302	0.00116353
Tnik	5.38883e-08	0.698828	0.164	0.082	0.00117574
Pik3ap1	5.84258e-08	0.462299	0.484	0.366	0.00127473
Ptk2b	5.94465e-08	0.493806	0.336	0.222	0.001297
Myt1l	5.99171e-08	0.574154	0.111	0.039	0.00130727
Cntn6	6.03073e-08	0.567804	0.099	0.031	0.00131578
Gabrb1	6.14961e-08	0.557293	0.114	0.041	0.00134172
9930111J21Rik2	6.19547e-08	0.421592	0.23	0.127	0.00135173
3222401L13Rik	6.51634e-08	-0.39642	0.039	0.092	0.00142174
Adgb	6.51814e-08	0.605572	0.072	0.015	0.00142213
BC005537	6.96501e-08	0.554396	0.184	0.095	0.00151963
Hyal5	7.32085e-08	-0.371184	0.011	0.041	0.00159726
Abhd15	7.43802e-08	-0.401448	0.023	0.064	0.00162283
Pip4k2a	7.53835e-08	-0.394133	0.475	0.562	0.00164472
Tmem208	7.68756e-08	-0.571658	0.108	0.185	0.00167727
6030468B19Rik	7.73194e-08	-0.356282	0.015	0.051	0.00168695
C79798	7.80717e-08	-0.285979	0.009	0.038	0.00170337
Pdk2	7.85036e-08	-0.275164	0.011	0.041	0.00171279
Ankrd12	7.89475e-08	0.52243	0.368	0.26	0.00172248
Gm26979	7.98026e-08	-0.119095	0.008	0.034	0.00174113
Lars2	8.10829e-08	0.447211	0.342	0.225	0.00176907
Adgre1	8.16408e-08	0.394733	0.256	0.149	0.00178124
Sorbs2	8.39414e-08	0.549784	0.108	0.038	0.00183143
Cacna2d3	8.64093e-08	0.57913	0.136	0.059	0.00188528
Slc24a3	8.81876e-08	-0.550739	0.153	0.237	0.00192408
Fkbp2	8.94249e-08	-0.531079	0.117	0.196	0.00195107
Dgkb	9.01647e-08	0.62226	0.12	0.047	0.00196721
Tubb4b	9.05313e-08	-0.526895	0.059	0.119	0.00197521
Rbms3	9.13284e-08	0.498493	0.105	0.036	0.0019926
Myo1b	9.44897e-08	-0.422704	0.034	0.082	0.00206158
Trim14	9.45588e-08	0.462295	0.25	0.145	0.00206308
Cd84	9.56042e-08	0.414192	0.468	0.346	0.00208589
Chrm3	9.76051e-08	0.512625	0.078	0.018	0.00212955
Khdrbs2	9.95531e-08	0.602286	0.092	0.028	0.00217205
Ms4a4b	9.97394e-08	0.504945	0.069	0.013	0.00217611
Cxcl9	1.01606e-07	0.596758	0.054	0.005	0.00221685
Gm4070	1.01998e-07	0.528822	0.1	0.033	0.00222538
Strn3	1.0208e-07	0.412844	0.393	0.278	0.00222717
Ppp1r14a	1.05733e-07	-0.349032	0.045	0.1	0.00230688
Tns3	1.06759e-07	0.42688	0.482	0.363	0.00232928
Gm12216	1.10007e-07	0.477935	0.12	0.046	0.00240013
Tcf4	1.16828e-07	0.3842	0.592	0.485	0.00254896
Snap91	1.21694e-07	0.515886	0.109	0.039	0.00265512
Atp10a	1.21881e-07	0.468591	0.08	0.02	0.0026592
Tmem106a	1.23074e-07	0.518559	0.107	0.038	0.00268523
Man2b1	1.25761e-07	-0.588329	0.212	0.299	0.00274386
Gm42477	1.29335e-07	-0.550934	0.059	0.118	0.00282182
Pcdh11x	1.31828e-07	0.55094	0.115	0.044	0.00287623
Fam46c	1.33459e-07	0.523441	0.143	0.064	0.00291181
Arih1	1.44523e-07	0.409683	0.397	0.286	0.0031532
Gm36992	1.45376e-07	-0.34011	0.011	0.041	0.00317181
Oasl1	1.46502e-07	0.522922	0.117	0.044	0.00319637
Ccdc88a	1.47226e-07	0.45882	0.365	0.257	0.00321218
Ryr3	1.55525e-07	0.566126	0.094	0.029	0.00339324
Kirrel3	1.57681e-07	0.426459	0.211	0.118	0.00344029
Gm3739	1.61778e-07	-0.222724	0.005	0.026	0.00352967
Unc79	1.63468e-07	0.523109	0.089	0.026	0.00356654
Gm12828	1.63959e-07	-0.139741	0.009	0.036	0.00357726
Gm26532	1.6476e-07	-0.509081	0.035	0.082	0.00359473
Irgm1	1.65137e-07	0.384671	0.153	0.07	0.00360297
Aff2	1.66215e-07	0.596883	0.08	0.021	0.00362647
Bicd1	1.70339e-07	0.646022	0.163	0.085	0.00371645
Pikfyve	1.7452e-07	0.492443	0.151	0.07	0.00380767
Gng11	1.76298e-07	-0.256987	0.034	0.082	0.00384647
Rgs2	1.76854e-07	-0.490191	0.047	0.1	0.00385861
1810062O18Rik	1.81556e-07	-0.25526	0.031	0.077	0.00396118
Tmem119	1.88481e-07	-0.468074	0.071	0.134	0.00411227
Elf2	1.91841e-07	0.554891	0.252	0.155	0.00418559
Lcp2	1.93236e-07	0.456355	0.282	0.178	0.00421602
Park7	1.95938e-07	-0.492389	0.052	0.108	0.00427497
Ophn1	2.03279e-07	-0.44333	0.457	0.539	0.00443513
Spata1	2.0513e-07	-0.477445	0.052	0.108	0.00447553
Gm15632	2.09524e-07	-0.2363	0.005	0.028	0.0045714
Phf21a	2.1257e-07	0.345436	0.488	0.366	0.00463785
Ttc39b	2.13062e-07	0.457667	0.211	0.118	0.00464858
Grid1	2.15604e-07	0.559219	0.107	0.039	0.00470405
Taok1	2.1788e-07	0.460466	0.284	0.181	0.00475371
Ndufb10	2.21107e-07	-0.519454	0.056	0.113	0.00482411
Nos1ap	2.23242e-07	-0.464573	0.062	0.121	0.0048707
Ndufa6	2.31288e-07	-0.558946	0.066	0.126	0.00504624
Ncoa1	2.33353e-07	0.442458	0.331	0.222	0.00509129
Slc35f1	2.34498e-07	0.592258	0.099	0.034	0.00511627
Rsad2	2.3868e-07	0.530356	0.096	0.031	0.00520752
Phf14	2.42764e-07	-0.521405	0.346	0.431	0.00529662
Gm37229	2.49779e-07	-0.389809	0.015	0.047	0.00544968
4933413G19Rik	2.55916e-07	-0.103359	0.002	0.018	0.00558357
Gm38393	2.58335e-07	0.555551	0.082	0.023	0.00563636
Usp25	2.59473e-07	0.546227	0.279	0.181	0.00566119
Tenm1	2.60183e-07	0.514554	0.138	0.06	0.00567667
Ddi2	2.61008e-07	0.485884	0.252	0.155	0.00569467
Eif1	2.6145e-07	-0.559119	0.134	0.216	0.00570431
Hcn1	2.65188e-07	0.512114	0.116	0.046	0.00578588
Parp14	2.76552e-07	0.354345	0.439	0.324	0.00603382
Catip	2.81933e-07	-0.307712	0.004	0.025	0.00615121
Vps9d1	2.82876e-07	-0.514355	0.062	0.121	0.00617178
Zc3hav1	2.88157e-07	0.346008	0.295	0.186	0.00628701
Gm43388	2.88901e-07	0.552748	0.045	0.002	0.00630323
Adarb2	2.99453e-07	0.602358	0.114	0.046	0.00653346
Itga9	3.02317e-07	-0.627125	0.083	0.147	0.00659595
Kcnj3	3.05897e-07	0.531848	0.095	0.031	0.00667407
Fgr	3.08628e-07	0.546647	0.104	0.038	0.00673363
Negr1	3.24991e-07	0.471624	0.303	0.203	0.00709065
Atxn1	3.26411e-07	0.508219	0.336	0.234	0.00712163
5330434G04Rik	3.29439e-07	0.563061	0.135	0.062	0.00718769
Cpeb4	3.3066e-07	0.53024	0.188	0.103	0.00721434
Itpkb	3.33349e-07	0.480282	0.228	0.132	0.00727301
Ppp3ca	3.40686e-07	0.313171	0.637	0.518	0.00743309
Fbxw7	3.44039e-07	0.501495	0.233	0.139	0.00750625
Zfhx3	3.58654e-07	-0.455079	0.476	0.552	0.00782512
Kctd8	3.60066e-07	0.541839	0.086	0.026	0.00785591
Astn1	3.62935e-07	0.449972	0.077	0.02	0.00791851
Slfn5	3.66892e-07	0.40414	0.144	0.065	0.00800486
Unc5c	3.77884e-07	0.585821	0.25	0.16	0.00824468
Utrn	3.82115e-07	0.424123	0.155	0.074	0.00833698
Epb41	3.83076e-07	0.412083	0.194	0.103	0.00835795
Khdc3	3.8454e-07	-0.209776	0.002	0.016	0.0083899
Mrps26	3.88777e-07	-0.529276	0.04	0.088	0.00848233
Gfm2	3.99677e-07	-0.623763	0.122	0.194	0.00872016
1700111E14Rik	4.1031e-07	-0.250829	0.032	0.077	0.00895215
Gm15987	4.12938e-07	0.634032	0.05	0.005	0.00900948
St3gal5	4.2017e-07	-0.558969	0.122	0.196	0.00916727
Cd40	4.29747e-07	0.579597	0.083	0.025	0.00937622
Ptprt	4.33879e-07	0.520464	0.115	0.047	0.00946637
Erbb4	4.50739e-07	0.38726	0.287	0.183	0.00983421
Trp53inp1	4.5202e-07	0.653432	0.09	0.029	0.00986217
Nedd9	4.57365e-07	0.602417	0.087	0.028	0.0099788
2610507B11Rik	4.65574e-07	0.554937	0.108	0.042	0.0101579
Actb	4.79252e-07	-0.406175	0.307	0.399	0.0104563
Basp1	4.84778e-07	-0.560162	0.304	0.386	0.0105769
Man2a1	4.85357e-07	0.559652	0.133	0.06	0.0105895
Tubb2a	4.9593e-07	-0.531355	0.078	0.141	0.0108202
Unc13c	4.97293e-07	0.459743	0.105	0.039	0.0108499
Sox5	4.98694e-07	0.570349	0.064	0.013	0.0108805
Hpcal1	4.99389e-07	0.419389	0.148	0.069	0.0108957
Gapdh	5.05097e-07	-0.571821	0.147	0.225	0.0110202
Fam196a	5.11337e-07	-0.388928	0.048	0.1	0.0111563
AW112010	5.17319e-07	0.487948	0.067	0.015	0.0112869
Plekhj1	5.18283e-07	-0.437076	0.038	0.085	0.0113079
Gdf9	5.18979e-07	-0.179671	0.006	0.028	0.0113231
Gm26917	5.31189e-07	0.532269	0.211	0.121	0.0115895
Mog	5.44965e-07	-0.588921	0.157	0.232	0.01189
Camk4	5.46476e-07	0.440887	0.05	0.005	0.011923
Hsp90ab1	5.55572e-07	-0.47929	0.391	0.48	0.0121215
Lyz2	5.57775e-07	0.409119	0.148	0.069	0.0121695
Fam173a	5.62966e-07	-0.472445	0.072	0.134	0.0122828
Xkr4	5.69134e-07	0.520128	0.224	0.136	0.0124174
Ifih1	5.81736e-07	0.524937	0.177	0.095	0.0126923
Siglece	5.85788e-07	-0.239284	0.003	0.02	0.0127807
Osbpl3	5.92877e-07	0.448556	0.115	0.046	0.0129354
Kynu	5.98086e-07	0.519458	0.085	0.026	0.013049
Psmb6	5.98873e-07	-0.374027	0.036	0.082	0.0130662
Ankhd1	6.17505e-07	0.324886	0.377	0.268	0.0134727
Stxbp5l	6.2877e-07	0.580002	0.09	0.031	0.0137185
Nfia	6.40673e-07	-0.41614	0.357	0.448	0.0139782
Gng3	6.46711e-07	-0.34113	0.026	0.065	0.0141099
Gucy1a2	6.52718e-07	0.502683	0.066	0.015	0.014241
Clcn7	6.64375e-07	0.518137	0.125	0.056	0.0144953
Arel1	6.75784e-07	0.470766	0.123	0.054	0.0147443
Kcnt2	6.84376e-07	0.472685	0.077	0.021	0.0149317
Htr2c	6.89274e-07	0.459284	0.136	0.062	0.0150386
Gm20404	6.92154e-07	-0.366571	0.055	0.109	0.0151014
Ext1	6.99016e-07	0.478766	0.341	0.242	0.0152511
Kmt2e	7.1738e-07	0.373454	0.359	0.252	0.0156518
Nol4	7.17427e-07	0.472722	0.077	0.021	0.0156528
Gm11149	7.44292e-07	-0.337474	0.054	0.108	0.016239
Prorsd1	7.53902e-07	-0.453268	0.024	0.062	0.0164486
Gm10848	7.61683e-07	-0.583357	0.054	0.106	0.0166184
Cdc42ep2	7.67745e-07	-0.222045	0.013	0.042	0.0167507
Appbp2	7.71683e-07	0.506336	0.152	0.077	0.0168366
Ctsc	7.74975e-07	0.418159	0.326	0.217	0.0169084
Rsf1	7.75576e-07	0.455309	0.25	0.16	0.0169215
Sft2d3	7.92162e-07	-0.388243	0.041	0.088	0.0172834
Depdc7	7.95417e-07	-0.30543	0.025	0.064	0.0173544
Ctsl	7.95568e-07	-0.607699	0.165	0.24	0.0173577
Gm26518	8.01377e-07	-0.500368	0.131	0.206	0.0174844
Clasp1	8.08115e-07	0.442684	0.18	0.096	0.0176314
Gdap10	8.1433e-07	0.464887	0.093	0.033	0.0177671
Zc3h12d	8.17578e-07	0.46271	0.045	0.003	0.0178379
Faf1	8.294e-07	0.410351	0.293	0.196	0.0180958
Arpp21	8.326e-07	0.531636	0.091	0.031	0.0181657
Pvt1	8.34902e-07	0.3722	0.44	0.333	0.0182159
Gfer	8.37003e-07	-0.378286	0.021	0.057	0.0182617
Ctc1	8.41307e-07	-0.413657	0.047	0.098	0.0183556
Garnl3	8.41737e-07	-0.501128	0.098	0.165	0.018365
Cep68	8.45923e-07	-0.525185	0.116	0.186	0.0184563
Alcam	8.7866e-07	0.592304	0.196	0.113	0.0191706
Ptges	9.05852e-07	0.603474	0.042	0.002	0.0197639
4932443L11Rik	9.13858e-07	-0.289322	0.031	0.074	0.0199385
Ptpn22	9.36738e-07	0.556507	0.073	0.02	0.0204378
Safb2	9.36895e-07	0.485923	0.176	0.096	0.0204412
Rfx7	9.46327e-07	0.444157	0.203	0.116	0.020647
Focad	1.02272e-06	0.43792	0.141	0.067	0.0223138
Galnt7	1.07099e-06	0.452815	0.309	0.209	0.0233668
Fryl	1.07748e-06	0.511768	0.294	0.206	0.0235085
Susd3	1.0808e-06	-0.456274	0.05	0.101	0.0235808
Sash1	1.09371e-06	0.55147	0.201	0.119	0.0238626
Gm5127	1.12066e-06	-0.540144	0.026	0.064	0.0244505
Cd83	1.13346e-06	0.460192	0.159	0.082	0.0247299
Dram1	1.13715e-06	0.489843	0.059	0.011	0.0248104
Jak2	1.13997e-06	0.546454	0.208	0.124	0.0248719
Zcchc18	1.16201e-06	-0.423725	0.08	0.142	0.0253528
Nrcam	1.17446e-06	0.513319	0.101	0.039	0.0256245
Ulk2	1.21814e-06	-0.575057	0.239	0.32	0.0265773
Fmnl3	1.21964e-06	-0.518695	0.2	0.278	0.0266102
Epsti1	1.22793e-06	0.378386	0.396	0.283	0.0267909
Ssbp1	1.26529e-06	-0.556271	0.11	0.178	0.0276062
Myo9b	1.31663e-06	0.430021	0.282	0.185	0.0287262
Snx24	1.34007e-06	0.424461	0.413	0.309	0.0292377
Ypel3	1.35936e-06	-0.503247	0.072	0.131	0.0296585
Crebzf	1.39655e-06	-0.588186	0.135	0.206	0.03047
Ube2d3	1.42214e-06	0.358277	0.247	0.154	0.0310282
Rbm6	1.42639e-06	0.316812	0.375	0.266	0.0311211
Cntn1	1.43495e-06	0.508585	0.178	0.1	0.0313078
Gpr158	1.44959e-06	0.528436	0.133	0.064	0.0316272
Smad7	1.45024e-06	-0.509178	0.218	0.297	0.0316413
Map4k3	1.56491e-06	0.44371	0.265	0.172	0.0341433
Gna13	1.61474e-06	0.416658	0.209	0.123	0.0352304
Kdm2a	1.63537e-06	0.351073	0.345	0.239	0.0356804
Slit2	1.65939e-06	0.509577	0.091	0.033	0.0362046
Sh3tc1	1.71638e-06	-0.374268	0.018	0.051	0.037448
Akap6	1.74457e-06	0.530937	0.246	0.163	0.038063
Mrpl41	1.75961e-06	-0.40221	0.042	0.09	0.0383911
Cd36	1.82789e-06	0.337434	0.061	0.013	0.039881
Eef2k	1.84111e-06	-0.530735	0.07	0.126	0.0401693
Arfgef2	1.85656e-06	0.497432	0.157	0.083	0.0405065
Slpi	1.88833e-06	0.455179	0.036	0	0.0411996
Nkg7	1.89271e-06	0.391798	0.039	0.002	0.0412952
Lactb	1.90188e-06	-0.416386	0.048	0.096	0.0414953
Rora	1.91603e-06	0.399245	0.22	0.132	0.0418038
Rptoros	1.91931e-06	-0.231682	0.014	0.044	0.0418755
Sepp1	1.94813e-06	-0.440421	0.096	0.162	0.0425042
Calm2	1.95689e-06	-0.529196	0.223	0.301	0.0426954
Klk6	2.00556e-06	0.555008	0.12	0.056	0.0437574
Phgdh	2.02383e-06	-0.380003	0.026	0.064	0.0441559
Wdr17	2.03475e-06	0.595586	0.073	0.021	0.0443941
Caly	2.03953e-06	-0.521652	0.126	0.196	0.0444985
Ms4a6c	2.08523e-06	0.418714	0.151	0.075	0.0454956
Mtus2	2.115e-06	0.421856	0.068	0.018	0.0461451
Rraga	2.12664e-06	-0.364607	0.021	0.056	0.0463991
Rasa4	2.13774e-06	0.361873	0.224	0.132	0.0466411
Fnbp4	2.18221e-06	0.456794	0.224	0.139	0.0476114
AB124611	2.18309e-06	0.451897	0.068	0.018	0.0476307
Uhrf1bp1l	2.18947e-06	0.333334	0.094	0.034	0.0477699
Dclk1	2.24753e-06	0.566434	0.117	0.054	0.0490365
Sall1	2.30036e-06	-0.54975	0.125	0.193	0.0501892
Hras	2.34398e-06	-0.373577	0.024	0.06	0.051141
Aspn	2.34718e-06	-0.196675	0.006	0.026	0.0512109
Apod	2.38121e-06	0.271908	0.675	0.552	0.0519531
Calb1	2.38398e-06	-0.348718	0.013	0.041	0.0520136
Gtf2h2	2.44227e-06	-0.506824	0.196	0.273	0.0532854
Bcar3	2.46101e-06	0.479482	0.078	0.025	0.0536944
Ceacam1	2.47067e-06	-0.230957	0.008	0.031	0.053905
2410021H03Rik	2.47309e-06	-0.116517	0.009	0.034	0.0539579
Chic1	2.47329e-06	0.518359	0.109	0.047	0.0539623
Gm16068	2.48693e-06	-0.297121	0.017	0.049	0.0542599
Chst7	2.51165e-06	-0.209819	0.006	0.028	0.0547992
Aff1	2.51989e-06	0.443393	0.24	0.152	0.054979
Resp18	2.54779e-06	-0.5434	0.218	0.297	0.0555877
Mlxipl	2.6282e-06	-0.446097	0.071	0.127	0.057342
Trim9	2.64353e-06	0.452605	0.056	0.011	0.0576766
Anxa4	2.7711e-06	0.427703	0.097	0.038	0.0604599
Ccnd2	2.79358e-06	0.445005	0.065	0.016	0.0609504
Xrn1	2.82773e-06	0.369488	0.303	0.206	0.0616954
Rhbdf2	2.86132e-06	0.474721	0.064	0.016	0.0624283
Zc3h12c	2.86922e-06	0.524266	0.119	0.054	0.0626007
Fam212a	2.91789e-06	-0.233745	0.004	0.021	0.0636625
Gm15581	3.04493e-06	-0.0747197	0	0.008	0.0664344
Prps1l1	3.04493e-06	-0.075852	0	0.008	0.0664344
Fndc3b	3.12941e-06	0.448681	0.285	0.194	0.0682774
Gprc5b	3.19271e-06	-0.295575	0.049	0.098	0.0696584
Cox4i1	3.21156e-06	-0.484137	0.211	0.291	0.0700699
Mkl1	3.23949e-06	0.423979	0.244	0.155	0.0706791
Arhgef12	3.25713e-06	0.384485	0.229	0.144	0.071064
Josd2	3.34537e-06	-0.329958	0.059	0.111	0.0729893
Cxcl16	3.3747e-06	0.490897	0.098	0.039	0.0736291
Map2	3.42553e-06	0.481858	0.19	0.111	0.0747383
Tnfaip2	3.48217e-06	0.444126	0.05	0.008	0.075974
H3f3a	3.52453e-06	-0.545101	0.12	0.186	0.0768983
Iqgap2	3.53899e-06	0.498726	0.066	0.018	0.0772137
Itm2b	3.58815e-06	-0.350621	0.671	0.703	0.0782864
Tmem141	3.60737e-06	-0.165918	0.003	0.018	0.0787057
Gm17227	3.63135e-06	-0.514064	0.055	0.105	0.0792289
Zmat4	3.63342e-06	0.446662	0.058	0.013	0.079274
Ccdc85a	3.68924e-06	0.526673	0.087	0.033	0.0804918
Braf	3.73742e-06	0.418372	0.241	0.155	0.081543
Fam167b	3.75792e-06	-0.222378	0.005	0.023	0.0819904
Crybb1	3.81595e-06	-0.350699	0.019	0.051	0.0832565
Wdr7	3.83507e-06	0.411896	0.215	0.131	0.0836736
Clybl	3.89617e-06	0.461704	0.1	0.041	0.0850067
Stmn2	3.94168e-06	-0.59828	0.107	0.17	0.0859996
Ndufs7	4.10199e-06	-0.380888	0.05	0.098	0.0894973
Gm15492	4.20126e-06	-0.29783	0.012	0.039	0.091663
Zfp704	4.21027e-06	0.523182	0.186	0.111	0.0918596
Zfp385b	4.23482e-06	0.425455	0.06	0.015	0.0923953
Rab37	4.25687e-06	0.42146	0.083	0.029	0.0928764
Serpinb1a	4.31493e-06	-0.24388	0.029	0.067	0.0941432
Fam133b	4.32184e-06	-0.373061	0.075	0.132	0.0942939
Zfp148	4.43366e-06	0.351662	0.324	0.225	0.0967337
Gbp2b	4.58225e-06	0.293934	0.033	0	0.0999755
A230006K03Rik	4.64898e-06	0.437073	0.083	0.029	0.101431
Mmp16	4.72058e-06	0.358178	0.088	0.033	0.102994
Srgn	4.72344e-06	0.457583	0.08	0.028	0.103056
Ranbp2	4.80138e-06	0.411176	0.243	0.154	0.104756
Tmem170b	4.83935e-06	-0.443184	0.076	0.132	0.105585
Rcbtb2	4.86061e-06	-0.459428	0.134	0.204	0.106049
Ric1	4.93948e-06	0.426896	0.113	0.051	0.10777
Mapk10	5.01441e-06	0.470278	0.135	0.069	0.109404
Nfe2l2	5.03318e-06	0.385343	0.306	0.211	0.109814
Zcchc16	5.03321e-06	0.389447	0.066	0.018	0.109815
Nyap2	5.07305e-06	0.488089	0.067	0.02	0.110684
Vti1a	5.0909e-06	0.409609	0.419	0.325	0.111073
Creb5	5.1135e-06	0.526714	0.233	0.154	0.111566
Thsd7b	5.1386e-06	0.412837	0.043	0.005	0.112114
Fam135b	5.17427e-06	0.432339	0.07	0.021	0.112892
Cox5b	5.20168e-06	-0.48747	0.056	0.105	0.11349
2610528A11Rik	5.23e-06	-0.151692	0	0.01	0.114108
Sat1	5.24509e-06	-0.335735	0.465	0.551	0.114437
Ptgs1	5.29038e-06	-0.53899	0.116	0.178	0.115426
Tnpo1	5.29318e-06	0.360482	0.263	0.173	0.115487
RP24-294M17.5	5.30389e-06	-0.0440505	0.001	0.011	0.11572
Rbm25	5.31946e-06	0.353632	0.43	0.328	0.11606
Gm28376	5.33563e-06	-0.496756	0.05	0.096	0.116413
Gm10138	5.3416e-06	-0.338678	0.023	0.057	0.116543
Stmn4	5.34583e-06	-0.403937	0.08	0.137	0.116635
Hecw1	5.39418e-06	0.480855	0.085	0.031	0.11769
Ptprz1	5.49164e-06	0.407581	0.077	0.026	0.119817
Zfpm2	5.55008e-06	0.433413	0.08	0.028	0.121092
Slc16a10	5.58391e-06	0.371742	0.153	0.08	0.12183
Pde7b	5.66123e-06	0.423836	0.107	0.046	0.123517
Mbd2	5.70458e-06	0.496631	0.169	0.096	0.124462
Dgki	5.83262e-06	0.527252	0.211	0.134	0.127256
Arhgap31	6.07034e-06	-0.462255	0.163	0.237	0.132443
Grin2b	6.33205e-06	0.465927	0.11	0.049	0.138153
Il6	6.34511e-06	-0.214179	0.002	0.016	0.138438
Chchd2	6.38259e-06	-0.546257	0.11	0.173	0.139255
Gstm5	6.39816e-06	-0.460359	0.033	0.072	0.139595
Gm13269	6.42949e-06	-0.49715	0.051	0.098	0.140279
Ly6h	6.53051e-06	-0.554708	0.158	0.225	0.142483
Abt1	6.5358e-06	-0.146309	0.002	0.016	0.142598
Itgax	6.54053e-06	0.392534	0.059	0.015	0.142701
Parp4	6.54281e-06	0.420618	0.107	0.047	0.142751
Galnt5	6.83186e-06	-0.20004	0.015	0.044	0.149058
Bcl6	6.83965e-06	0.346508	0.084	0.031	0.149228
Helz2	6.8925e-06	0.360339	0.057	0.013	0.15038
Atp5j	6.96142e-06	-0.402106	0.077	0.134	0.151884
Mast3	7.0455e-06	-0.363994	0.081	0.139	0.153719
Zbp1	7.12197e-06	0.336979	0.108	0.047	0.155387
Esr1	7.19422e-06	0.401795	0.086	0.033	0.156964
Il7r	7.26421e-06	-0.359649	0.023	0.057	0.15849
Kif21b	7.40948e-06	-0.459076	0.075	0.129	0.16166
Myo1d	7.50631e-06	-0.449959	0.095	0.155	0.163773
Lax1	7.51523e-06	0.39008	0.035	0.002	0.163967
Mb21d2	7.6212e-06	0.428297	0.069	0.021	0.166279
Rapgef2	7.67739e-06	0.322583	0.3	0.211	0.167505
Fam193a	7.85021e-06	0.376127	0.298	0.208	0.171276
Aak1	7.90112e-06	0.483805	0.215	0.137	0.172387
Tmem164	7.9078e-06	0.341784	0.298	0.204	0.172532
Fars2	8.02099e-06	0.423677	0.27	0.185	0.175002
Eef1b2	8.02237e-06	-0.558667	0.078	0.132	0.175032
Spata5	8.04192e-06	0.347023	0.208	0.127	0.175459
Cnksr2	8.16489e-06	0.455446	0.066	0.02	0.178142
Tbc1d1	8.16965e-06	0.324434	0.22	0.134	0.178245
Tenm4	8.20373e-06	0.497891	0.139	0.074	0.178989
Sptbn1	8.25233e-06	0.49079	0.239	0.162	0.180049
Tnr	8.31645e-06	0.420503	0.083	0.031	0.181448
Tnfaip6	8.3814e-06	-0.272294	0.054	0.103	0.182865
Gabarapl2	8.51818e-06	-0.404125	0.047	0.092	0.18585
Gm13251	8.54246e-06	0.362085	0.114	0.052	0.186379
Fbxo11	8.60987e-06	0.368654	0.29	0.201	0.18785
Med13l	8.67326e-06	0.323686	0.292	0.198	0.189233
Stau2	8.69818e-06	0.454997	0.125	0.062	0.189777
Gm28609	8.80742e-06	-0.166058	0.012	0.038	0.19216
Ldlrad4	8.87744e-06	-0.229432	0.639	0.739	0.193688
Cd3g	8.91699e-06	0.341889	0.038	0.003	0.194551
Atg10	9.00441e-06	0.376301	0.225	0.141	0.196458
Ercc6l2	9.03806e-06	0.476094	0.095	0.041	0.197192
Vti1b	9.08126e-06	-0.371779	0.123	0.191	0.198135
Ptchd4	9.15918e-06	0.446752	0.063	0.018	0.199835
Tmem87a	9.54381e-06	0.429482	0.165	0.093	0.208227
Mettl23	9.6163e-06	-0.436629	0.031	0.069	0.209808
Fkbp3	9.71365e-06	-0.463628	0.053	0.1	0.211932
Kansl1	9.72009e-06	0.275709	0.573	0.487	0.212073
Rab39	9.79611e-06	-0.519108	0.055	0.101	0.213732
Abl2	9.81913e-06	0.368654	0.214	0.132	0.214234
Atp11b	9.83414e-06	0.427308	0.164	0.093	0.214561
Sec23ip	9.90126e-06	0.387583	0.055	0.013	0.216026
Pak3	9.93323e-06	0.49142	0.093	0.039	0.216723
Gbp3	9.96866e-06	0.436936	0.065	0.02	0.217496
Mycbp2	1.00479e-05	0.266032	0.713	0.614	0.219225
Glul	1.01062e-05	-0.392755	0.151	0.222	0.220497
Mbtd1	1.02083e-05	0.412992	0.282	0.196	0.222725
Il15ra	1.03795e-05	0.417593	0.108	0.049	0.22646
Pam	1.03981e-05	0.443955	0.206	0.129	0.226867
Tbcb	1.07442e-05	-0.48842	0.05	0.095	0.234418
Sik3	1.09252e-05	0.406849	0.354	0.265	0.238366
Icam1	1.106e-05	0.417348	0.131	0.067	0.241307
Mmp14	1.15908e-05	0.39181	0.052	0.011	0.252888
Psmb5	1.16657e-05	-0.413323	0.042	0.085	0.254522
Scn8a	1.17207e-05	0.407169	0.105	0.047	0.255722
Birc6	1.17925e-05	0.385488	0.397	0.301	0.257288
Fgfbp3	1.2376e-05	-0.319887	0.012	0.038	0.27002
Plekho1	1.24096e-05	-0.57408	0.218	0.284	0.270752
Rps8	1.24355e-05	-0.453194	0.205	0.279	0.271317
Grin3a	1.28628e-05	0.326065	0.083	0.031	0.28064
Osbpl6	1.3187e-05	0.506702	0.096	0.042	0.287715
Mdh1	1.31883e-05	-0.520451	0.123	0.185	0.287743
Cyfip1	1.32096e-05	-0.414937	0.318	0.394	0.288208
Tlk1	1.32161e-05	0.323178	0.241	0.16	0.288349
Htr7	1.32756e-05	0.322155	0.034	0.002	0.289647
Zfp292	1.33052e-05	0.317005	0.336	0.24	0.290293
Smdt1	1.37742e-05	-0.456073	0.038	0.078	0.300526
Atxn7l1	1.38176e-05	0.390346	0.3	0.212	0.301472
Grm8	1.40268e-05	0.450157	0.074	0.026	0.306037
Jazf1	1.40542e-05	0.47809	0.066	0.021	0.306634
Mllt10	1.40799e-05	0.361832	0.362	0.27	0.307195
Gpr141	1.42452e-05	0.498697	0.037	0.003	0.310801
Gm10384	1.42915e-05	-0.212512	0.004	0.02	0.311813
Ppfibp1	1.48604e-05	0.320387	0.051	0.011	0.324224
2010015M23Rik	1.49141e-05	-0.15294	0.004	0.02	0.325396
Smim4	1.5067e-05	-0.38927	0.091	0.149	0.328732
Esrrg	1.51055e-05	0.340491	0.087	0.034	0.329572
Sec11c	1.51121e-05	-0.381978	0.237	0.315	0.329715
Slco4a1	1.51197e-05	-0.135481	0.004	0.02	0.329881
Ddx17	1.51579e-05	0.353856	0.42	0.327	0.330715
Ap1s2	1.52922e-05	-0.381362	0.065	0.116	0.333645
Gal3st1	1.53248e-05	-0.224555	0.042	0.085	0.334358
Hpgds	1.54836e-05	-0.473711	0.36	0.425	0.33782
Fxyd5	1.554e-05	0.382532	0.051	0.011	0.339051
6330403K07Rik	1.56317e-05	-0.346998	0.044	0.087	0.341053
Tox	1.60557e-05	0.523373	0.068	0.023	0.350304
Arid1b	1.63e-05	0.330682	0.408	0.312	0.355634
Spock3	1.64025e-05	0.337859	0.288	0.196	0.357869
Vps13b	1.64385e-05	0.279674	0.431	0.335	0.358654
Zfr	1.65164e-05	0.294072	0.378	0.283	0.360355
Ank3	1.67028e-05	0.423352	0.312	0.224	0.364421
Ebi3	1.7335e-05	-0.350468	0.02	0.051	0.378214
Skap1	1.73875e-05	0.514495	0.042	0.007	0.379359
Sdhaf1	1.74325e-05	-0.282398	0.008	0.028	0.380343
Setbp1	1.77334e-05	0.476913	0.128	0.067	0.386908
Il10ra	1.79503e-05	-0.460682	0.242	0.314	0.391639
Gm43603	1.79659e-05	-0.185772	0.014	0.041	0.391981
Soat1	1.80909e-05	0.354106	0.174	0.101	0.394707
Mlxip	1.82493e-05	0.336665	0.22	0.137	0.398163
Mzb1	1.84201e-05	0.32987	0.029	0	0.40189
Arhgef3	1.86445e-05	0.406567	0.085	0.034	0.406785
Gab2	1.86529e-05	0.269392	0.691	0.619	0.40697
Nup93	1.8815e-05	0.389599	0.058	0.016	0.410505
Gm11659	1.88814e-05	-0.226745	0.03	0.065	0.411954
Gm8797	1.89262e-05	-0.231614	0.002	0.013	0.412932
Mtus1	1.89753e-05	-0.41943	0.15	0.217	0.414003
Oas2	1.90276e-05	0.305641	0.154	0.085	0.415144
Zmiz2	1.91632e-05	0.401811	0.068	0.023	0.418102
Gm12474	1.93737e-05	0.269969	0.042	0.007	0.422696
Slc46a2	1.9431e-05	-0.218799	0.006	0.025	0.423947
Trim25	1.95063e-05	0.334313	0.115	0.056	0.425589
Gm13748	1.96712e-05	-0.0680999	0.002	0.013	0.429187
Gstm7	1.98946e-05	-0.114592	0.005	0.023	0.43406
Aspa	2.01564e-05	-0.594746	0.129	0.188	0.439772
Rab3ip	2.01963e-05	-0.451069	0.064	0.113	0.440643
Orc1	2.02602e-05	-0.213405	0.017	0.046	0.442037
Chrm2	2.05367e-05	0.480705	0.08	0.031	0.448069
Nhs	2.06234e-05	0.441697	0.065	0.021	0.449962
Ssr4	2.06378e-05	-0.473405	0.11	0.17	0.450275
Brd4	2.07138e-05	0.406105	0.288	0.206	0.451933
Osbpl8	2.09674e-05	0.380586	0.338	0.247	0.457466
Ikzf1	2.09939e-05	-0.287343	0.461	0.546	0.458045
Dapp1	2.11337e-05	-0.459945	0.207	0.276	0.461094
Ppargc1b	2.13925e-05	0.347155	0.078	0.029	0.466741
Akap8l	2.15589e-05	-0.456685	0.221	0.292	0.470372
Prpf4b	2.16509e-05	-0.449332	0.328	0.395	0.47238
Polr2j	2.18382e-05	-0.349331	0.015	0.041	0.476467
Dlgap2	2.21916e-05	0.362229	0.071	0.025	0.484177
Setd5	2.23227e-05	0.316536	0.36	0.27	0.487037
Fto	2.24147e-05	0.322558	0.329	0.239	0.489044
Eif2ak2	2.25996e-05	0.325825	0.279	0.19	0.493077
Slc4a10	2.28816e-05	0.42745	0.113	0.056	0.49923
Fam19a2	2.2888e-05	0.382074	0.08	0.031	0.49937
Mapkapk3	2.29299e-05	0.388599	0.098	0.044	0.500285
Ptn	2.30976e-05	-0.358116	0.181	0.253	0.503943
Eaf2	2.31209e-05	0.663719	0.087	0.038	0.504452
Ncoa2	2.33337e-05	0.324578	0.362	0.268	0.509094
Atp8b4	2.374e-05	0.366715	0.032	0.002	0.517959
Gsg2	2.42902e-05	-0.214955	0.015	0.041	0.529963
Gm42962	2.42984e-05	-0.460712	0.054	0.098	0.530142
Epb41l3	2.43715e-05	0.447057	0.202	0.131	0.531737
Adk	2.49134e-05	0.626904	0.156	0.093	0.543561
Setdb2	2.50104e-05	0.429396	0.084	0.034	0.545678
Slc7a1	2.5321e-05	0.43781	0.06	0.018	0.552454
Ube2m	2.55582e-05	-0.341079	0.025	0.057	0.55763
Fdps	2.59146e-05	-0.212752	0.021	0.052	0.565405
Vwa8	2.62267e-05	0.361791	0.173	0.103	0.572214
Zfp804a	2.62829e-05	0.428612	0.086	0.036	0.573441
Cdyl2	2.70242e-05	0.475548	0.14	0.078	0.589614
Adhfe1	2.70519e-05	-0.358325	0.035	0.072	0.590219
Prpf38b	2.70576e-05	0.330837	0.212	0.134	0.590344
Lrrfip2	2.73845e-05	0.324123	0.177	0.108	0.597475
Tac2	2.79766e-05	-0.517469	0.122	0.183	0.610393
Hagh	2.80114e-05	-0.386817	0.051	0.095	0.611153
Gm43713	2.80205e-05	-0.387737	0.087	0.142	0.611352
P2rx4	2.86324e-05	0.369494	0.264	0.181	0.624702
Upk1b	2.86995e-05	-0.166611	0.003	0.018	0.626166
Lyst	2.88264e-05	0.416584	0.35	0.261	0.628934
Gngt2	2.89556e-05	-0.354578	0.03	0.065	0.631753
Atf6	2.91888e-05	0.442151	0.278	0.199	0.636842
Cstf3	2.92058e-05	0.312491	0.229	0.149	0.637212
Aff3	2.92805e-05	0.663489	0.117	0.062	0.638841
Gabrb3	2.95976e-05	0.44601	0.167	0.1	0.645761
Chchd10	2.97714e-05	-0.480273	0.049	0.092	0.649552
Trem2	2.98759e-05	-0.510914	0.172	0.237	0.651832
Gm3591	2.98956e-05	-0.0951033	0	0.007	0.652261
Gm37876	2.99478e-05	-0.126499	0.001	0.011	0.653401
Gm15774	3.00131e-05	-0.179254	0.001	0.011	0.654826
Imp3	3.03823e-05	-0.47909	0.027	0.06	0.66288
Gm15563	3.06466e-05	-0.355968	0.069	0.119	0.668647
Lrpap1	3.07364e-05	-0.413394	0.131	0.194	0.670606
Gm21698	3.08744e-05	-0.0349804	0.001	0.011	0.673618
Slc1a5	3.19128e-05	0.333896	0.041	0.007	0.696273
Nlrp1b	3.21115e-05	0.266992	0.373	0.276	0.700609
Snta1	3.22105e-05	-0.478879	0.078	0.129	0.702769
Gm21992	3.25123e-05	0.350972	0.134	0.072	0.709353
Mrpl23	3.28119e-05	-0.377757	0.057	0.103	0.715889
Atpif1	3.33749e-05	-0.438678	0.108	0.168	0.728174
Cmtm5	3.3381e-05	-0.411246	0.072	0.123	0.728307
Kalrn	3.33904e-05	0.38889	0.066	0.023	0.728511
Cox5a	3.38313e-05	-0.564862	0.116	0.173	0.73813
Gigyf1	3.3841e-05	0.323203	0.09	0.039	0.738343
Ap3b1	3.403e-05	0.309583	0.355	0.266	0.742467
Rad51ap1	3.40331e-05	-0.174478	0.004	0.02	0.742535
Ndufb9	3.42473e-05	-0.488295	0.082	0.134	0.747208
Mctp2	3.46579e-05	0.324584	0.027	0	0.756166
Ulbp1	3.46716e-05	0.3159	0.062	0.02	0.756464
Spsb2	3.55122e-05	-0.258267	0.007	0.026	0.774805
Apba1	3.56525e-05	-0.430904	0.227	0.299	0.777866
Fbxw17	3.59832e-05	0.370118	0.112	0.056	0.785081
Luzp1	3.63959e-05	0.402571	0.224	0.147	0.794086
Alk	3.64589e-05	0.404133	0.058	0.018	0.79546
Zc3h7a	3.67118e-05	0.362619	0.264	0.183	0.800978
Tram2	3.73157e-05	0.353862	0.054	0.015	0.814155
Ly86	3.7399e-05	-0.217445	0.607	0.685	0.815971
Scn1a	3.83407e-05	0.34344	0.196	0.121	0.836518
Errfi1	3.83734e-05	-0.42401	0.067	0.114	0.837231
Syne1	3.8943e-05	0.415057	0.068	0.025	0.849658
Rbpj	3.93642e-05	0.352725	0.216	0.141	0.858848
Atp8a1	3.94613e-05	0.240406	0.583	0.48	0.860967
Pfkp	4.00091e-05	0.444497	0.097	0.046	0.872919
Gm12146	4.03402e-05	-0.0797056	0.005	0.021	0.880142
Gm29417	4.08116e-05	-0.121794	0.006	0.023	0.890428
Fam49a	4.11744e-05	0.40247	0.113	0.057	0.898344
Gm26699	4.1428e-05	-0.459495	0.115	0.173	0.903877
Gls	4.15854e-05	0.324589	0.339	0.25	0.907311
Aldoa	4.16464e-05	-0.444977	0.101	0.157	0.90864
Nrg2	4.18672e-05	0.461329	0.068	0.025	0.91346
Rpl6	4.20464e-05	-0.484425	0.199	0.266	0.917368
Fblim1	4.2168e-05	0.308527	0.081	0.033	0.920021
S100b	4.2236e-05	-0.269545	0.037	0.075	0.921504
A830018L16Rik	4.24424e-05	0.406104	0.053	0.015	0.926007
Grm1	4.25287e-05	0.401019	0.073	0.028	0.927891
Nrn1l	4.27401e-05	-0.100063	0.001	0.01	0.932504
Gm26649	4.27401e-05	-0.107391	0.001	0.01	0.932504
Ndufb8	4.28687e-05	-0.366866	0.066	0.114	0.935309
Bmyc	4.39565e-05	-0.279702	0.049	0.092	0.959043
Serpina3g	4.46287e-05	0.28616	0.027	0	0.973709
Jmjd1c	4.48809e-05	0.267047	0.521	0.433	0.979211
Dcp2	4.49597e-05	0.440156	0.095	0.044	0.98093
Bex2	4.5811e-05	-0.474891	0.055	0.098	0.999505
mt-Co1	0.000365836	0.691369	0.302	0.239	1
Cpeb3	4.66707e-05	0.626383	0.201	0.137	1
mt-Co2	0.0021358	0.620066	0.296	0.237	1
Txndc5	0.000107607	0.543036	0.065	0.025	1
Ispd	0.00020933	0.524111	0.089	0.046	1
Ppp3cc	0.000106686	0.504587	0.099	0.051	1
Limch1	0.000168229	0.501319	0.18	0.124	1
Irf4	0.000111179	0.488548	0.039	0.008	1
Abtb2	0.00216197	0.483033	0.109	0.07	1
Clic4	0.000172942	0.48283	0.214	0.154	1
Inpp4b	0.0127888	0.478722	0.575	0.531	1
Slc25a12	0.000285301	0.46621	0.162	0.108	1
Kctd16	7.52092e-05	0.462144	0.083	0.038	1
Creb3l2	0.00370765	0.461908	0.117	0.078	1
mt-Co3	0.578847	0.459224	0.354	0.353	1
Acsl1	0.00041937	0.453378	0.134	0.083	1
Fyn	9.25546e-05	0.450396	0.133	0.077	1
Mdn1	8.34193e-05	0.448744	0.107	0.056	1
Elavl2	6.21371e-05	0.446539	0.08	0.034	1
Sorcs1	0.000166799	0.443666	0.168	0.109	1
mt-Atp6	0.0669636	0.442551	0.3	0.265	1
Txndc11	0.000924548	0.436426	0.173	0.119	1
Slc1a3	7.54795e-05	0.436147	0.247	0.172	1
Gas7	0.000232563	0.429642	0.145	0.092	1
Ralgps2	0.000325348	0.429029	0.133	0.08	1
Lrrc8c	0.000204027	0.428521	0.09	0.046	1
Tmem163	7.83686e-05	0.426938	0.095	0.046	1
Nalcn	0.000376587	0.425163	0.107	0.06	1
Ppp1r12b	0.00017767	0.424418	0.185	0.124	1
Sorcs3	0.000234682	0.419313	0.092	0.047	1
Ifit1	4.71386e-05	0.413487	0.097	0.046	1
Gramd3	0.00123142	0.413275	0.087	0.049	1
Sema6d	0.000123395	0.412483	0.151	0.093	1
Nbas	0.00372395	0.41225	0.211	0.165	1
Sgip1	0.000146017	0.411869	0.15	0.093	1
Zfp207	5.11036e-05	0.411626	0.219	0.149	1
Pkp4	0.00131772	0.411406	0.199	0.149	1
Dmxl2	6.96991e-05	0.410764	0.104	0.052	1
Gnptab	6.19737e-05	0.410325	0.164	0.101	1
Ptprn2	0.000207666	0.409744	0.083	0.039	1
Thsd7a	9.09909e-05	0.409504	0.11	0.059	1
Qrich1	0.000214557	0.408215	0.2	0.137	1
Csf1	0.00224971	0.405394	0.094	0.057	1
Fut8	0.00736767	0.40469	0.27	0.222	1
Stk39	0.000243149	0.404369	0.124	0.074	1
Dock3	0.00241647	0.402236	0.165	0.119	1
D5Ertd579e	0.000108999	0.401276	0.17	0.108	1
Baz1b	0.0002159	0.400974	0.181	0.121	1
B3galt1	7.02748e-05	0.400573	0.211	0.142	1
Sec24d	0.000135126	0.400437	0.071	0.029	1
Csrnp3	0.00023253	0.400427	0.084	0.041	1
Ptpn4	0.000149108	0.400386	0.146	0.088	1
Cd47	7.75152e-05	0.399595	0.268	0.196	1
Fam20c	6.20762e-05	0.398798	0.067	0.025	1
Olfm3	5.15285e-05	0.398549	0.082	0.034	1
Rasgrf1	0.000250071	0.398376	0.134	0.08	1
Gm15800	0.000158689	0.397948	0.148	0.092	1
Daam1	9.04202e-05	0.397921	0.246	0.176	1
Edem1	0.000439775	0.397809	0.127	0.077	1
Syn3	0.000296895	0.396106	0.074	0.034	1
Coro1c	0.00042933	0.393623	0.12	0.072	1
Adam22	0.00199471	0.393527	0.137	0.093	1
Fam189a1	0.000366795	0.393141	0.041	0.011	1
Fam65b	0.000168121	0.392876	0.107	0.057	1
Cpd	5.62901e-05	0.3927	0.236	0.163	1
Csf2rb	0.000104142	0.391687	0.087	0.041	1
Npepps	4.78216e-05	0.390706	0.251	0.176	1
Cacna1c	0.00108691	0.390017	0.121	0.077	1
Lmtk2	0.000212389	0.389921	0.08	0.038	1
Slc35f4	0.000148971	0.389364	0.066	0.026	1
Ero1l	0.000895407	0.388289	0.07	0.034	1
Cd52	0.000119196	0.388065	0.142	0.083	1
Lrpprc	6.01e-05	0.388052	0.123	0.067	1
Il1rapl2	5.54263e-05	0.386923	0.05	0.013	1
Arhgap26	0.000201537	0.385926	0.142	0.087	1
Csmd2	0.000173573	0.383625	0.096	0.049	1
Ablim1	5.17367e-05	0.38184	0.07	0.026	1
BC052040	9.47202e-05	0.381307	0.116	0.062	1
Nod1	4.71432e-05	0.379432	0.114	0.059	1
Sp140	9.81346e-05	0.378904	0.124	0.069	1
Cdk17	0.000113787	0.378703	0.174	0.111	1
Nell1	5.10472e-05	0.376976	0.058	0.018	1
Cnot10	0.00269592	0.376288	0.119	0.078	1
Runx1t1	5.28601e-05	0.376235	0.063	0.021	1
Pkd2	0.00052068	0.375711	0.115	0.069	1
Ntrk2	0.000281438	0.375523	0.103	0.056	1
Atp13a2	0.000127961	0.374329	0.104	0.054	1
Casp4	0.000640506	0.373637	0.138	0.087	1
Rgs6	0.000309966	0.37328	0.059	0.023	1
Ubr3	6.64972e-05	0.372005	0.296	0.217	1
C2cd5	0.00136204	0.37067	0.149	0.101	1
2410089E03Rik	0.000210979	0.370456	0.185	0.123	1
Chchd3	5.48689e-05	0.369556	0.245	0.168	1
Slc8a3	0.00118393	0.369229	0.071	0.036	1
Vps26a	0.000211734	0.366304	0.093	0.047	1
Acyp2	0.00299915	0.365359	0.139	0.096	1
Map3k1	0.000250098	0.364414	0.165	0.106	1
Csnk1g3	0.000115447	0.364001	0.224	0.154	1
Ero1lb	0.00205074	0.363952	0.092	0.054	1
Robo1	0.00856149	0.363765	0.114	0.08	1
Pml	8.95386e-05	0.363484	0.178	0.113	1
Scn3a	0.000180403	0.362412	0.066	0.026	1
Dhdds	0.000306639	0.361858	0.108	0.06	1
Sos1	5.36056e-05	0.361101	0.152	0.088	1
Azi2	0.000690068	0.360805	0.105	0.06	1
Rab3c	0.000118015	0.360488	0.076	0.033	1
Auts2	5.18624e-05	0.360454	0.229	0.155	1
Utp20	0.00145839	0.359945	0.057	0.026	1
Nfasc	0.0124195	0.359694	0.172	0.136	1
Ppp2r5e	0.000810745	0.359612	0.206	0.15	1
Ldb2	0.000150768	0.359406	0.049	0.015	1
Trio	6.10395e-05	0.358232	0.245	0.168	1
Usp18	6.91501e-05	0.356451	0.258	0.18	1
Mef2d	4.7395e-05	0.355865	0.135	0.074	1
Sidt1	8.10778e-05	0.355318	0.043	0.01	1
Abhd2	0.000387095	0.355228	0.073	0.034	1
Tmem140	9.86033e-05	0.355011	0.11	0.057	1
Slco3a1	0.0160858	0.35477	0.157	0.123	1
2810403A07Rik	7.72027e-05	0.354188	0.15	0.088	1
Sdc3	9.82414e-05	0.354113	0.082	0.036	1
Hs6st2	0.000466228	0.3532	0.08	0.039	1
Dnajc6	0.00209721	0.35272	0.107	0.067	1
Arfgef3	0.000135646	0.352719	0.044	0.011	1
Tgfbi	0.000908874	0.352025	0.062	0.028	1
Sec31a	0.000228135	0.351295	0.11	0.06	1
Specc1l	0.000738008	0.351141	0.142	0.092	1
Tasp1	0.00820744	0.349677	0.096	0.064	1
Ints6	0.00165774	0.349638	0.14	0.093	1
Reps2	0.00256924	0.349438	0.092	0.056	1
Adar	0.00113327	0.349374	0.159	0.108	1
Lin7a	9.12155e-05	0.349127	0.043	0.01	1
Trpc5	0.00106727	0.347424	0.047	0.018	1
Slfn1	0.000123376	0.347202	0.06	0.021	1
Slf1	0.00452273	0.34602	0.12	0.082	1
Chmp4b	0.000549088	0.345393	0.152	0.098	1
Mroh1	0.000143761	0.344676	0.13	0.074	1
Cacna1a	0.000182988	0.344618	0.225	0.155	1
Ahcyl2	0.000117135	0.344448	0.195	0.129	1
Snx10	8.26438e-05	0.343376	0.242	0.165	1
Amph	0.00127491	0.342913	0.15	0.101	1
Ptprr	0.000244349	0.342337	0.047	0.015	1
Slc7a2	0.000122771	0.342099	0.024	0	1
Sesn3	0.000677027	0.341955	0.062	0.028	1
Kcnh5	8.48077e-05	0.341946	0.043	0.01	1
Fgd4	0.000896124	0.341492	0.169	0.114	1
Pdia4	0.00265561	0.340962	0.064	0.033	1
Foxo3	9.59436e-05	0.340957	0.16	0.096	1
5730508B09Rik	6.78999e-05	0.33955	0.124	0.067	1
Ralyl	0.000554373	0.339149	0.063	0.028	1
Hipk1	0.0037249	0.338957	0.107	0.069	1
Msh3	0.000609358	0.338919	0.084	0.044	1
Stim2	0.00107856	0.338873	0.139	0.09	1
Scfd2	0.00249381	0.338838	0.155	0.108	1
Bmpr1a	6.41404e-05	0.338761	0.199	0.127	1
Cep350	0.000326451	0.33853	0.278	0.209	1
Ddx58	0.000156321	0.338211	0.177	0.114	1
Epha5	0.000223561	0.337722	0.123	0.07	1
Ogdh	9.76075e-05	0.337639	0.19	0.123	1
Flnb	0.00165088	0.337636	0.141	0.095	1
Fam214a	0.00472756	0.337529	0.13	0.088	1
Scai	0.00144245	0.337332	0.142	0.095	1
Grk5	7.21034e-05	0.337191	0.083	0.036	1
Pcmtd1	8.86685e-05	0.337128	0.292	0.214	1
Gapvd1	6.1381e-05	0.336303	0.292	0.214	1
Rab10	0.000263601	0.335484	0.286	0.217	1
Dapk1	0.00062444	0.335117	0.112	0.065	1
Chsy3	0.000878763	0.334852	0.074	0.038	1
Myh10	0.00022401	0.334565	0.067	0.028	1
Dhx57	0.00300119	0.33442	0.131	0.088	1
Ica1	0.00149766	0.333927	0.057	0.026	1
Phf20	0.000695499	0.333499	0.261	0.198	1
Kdm3a	0.00413563	0.331992	0.158	0.114	1
Rapgef4	0.00024163	0.331811	0.071	0.031	1
Fam120a	0.000120479	0.331683	0.162	0.1	1
Xpo7	0.000320219	0.331464	0.194	0.132	1
Mir124-2hg	0.000164134	0.331365	0.046	0.013	1
Wdfy4	0.0320216	0.331233	0.212	0.173	1
Ptpn12	0.000255388	0.331207	0.101	0.054	1
Fmn2	0.00164141	0.331118	0.066	0.033	1
Xkr6	0.000675356	0.329083	0.142	0.09	1
Lyrm4	0.0153474	0.328272	0.106	0.075	1
Prlr	0.000385593	0.327669	0.033	0.007	1
Plaa	0.000206582	0.327227	0.1	0.052	1
Elf4	0.000219954	0.327039	0.202	0.134	1
Cdh12	6.57675e-05	0.326693	0.044	0.01	1
Xbp1	0.061602	0.326534	0.11	0.087	1
Pcgf5	0.00041628	0.326479	0.1	0.054	1
BC094916	8.23335e-05	0.326389	0.046	0.011	1
Slc9a7	0.000116509	0.326278	0.103	0.052	1
Mapk1	0.00120172	0.325768	0.19	0.136	1
Trp53bp1	0.000469738	0.325751	0.092	0.049	1
RP24-274B19.1	0.0301145	0.325633	0.063	0.041	1
Srgap3	0.00131559	0.325454	0.107	0.065	1
Sorl1	8.35324e-05	0.324757	0.183	0.116	1
Vat1l	0.000229265	0.324631	0.048	0.015	1
Kcnip1	7.0947e-05	0.324623	0.059	0.02	1
Nploc4	0.000296924	0.324419	0.107	0.059	1
Gas2l3	0.000682706	0.324365	0.06	0.026	1
Vim	0.000372944	0.323849	0.035	0.008	1
Hnrnpll	0.00137205	0.323672	0.12	0.075	1
Scpep1	0.000308387	0.323226	0.079	0.038	1
Vcam1	0.000427107	0.323136	0.048	0.016	1
Gbf1	0.000682377	0.323089	0.25	0.186	1
Nxpe3	0.00487634	0.323067	0.075	0.044	1
Nebl	0.00269775	0.323063	0.087	0.051	1
Slc39a14	0.000425454	0.322758	0.05	0.018	1
Nek1	0.00216574	0.322711	0.107	0.067	1
Ube4b	0.00225006	0.322653	0.144	0.098	1
Nbea	5.7843e-05	0.322525	0.4	0.322	1
5730522E02Rik	8.55547e-05	0.322371	0.054	0.016	1
Ankrd55	6.52505e-05	0.321577	0.044	0.01	1
Setd1b	0.00223555	0.321555	0.06	0.029	1
Cog5	9e-05	0.321248	0.291	0.212	1
Hk3	0.000353983	0.321188	0.107	0.059	1
Ppig	0.000347231	0.321071	0.184	0.124	1
Bclaf1	0.000166633	0.321007	0.274	0.201	1
Rad51b	0.00534074	0.320425	0.069	0.039	1
Mx1	0.000324403	0.320222	0.139	0.083	1
Gopc	0.000100464	0.319904	0.088	0.041	1
Igf2r	0.00113124	0.319397	0.054	0.023	1
Syncrip	0.000149336	0.319133	0.163	0.101	1
Hdac7	0.00109075	0.318623	0.072	0.036	1
Usp7	5.39445e-05	0.318334	0.135	0.075	1
Cst7	6.00495e-05	0.31791	0.05	0.013	1
Adcy2	0.0014178	0.317513	0.041	0.015	1
Mllt6	0.000103536	0.317331	0.065	0.025	1
Larp1	0.000104573	0.317072	0.343	0.261	1
Arhgap6	0.00179624	0.316549	0.087	0.049	1
Fbxl20	0.000191431	0.316543	0.225	0.154	1
Ank1	0.000621627	0.316024	0.049	0.018	1
Brwd1	0.000156654	0.316001	0.196	0.129	1
Gtdc1	0.000196059	0.31574	0.353	0.27	1
Xylt1	0.000554687	0.31549	0.192	0.131	1
Pced1b	0.000291539	0.315363	0.114	0.064	1
Arhgap10	0.000269693	0.31485	0.064	0.026	1
Hs3st4	0.000221189	0.314698	0.06	0.023	1
Farp1	0.00356936	0.314568	0.075	0.042	1
Trim33	0.000455955	0.314496	0.171	0.114	1
Rc3h2	0.00295977	0.313999	0.166	0.119	1
Ldlrad3	0.0327088	0.313877	0.072	0.049	1
Slc31a2	0.000393475	0.313561	0.078	0.038	1
Ern1	0.00638903	0.313456	0.134	0.093	1
Gak	0.00143517	0.31328	0.143	0.095	1
Cadps2	0.000172747	0.31315	0.051	0.016	1
Ralgapa1	8.30407e-05	0.312837	0.307	0.227	1
Klhl29	0.00115226	0.312818	0.059	0.026	1
Myo9a	0.000397744	0.312812	0.322	0.253	1
Hsp90b1	0.406791	0.312654	0.37	0.35	1
Wbscr17	5.89039e-05	0.311681	0.065	0.023	1
Tmtc1	0.000375888	0.311674	0.048	0.016	1
Luzp2	0.00982911	0.311317	0.118	0.083	1
Mta3	0.00333737	0.310641	0.173	0.127	1
Sipa1l3	0.00118652	0.310307	0.114	0.07	1
Serpina3n	0.00011085	0.310003	0.03	0.003	1
Bckdhb	0.00248367	0.30963	0.152	0.106	1
Fggy	0.000357768	0.309588	0.135	0.082	1
Shisa6	0.00021345	0.309002	0.035	0.007	1
Zfhx4	0.0115708	0.308893	0.071	0.044	1
Hibadh	0.000426013	0.308853	0.135	0.083	1
Uba6	0.000593642	0.308673	0.086	0.044	1
Vcpip1	0.00233088	0.30853	0.131	0.087	1
Arap2	0.0113791	0.308133	0.125	0.09	1
Ide	0.00027946	0.308021	0.064	0.026	1
Sptbn4	0.00072541	0.30784	0.051	0.02	1
Foxp1	0.00101871	0.307797	0.325	0.261	1
Rictor	0.00127174	0.307544	0.173	0.121	1
Yars	0.0303395	0.30717	0.088	0.062	1
Rbfox2	0.0026295	0.307146	0.103	0.064	1
Hivep1	0.000169176	0.306375	0.102	0.052	1
Pkia	0.00269974	0.306332	0.051	0.023	1
Ly9	0.00102494	0.306253	0.061	0.028	1
Ano3	0.00764198	0.305515	0.07	0.041	1
Rgs17	0.000348276	0.305466	0.068	0.029	1
Huwe1	0.000793166	0.305184	0.311	0.243	1
Cog3	0.00123786	0.304699	0.089	0.049	1
Pik3c2a	0.000920146	0.30464	0.173	0.119	1
Pde4dip	0.00423022	0.304286	0.234	0.185	1
A930011G23Rik	0.000281488	0.304222	0.039	0.01	1
Gramd1b	0.00195268	0.303878	0.118	0.075	1
Golga4	0.000172784	0.303437	0.185	0.119	1
Zfand3	7.72544e-05	0.303253	0.444	0.351	1
Ltb	0.000109211	0.302988	0.027	0.002	1
Lcorl	0.000570575	0.302829	0.28	0.212	1
Gm17268	0.00292556	0.302657	0.055	0.026	1
Diaph1	0.000233572	0.302243	0.117	0.065	1
Eif3a	6.68549e-05	0.30206	0.211	0.139	1
Map1b	0.0033536	0.302047	0.187	0.137	1
Zfp609	0.00310818	0.302042	0.189	0.139	1
Sos2	0.000870149	0.301687	0.138	0.088	1
Tom1	5.76211e-05	0.301489	0.091	0.041	1
Cd3d	5.85906e-05	0.301225	0.029	0.002	1
Tsc22d2	0.000409397	0.301075	0.214	0.149	1
Cacna1h	0.000315177	0.300824	0.027	0.003	1
Cacnb4	0.0122829	0.300753	0.137	0.101	1
Themis	0.000158151	0.300589	0.023	0	1
Raph1	0.00563011	0.300452	0.083	0.051	1
Slc30a7	9.40358e-05	0.300174	0.18	0.113	1
C130071C03Rik	0.00390319	0.300086	0.071	0.039	1
Bcl11a	0.00213679	0.300053	0.035	0.011	1
Akap17b	9.68415e-05	0.299808	0.037	0.007	1
Fbxo42	0.000517482	0.299606	0.105	0.059	1
Wwox	0.00066531	0.299515	0.396	0.325	1
Sybu	0.010951	0.299158	0.084	0.054	1
Pyhin1	6.89555e-05	0.299122	0.172	0.105	1
Plcxd3	0.00161829	0.29901	0.05	0.021	1
Shisa9	0.00153584	0.299004	0.044	0.016	1
Mast2	0.0140119	0.298937	0.118	0.085	1
Tanc1	0.00193288	0.298207	0.085	0.049	1
Apbb2	0.000223464	0.297772	0.379	0.301	1
Lars	0.000328541	0.29735	0.157	0.1	1
Bdp1	0.0035346	0.297181	0.147	0.103	1
Trmt1l	0.00957061	0.297174	0.157	0.118	1
Phip	0.000121375	0.296675	0.358	0.271	1
Gm6034	0.000142521	0.296418	0.047	0.013	1
Wdr59	0.0134387	0.296414	0.054	0.031	1
Ubr4	0.000304387	0.296246	0.126	0.074	1
Atg7	0.00166534	0.296241	0.152	0.103	1
Antxr2	0.000708491	0.296106	0.049	0.018	1
Klhl32	0.0010713	0.295992	0.066	0.031	1
Nab1	0.000916839	0.295381	0.083	0.044	1
Cenpc1	0.00590819	0.295379	0.114	0.077	1
Kif26b	0.000120607	0.295371	0.042	0.01	1
Smg1	0.0001328	0.29532	0.331	0.252	1
Apex2	0.000348429	0.294989	0.068	0.029	1
Sh3bp2	0.000466749	0.294675	0.173	0.113	1
Slc41a2	0.000748481	0.294577	0.036	0.01	1
Impad1	0.000293834	0.294514	0.073	0.033	1
B4galt5	0.000311757	0.294499	0.099	0.052	1
Ndst3	0.00126197	0.294428	0.037	0.011	1
Zfp407	0.000146254	0.293835	0.288	0.209	1
Eif4g1	0.00108948	0.293822	0.181	0.126	1
Edem3	0.00578203	0.293739	0.105	0.069	1
Peak1	0.000142172	0.293262	0.207	0.137	1
N4bp2l1	0.000100724	0.293241	0.128	0.07	1
Fstl5	0.000898087	0.293206	0.111	0.065	1
Mboat2	0.0256451	0.292741	0.057	0.036	1
Dyrk1a	0.000181397	0.292446	0.243	0.17	1
Cntln	0.00382533	0.292426	0.107	0.069	1
Epg5	8.12513e-05	0.292275	0.073	0.029	1
Zfp800	0.00190123	0.292262	0.12	0.077	1
Cacul1	0.00305097	0.292155	0.141	0.096	1
Clec2g	0.000203754	0.291973	0.022	0	1
Agap1	0.0158465	0.291941	0.188	0.15	1
Cmc1	0.000349781	0.291318	0.077	0.036	1
Rps6kb1	0.00105142	0.291126	0.209	0.15	1
Srek1	0.00412933	0.291038	0.133	0.092	1
H2-M2	5.06437e-05	0.290869	0.026	0	1
Ggnbp2	0.00193544	0.290745	0.24	0.18	1
Cept1	0.00226088	0.290634	0.262	0.206	1
Uso1	0.00200946	0.290605	0.172	0.121	1
Cep162	0.00260169	0.290601	0.077	0.042	1
Gm37168	6.32207e-05	0.290598	0.041	0.008	1
Ncoa6	0.000238652	0.290575	0.169	0.108	1
Elf1	0.000589267	0.290048	0.269	0.201	1
Dab2	0.000367947	0.289557	0.049	0.016	1
Shisa5	0.000523593	0.289152	0.113	0.065	1
Tulp3	0.00830664	0.288541	0.061	0.034	1
Sec16a	0.0010355	0.288485	0.09	0.049	1
Krit1	0.000224741	0.288466	0.272	0.199	1
Gatad2b	0.0014086	0.28806	0.227	0.17	1
Eif4g3	0.000517811	0.287843	0.357	0.281	1
Srebf2	0.0959125	0.287835	0.094	0.075	1
Ccdc88c	0.00138144	0.287635	0.031	0.008	1
Larp1b	0.000584952	0.28752	0.061	0.026	1
Tmem131	0.00010231	0.287389	0.242	0.165	1
Mecp2	0.00100755	0.287325	0.173	0.119	1
Mical2	0.000309976	0.287219	0.036	0.008	1
Rasa2	0.00446587	0.287021	0.101	0.064	1
Bst2	0.000411862	0.286917	0.212	0.145	1
Prune2	6.66395e-05	0.286864	0.133	0.072	1
Cpeb2	0.0183689	0.286854	0.179	0.142	1
Coro7	6.30978e-05	0.286783	0.16	0.093	1
Atp2a2	0.000175365	0.286744	0.264	0.19	1
Myof	0.000281047	0.286574	0.052	0.018	1
Psmb9	0.000346001	0.286502	0.122	0.07	1
Sel1l	0.0665371	0.286285	0.216	0.186	1
Btla	0.000262553	0.286057	0.021	0	1
RP23-54G8.4	0.000569382	0.28575	0.047	0.016	1
Mob3b	0.0246932	0.284784	0.089	0.062	1
Baz2a	0.000124321	0.284783	0.101	0.051	1
mt-Cytb	0.414114	0.28444	0.208	0.196	1
Etnk1	5.27867e-05	0.28438	0.379	0.289	1
Fgl2	0.00243678	0.28423	0.051	0.023	1
Amy1	0.00521541	0.284059	0.077	0.046	1
Uxs1	0.0093128	0.283999	0.069	0.041	1
Sppl2a	0.000106379	0.283872	0.251	0.173	1
Bcl2l1	0.00359918	0.283823	0.266	0.211	1
Tomm70a	0.000661231	0.283752	0.115	0.067	1
Slc25a25	0.000995659	0.283614	0.127	0.078	1
Clstn2	6.6126e-05	0.283606	0.072	0.028	1
Derl3	0.000882001	0.283351	0.024	0.003	1
Abca5	0.000702855	0.283333	0.068	0.031	1
Srrm3	0.000331242	0.283156	0.039	0.01	1
Nmi	0.00317544	0.283039	0.088	0.052	1
Dhx15	0.00153122	0.282501	0.135	0.088	1
Atp2b1	0.000120518	0.282139	0.429	0.337	1
Dennd3	0.000215591	0.281925	0.032	0.005	1
Iqcb1	0.0143536	0.281886	0.081	0.052	1
Naaladl2	0.0111552	0.281755	0.163	0.124	1
Dlg1	0.00203969	0.281635	0.298	0.237	1
Tmod3	0.000242328	0.281525	0.151	0.092	1
Plxna2	0.000465401	0.281213	0.062	0.026	1
Ifi205	0.000253343	0.280885	0.031	0.005	1
Neto1	8.79832e-05	0.280825	0.037	0.007	1
Slc31a1	0.0001447	0.280423	0.085	0.039	1
Ergic1	0.000596336	0.280398	0.088	0.046	1
Elovl6	0.0584942	0.280289	0.071	0.051	1
Nup210	0.0213977	0.279995	0.047	0.026	1
Ftx	0.0022926	0.27998	0.147	0.1	1
Relb	0.00252546	0.279786	0.102	0.062	1
Cdc42bpa	0.0133712	0.279782	0.221	0.18	1
Tcf12	0.000265957	0.279601	0.462	0.381	1
Vcp	0.00685978	0.279538	0.149	0.108	1
Bcl3	0.000104476	0.279533	0.042	0.01	1
Dnajb14	0.0114344	0.279496	0.146	0.108	1
Ntng2	0.00469796	0.279332	0.046	0.021	1
Cntnap4	0.00290495	0.279032	0.053	0.025	1
Alms1	0.000462295	0.278798	0.069	0.031	1
Max	0.00169219	0.278572	0.128	0.082	1
Sntb2	0.000507721	0.278468	0.071	0.033	1
Cacna1b	0.00551302	0.278369	0.059	0.031	1
Gca	0.000334673	0.27831	0.041	0.011	1
4930523C07Rik	0.00141015	0.278133	0.036	0.011	1
Mib1	0.00027917	0.277859	0.184	0.121	1
Gbe1	0.00533924	0.277793	0.096	0.06	1
Ankib1	0.0107063	0.277571	0.202	0.16	1
9330175E14Rik	0.000205497	0.277464	0.04	0.01	1
Fam172a	0.000370491	0.27732	0.464	0.381	1
Rnf149	0.012387	0.276924	0.183	0.141	1
Cbwd1	0.0248056	0.276804	0.06	0.038	1
Slc30a9	0.00165611	0.276225	0.16	0.109	1
Cpeb1	0.0825872	0.276189	0.057	0.041	1
Gfpt1	0.00506437	0.275627	0.121	0.082	1
Armc8	0.00224164	0.275623	0.163	0.113	1
Nfkbiz	0.000353923	0.27533	0.105	0.057	1
Tep1	0.00637492	0.275178	0.107	0.07	1
Nrf1	0.00273941	0.274781	0.223	0.17	1
Elavl3	0.139919	0.274739	0.114	0.096	1
Dnajc5	0.000261956	0.274733	0.158	0.098	1
Ppfia1	0.00815717	0.274502	0.095	0.062	1
Cyb5r4	0.00220149	0.274098	0.088	0.051	1
Prpf39	0.0192533	0.273934	0.158	0.123	1
Psme2b	0.00069998	0.273848	0.044	0.015	1
Gvin1	0.000314563	0.273543	0.108	0.059	1
Baz1a	0.000213064	0.273518	0.194	0.127	1
Cdc73	0.0010906	0.273351	0.144	0.093	1
Dtna	0.0247842	0.273189	0.135	0.103	1
Sptan1	0.00889146	0.273056	0.146	0.106	1
Snx8	0.000313883	0.272728	0.089	0.044	1
Sbno2	0.000333356	0.272529	0.137	0.082	1
Galk2	0.00117711	0.272505	0.143	0.093	1
H2-T22	0.000807567	0.272443	0.117	0.07	1
Pgap1	0.00160272	0.272433	0.106	0.064	1
Nipbl	0.000304279	0.272388	0.456	0.382	1
Zfp516	0.00258049	0.272281	0.09	0.052	1
Tmem117	0.0312461	0.27214	0.104	0.077	1
Pcca	0.00168325	0.271999	0.214	0.157	1
Mtor	0.0129443	0.271897	0.102	0.07	1
Ago2	0.000473909	0.271558	0.138	0.085	1
Me3	0.00057579	0.271366	0.042	0.013	1
Zfp521	0.000581122	0.271336	0.045	0.015	1
Satb1	0.00480671	0.271088	0.046	0.021	1
Irgm2	0.000113177	0.270956	0.219	0.145	1
Ibtk	0.00998765	0.270791	0.07	0.042	1
Parp10	0.00145713	0.270372	0.09	0.051	1
Sestd1	7.57484e-05	0.27037	0.044	0.01	1
Kif2a	0.0334624	0.27008	0.118	0.09	1
Nbeal1	0.000286627	0.270011	0.204	0.137	1
Rundc3b	0.00730603	0.269961	0.042	0.02	1
Apc	0.000463937	0.269652	0.361	0.286	1
Rubcn	0.0155294	0.269582	0.072	0.046	1
Slc2a13	0.00238827	0.26925	0.047	0.02	1
Pign	0.0068071	0.269169	0.264	0.214	1
Skil	0.00254476	0.26911	0.217	0.16	1
Usp32	0.00143867	0.268873	0.22	0.16	1
Shprh	0.00540854	0.268783	0.133	0.092	1
Stx18	0.00581287	0.268739	0.123	0.083	1
Afg3l2	0.00475795	0.268658	0.059	0.031	1
Adam17	0.000780006	0.268502	0.231	0.168	1
Smyd3	0.000794137	0.268475	0.378	0.307	1
Zbtb46	0.000219609	0.268369	0.029	0.003	1
Kri1	0.000725882	0.268289	0.067	0.031	1
Isg15	0.00423474	0.268167	0.094	0.057	1
Nktr	0.00037454	0.268032	0.372	0.297	1
Unk	0.00224638	0.267926	0.12	0.077	1
Manba	0.00253908	0.267822	0.131	0.087	1
Mga	0.00298343	0.267271	0.207	0.154	1
Ano6	0.000298474	0.267048	0.152	0.093	1
Ap1g1	0.00170163	0.266973	0.173	0.121	1
Gtf2a1	0.00308127	0.26693	0.111	0.072	1
Prkcb	0.00132532	0.266617	0.483	0.412	1
Zfp654	0.00057129	0.266379	0.124	0.074	1
Ppm1k	0.000329131	0.265962	0.068	0.029	1
Elk4	0.00200344	0.265759	0.101	0.06	1
A330102I10Rik	0.0163383	0.265268	0.065	0.039	1
St7	0.000157246	0.265156	0.105	0.054	1
Trim30d	0.000479548	0.264953	0.259	0.188	1
Peg3	0.00330234	0.264839	0.144	0.098	1
Arf3	0.000174806	0.264542	0.091	0.044	1
Aida	0.000308693	0.263673	0.091	0.046	1
Gpbp1l1	0.0036874	0.263627	0.154	0.108	1
Smurf1	0.00339036	0.263486	0.138	0.093	1
Farsb	0.00437626	0.263466	0.102	0.065	1
N4bp1	0.000146462	0.263325	0.196	0.127	1
Ppp1r13b	0.0260745	0.262847	0.107	0.078	1
Dzip3	0.000311796	0.262787	0.162	0.101	1
Cdk14	0.00644685	0.262259	0.346	0.292	1
Slc9a1	0.00158173	0.262229	0.096	0.056	1
Ylpm1	0.00113354	0.262218	0.188	0.132	1
Sh3bgrl	0.0187669	0.261867	0.064	0.039	1
Grin1	0.0587191	0.261777	0.075	0.054	1
Hipk3	0.0310915	0.261566	0.112	0.083	1
Nup153	0.0059545	0.261445	0.121	0.082	1
Nckap1	0.00751193	0.261175	0.116	0.08	1
Iws1	0.00376251	0.26099	0.113	0.074	1
Mcph1	0.0175444	0.260923	0.092	0.062	1
Rmnd5a	0.0670905	0.260488	0.098	0.075	1
Ksr2	0.000641607	0.260439	0.047	0.016	1
Kif5c	0.0123706	0.260117	0.08	0.051	1
Cntn3	0.0218468	0.260056	0.117	0.085	1
AI314180	0.000757238	0.259565	0.32	0.252	1
Rev3l	0.000314351	0.259441	0.203	0.139	1
Tshz3	0.0118478	0.259415	0.043	0.021	1
Laptm4b	0.0254608	0.259311	0.042	0.023	1
Gpm6a	0.0100933	0.259241	0.197	0.152	1
Slc5a3	0.01058	0.259113	0.034	0.015	1
Cyba	0.000292338	0.25911	0.194	0.127	1
Csnk1g1	0.000225196	0.259044	0.224	0.152	1
Pds5b	0.0126749	0.258991	0.174	0.134	1
Inadl	0.00166638	0.258976	0.041	0.015	1
Rabgap1	0.0290456	0.258773	0.257	0.221	1
Gabbr2	0.000169858	0.258691	0.062	0.023	1
Zc3h6	0.00823351	0.258586	0.097	0.064	1
Trip11	0.00102511	0.258503	0.228	0.167	1
Spg11	0.0188727	0.258446	0.077	0.051	1
Syt14	0.00114144	0.258166	0.035	0.01	1
Cblb	0.00380482	0.258018	0.127	0.085	1
Tnks2	0.00245847	0.257925	0.231	0.175	1
Larp4b	0.00126524	0.257922	0.256	0.193	1
Col4a3bp	0.00321674	0.257799	0.16	0.113	1
Cd69	0.00135319	0.257322	0.037	0.011	1
Glb1	0.000663567	0.256774	0.068	0.031	1
Mbd5	0.000592349	0.256093	0.383	0.307	1
Sacs	0.00589631	0.256004	0.054	0.028	1
Otud7a	0.0120877	0.255978	0.133	0.096	1
Znrf3	0.00428133	0.255969	0.151	0.106	1
Uggt2	0.000712589	0.255924	0.061	0.026	1
Upp2	0.0250843	0.255916	0.136	0.103	1
Thrb	0.00395089	0.255824	0.071	0.039	1
Eif2ak3	0.00381685	0.255512	0.088	0.052	1
Anxa6	0.000280112	0.255427	0.055	0.02	1
Fcgr4	0.00104634	0.255263	0.04	0.013	1
Btbd11	0.0246532	0.25519	0.038	0.02	1
Cdh7	0.00235545	0.254918	0.035	0.011	1
Grb10	0.00100666	0.254855	0.045	0.016	1
Ube4a	0.00239106	0.254643	0.132	0.087	1
Inpp5b	0.00935284	0.25464	0.075	0.046	1
Ube2z	0.010267	0.254568	0.052	0.028	1
mt-Nd1	0.229037	0.254243	0.135	0.118	1
Fam208b	0.000949538	0.25394	0.229	0.165	1
Samd4	0.119911	0.253851	0.104	0.085	1
Ints9	0.00595464	0.253584	0.089	0.056	1
Chd7	0.00174212	0.253534	0.4	0.33	1
Sh3bp4	0.000344746	0.253488	0.03	0.005	1
Fam184a	0.00355903	0.25341	0.048	0.021	1
Med13	0.00277291	0.253292	0.235	0.178	1
Plcb4	0.0124676	0.25303	0.099	0.067	1
Golgb1	0.00817284	0.252726	0.21	0.163	1
Taf1	0.00746555	0.252566	0.105	0.07	1
Sp110	0.00321638	0.252509	0.158	0.109	1
Pld5	0.00213486	0.252508	0.052	0.023	1
Frmd3	0.00251335	0.252308	0.035	0.011	1
Lace1	0.00282272	0.251976	0.102	0.062	1
2310035C23Rik	0.00688371	0.251565	0.236	0.188	1
Gnl3l	0.0258803	0.251359	0.046	0.026	1
Eps15	0.0088607	0.251324	0.205	0.158	1
Kmt2c	0.000240078	0.251123	0.381	0.288	1
Plxnd1	0.000366842	0.251012	0.027	0.003	1
Efr3a	0.00312236	0.250939	0.14	0.095	1
Stx8	0.00014407	0.25071	0.239	0.163	1
Sema4d	0.00609078	0.250614	0.213	0.163	1
Cobl	0.104915	0.250605	0.054	0.039	1
Ikbip	0.0017143	0.250428	0.048	0.02	1
Lipa	0.00728946	0.250403	0.076	0.046	1
Ocrl	0.00906477	0.250386	0.087	0.056	1
Top2b	0.00382895	0.249967	0.119	0.078	1
Tardbp	0.000916066	0.249758	0.191	0.132	1
Flrt2	0.00419633	0.249693	0.04	0.016	1
Stox2	0.147009	0.249608	0.095	0.078	1
Tyk2	0.00734607	0.249206	0.104	0.069	1
Mkx	0.00696399	0.249112	0.029	0.01	1
Ambra1	0.000161515	0.248964	0.403	0.317	1
Mgmt	0.00124359	0.248852	0.09	0.049	1
Erbb2ip	0.00069309	0.248699	0.376	0.302	1
Eepd1	0.00696433	0.248648	0.036	0.015	1
Pnpt1	0.00525495	0.248386	0.106	0.069	1
Themis2	0.000616629	0.248146	0.11	0.062	1
Tor1aip1	0.000583737	0.248091	0.295	0.221	1
Pias4	0.00721247	0.247924	0.04	0.018	1
Srp72	0.0494893	0.247835	0.089	0.065	1
Tshz2	0.0125246	0.247734	0.1	0.067	1
Ms4a4c	0.0201266	0.247571	0.078	0.051	1
9030624J02Rik	0.000917596	0.247154	0.168	0.113	1
Pou2f2	0.00130459	0.246811	0.382	0.307	1
Dopey1	0.160557	0.246636	0.125	0.108	1
Erc1	0.00671904	0.246541	0.088	0.056	1
Dip2c	0.0110163	0.246487	0.254	0.208	1
Syt16	0.00466295	0.246456	0.04	0.016	1
Col11a1	0.00305148	0.246235	0.039	0.015	1
Mospd2	0.000412132	0.245934	0.094	0.049	1
1810013L24Rik	0.00210456	0.245813	0.117	0.074	1
Btaf1	0.000236485	0.24561	0.237	0.165	1
Slfn8	0.000421891	0.245423	0.231	0.16	1
Pdzrn4	0.00521208	0.245306	0.078	0.046	1
Ppp6r3	0.00196815	0.245203	0.222	0.163	1
Trpm2	0.00203726	0.244976	0.098	0.057	1
Limk2	0.0298521	0.244957	0.055	0.034	1
Rnf20	0.0180791	0.244648	0.09	0.062	1
Slc17a5	0.00574853	0.244619	0.117	0.078	1
Zfp160	0.00207459	0.244612	0.113	0.07	1
Tmem260	0.0358562	0.244351	0.124	0.095	1
Tpk1	0.00799672	0.24419	0.09	0.057	1
Kat2b	0.000206051	0.244129	0.225	0.155	1
Lats1	0.0139965	0.244026	0.117	0.083	1
Tmlhe	0.0246148	0.243873	0.085	0.059	1
Mms19	0.0564678	0.243638	0.134	0.106	1
Dirc2	0.00370932	0.243484	0.088	0.052	1
Tgif1	0.00172895	0.243442	0.062	0.029	1
Hectd2	0.00199131	0.243437	0.038	0.013	1
Dennd2d	6.9126e-05	0.24332	0.041	0.008	1
Zfp426	0.0946027	0.243319	0.057	0.041	1
Tcf20	0.000750586	0.243048	0.285	0.214	1
Rbl1	0.00165082	0.242982	0.071	0.036	1
Uggt1	0.0121532	0.242797	0.123	0.088	1
Cd63	0.00324644	0.242566	0.195	0.142	1
Abcg1	0.0163549	0.242485	0.118	0.085	1
Syndig1	0.00377986	0.242401	0.026	0.007	1
Vcan	0.000837252	0.241798	0.027	0.005	1
Smek1	0.00362117	0.241747	0.162	0.114	1
Mthfr	0.000727413	0.241662	0.089	0.047	1
Asxl2	0.00532067	0.241582	0.255	0.199	1
Hbb-bs	0.00182509	0.24145	0.025	0.005	1
Sdha	0.00879279	0.241304	0.147	0.106	1
Sirpb1c	0.000495342	0.241192	0.02	0	1
Clvs1	0.012599	0.240848	0.056	0.031	1
Plppr5	0.0182808	0.240558	0.032	0.015	1
2210408I21Rik	0.00251227	0.24043	0.136	0.09	1
Il15	0.00138401	0.240392	0.142	0.092	1
Tor3a	0.00154666	0.240187	0.146	0.096	1
Brwd3	0.00175554	0.240088	0.083	0.046	1
Ifi30	0.00252756	0.239828	0.101	0.06	1
Optn	0.0151312	0.239554	0.054	0.031	1
Ufl1	0.00927932	0.239388	0.12	0.083	1
Syn1	0.000728658	0.23922	0.044	0.015	1
Senp5	0.0325371	0.238973	0.148	0.116	1
Flt3	0.0207295	0.238608	0.032	0.015	1
Rcan1	0.00295697	0.238601	0.051	0.023	1
Dnm1l	0.00706844	0.238446	0.184	0.137	1
Ntng1	0.00620866	0.238371	0.08	0.047	1
Adam9	0.00412618	0.23834	0.089	0.054	1
Slc44a1	0.0144679	0.23814	0.199	0.157	1
Rfwd2	0.00346996	0.238078	0.239	0.183	1
Pfkl	0.0173361	0.238071	0.052	0.029	1
Adam19	0.187483	0.237974	0.077	0.062	1
Azin2	0.000251529	0.237945	0.028	0.003	1
Ssr3	0.025121	0.237769	0.068	0.044	1
Dnm3	0.000353937	0.237718	0.29	0.209	1
1110051M20Rik	0.0273264	0.237571	0.151	0.118	1
Gpatch2	0.0137947	0.237522	0.16	0.121	1
9130011E15Rik	0.0422697	0.237458	0.158	0.127	1
Ep400	0.00818453	0.237281	0.236	0.188	1
Wdr91	0.0366315	0.237274	0.05	0.031	1
Cbfb	0.00222862	0.237256	0.184	0.129	1
Lgals3bp	0.00413653	0.237176	0.154	0.106	1
Malt1	0.0992803	0.237054	0.134	0.111	1
Vps8	0.0255074	0.236831	0.169	0.134	1
Bcas3	0.00524877	0.236593	0.327	0.268	1
Trim23	0.0183099	0.236411	0.051	0.029	1
Nxn	0.00229168	0.236274	0.021	0.003	1
Gabrb2	0.00424999	0.235998	0.028	0.008	1
2023-03-06	0.0172946	0.235951	0.147	0.111	1
A330008L17Rik	0.00569756	0.235721	0.05	0.025	1
Rab21	0.00510866	0.235608	0.147	0.103	1
Tbc1d15	0.044292	0.235597	0.071	0.049	1
Parp12	0.00293561	0.235502	0.164	0.114	1
Cdk13	0.00274623	0.235422	0.283	0.222	1
Ptcd3	0.0198503	0.235114	0.085	0.057	1
Acaca	0.029638	0.235008	0.176	0.141	1
Usf3	0.029998	0.23483	0.086	0.06	1
Ncor1	0.000204515	0.234626	0.393	0.302	1
Gm17276	0.00105139	0.234472	0.021	0.002	1
Xpo6	0.00366161	0.234387	0.135	0.092	1
Pstpip2	0.0516386	0.234307	0.144	0.114	1
Enox1	0.035163	0.234201	0.164	0.131	1
Ercc6	0.00716351	0.234119	0.054	0.028	1
Scaf4	0.0187769	0.23411	0.127	0.093	1
AC125149.3	0.00180122	0.234024	0.025	0.005	1
Metap2	0.0321516	0.233954	0.122	0.092	1
Cadm3	0.0179366	0.233934	0.05	0.028	1
Ly75	0.00178808	0.23379	0.022	0.003	1
Gas2	0.00195737	0.233687	0.048	0.02	1
Zmym2	0.00358214	0.233637	0.193	0.141	1
Cpne8	0.00298543	0.233527	0.039	0.015	1
Gpcpd1	0.00780863	0.233384	0.17	0.126	1
Atp2a3	0.0003938	0.233063	0.024	0.002	1
Txlng	0.00110563	0.233043	0.129	0.08	1
Eea1	0.0027733	0.232917	0.187	0.136	1
Spock1	0.000892339	0.232896	0.196	0.136	1
Whsc1	0.00756838	0.232617	0.172	0.127	1
Tlk2	0.0403733	0.232548	0.174	0.142	1
Zfyve26	0.018867	0.23254	0.125	0.092	1
Desi2	0.00335006	0.232395	0.164	0.116	1
Pum2	0.000178306	0.232377	0.258	0.183	1
Zfp711	0.000436227	0.232126	0.02	0	1
Znfx1	0.000452353	0.232106	0.231	0.163	1
Gpr137c	0.0282921	0.232094	0.071	0.047	1
Acadsb	0.0430745	0.232073	0.084	0.06	1
Rab12	0.0159317	0.232036	0.104	0.072	1
Peli1	0.00566539	0.232018	0.383	0.319	1
Sik1	0.00246649	0.231777	0.024	0.005	1
Kantr	0.0243812	0.231511	0.053	0.031	1
Npas3	0.0142118	0.231431	0.216	0.17	1
Rock1	0.000798944	0.231329	0.336	0.263	1
Pphln1	0.000290086	0.231298	0.121	0.069	1
Pigb	0.00776505	0.231193	0.045	0.021	1
Adam23	0.0113628	0.231185	0.13	0.093	1
Ccnl1	0.00307258	0.230804	0.312	0.25	1
Reps1	0.0383026	0.230588	0.12	0.092	1
Dpp4	0.00223851	0.230463	0.027	0.007	1
Mtf2	0.00134036	0.23045	0.116	0.07	1
Mnat1	0.00111717	0.230305	0.152	0.1	1
Rasgrp1	0.000395872	0.230259	0.024	0.002	1
Whsc1l1	0.00101987	0.230163	0.405	0.328	1
Oasl2	0.000199268	0.230054	0.303	0.221	1
Tbc1d30	0.000768153	0.230045	0.025	0.003	1
Bcl11b	0.000598619	0.229898	0.026	0.003	1
Ubl3	0.000828954	0.229886	0.236	0.17	1
Brip1	0.0100836	0.229601	0.032	0.013	1
Slc7a6	0.00883686	0.22941	0.059	0.033	1
Sertad2	0.0679203	0.229332	0.091	0.069	1
Immp2l	0.000277013	0.229329	0.328	0.247	1
Trip12	0.000795961	0.229225	0.349	0.275	1
2310001H17Rik	0.00063826	0.228847	0.059	0.025	1
Ifitm3	0.000248915	0.228819	0.104	0.054	1
Bach1	0.0165845	0.228791	0.115	0.082	1
Wapl	0.000236588	0.228692	0.282	0.204	1
Galc	0.000760233	0.228653	0.081	0.041	1
Fam219a	0.0155352	0.228642	0.156	0.118	1
Itsn1	0.0771444	0.228613	0.086	0.065	1
Stt3a	0.00257208	0.22848	0.082	0.046	1
Znrf2	0.00143754	0.228372	0.207	0.145	1
Lnpep	0.00489299	0.2283	0.335	0.278	1
Me2	0.000952768	0.228201	0.05	0.02	1
Traf1	0.00488258	0.228164	0.025	0.007	1
Gabra3	0.00382109	0.228125	0.065	0.034	1
Rilpl2	0.00368741	0.228119	0.033	0.011	1
Spink10	0.0122614	0.227674	0.038	0.018	1
Skiv2l2	0.0500054	0.22767	0.105	0.08	1
C2cd3	0.00235385	0.227494	0.102	0.062	1
Ehmt2	0.0129968	0.227408	0.071	0.044	1
Stat4	0.00202036	0.227328	0.025	0.005	1
Ppp1cb	0.00339934	0.227316	0.14	0.095	1
Cfap69	0.000397358	0.227184	0.024	0.002	1
Hook1	0.00114205	0.226955	0.035	0.01	1
Banp	0.0497336	0.22694	0.033	0.018	1
Pan3	0.00313977	0.2269	0.441	0.373	1
Zfyve1	0.0709992	0.226865	0.119	0.095	1
Fam193b	0.0191789	0.226638	0.089	0.06	1
Arhgap21	0.0117581	0.226577	0.142	0.105	1
Nipal2	0.00380986	0.226539	0.031	0.01	1
Eml4	0.00109053	0.226529	0.324	0.247	1
Dync1i1	0.063297	0.226521	0.1	0.077	1
Hip1r	0.103747	0.226258	0.039	0.026	1
Abi2	0.0294199	0.226226	0.1	0.072	1
Scly	0.0155662	0.226046	0.066	0.041	1
Fam169b	0.00029806	0.226031	0.021	0	1
Anapc1	0.00498746	0.225979	0.121	0.08	1
Itga5	0.0034775	0.225804	0.046	0.02	1
Mreg	0.000495342	0.225759	0.02	0	1
Arhgap18	0.00310595	0.225735	0.112	0.07	1
Sbno1	0.00102906	0.22565	0.207	0.145	1
Rab28	0.0145618	0.225397	0.12	0.085	1
mt-Nd2	0.826861	0.225344	0.138	0.137	1
Trafd1	0.00111521	0.225226	0.213	0.15	1
Tcerg1	0.00171143	0.225176	0.13	0.083	1
Mpped2	0.0251495	0.225043	0.042	0.023	1
Fut9	0.00195309	0.224609	0.092	0.052	1
Cachd1	0.196419	0.224534	0.044	0.033	1
Tbc1d8	0.0146273	0.224465	0.193	0.149	1
Ccl4	0.00954124	0.224329	0.048	0.025	1
Ttc3	0.0011214	0.223904	0.433	0.356	1
Tfrc	0.0145736	0.223704	0.04	0.02	1
1110059E24Rik	0.0938454	0.223516	0.104	0.083	1
Ctss	0.000683397	0.223329	0.711	0.631	1
Rragc	0.0373685	0.223239	0.08	0.056	1
Pdzd2	0.00308214	0.223136	0.029	0.008	1
Dcx	0.000784333	0.223072	0.025	0.003	1
Rassf3	0.00142968	0.222973	0.239	0.176	1
Vprbp	0.420078	0.222591	0.069	0.062	1
Ogt	0.00162349	0.222549	0.337	0.266	1
Ncam1	0.0216693	0.222349	0.293	0.245	1
Vwa5a	0.010023	0.222301	0.071	0.042	1
Psmd14	0.00753747	0.222091	0.163	0.119	1
Nars2	0.0404035	0.22184	0.062	0.041	1
Canx	0.00476023	0.221586	0.283	0.224	1
Sh3gl2	0.0181125	0.221488	0.078	0.051	1
Nfkb1	0.00100022	0.221341	0.39	0.309	1
Socs7	0.00416087	0.221266	0.058	0.029	1
Ehbp1	0.00970144	0.221206	0.2	0.154	1
Arnt	0.00314649	0.221074	0.153	0.106	1
Tspan13	0.00274668	0.220995	0.092	0.054	1
Zfx	0.0195945	0.22095	0.157	0.119	1
St6galnac5	0.0034009	0.220902	0.026	0.007	1
Fam117a	0.00357415	0.220804	0.043	0.018	1
Lrrcc1	0.0124243	0.220787	0.078	0.049	1
Pou2f1	0.0131959	0.220736	0.181	0.139	1
Shoc2	0.0201278	0.220659	0.133	0.098	1
Capn5	0.00464607	0.220219	0.027	0.008	1
Sidt2	0.00832456	0.220205	0.042	0.02	1
Fbrs	0.00293739	0.220007	0.073	0.039	1
Vps45	0.00504421	0.219916	0.06	0.031	1
Nckap5	0.00867663	0.219789	0.046	0.023	1
Ncald	0.0124373	0.219679	0.081	0.052	1
Hgf	0.0006016	0.219666	0.047	0.016	1
Whamm	0.0118517	0.219541	0.054	0.029	1
Ttll5	0.170924	0.219491	0.14	0.121	1
Chl1	0.0140509	0.219053	0.082	0.052	1
Cytip	0.000546449	0.218989	0.026	0.003	1
Tmem241	0.031273	0.218969	0.067	0.044	1
Lrrk2	0.0103049	0.21888	0.027	0.01	1
Batf	0.0121853	0.218877	0.032	0.013	1
Ebf2	0.0103141	0.218856	0.048	0.025	1
Meis1	0.0709925	0.218506	0.105	0.082	1
Tango6	0.0191691	0.217966	0.047	0.026	1
Ppp1r16b	0.0844185	0.217827	0.132	0.108	1
Ythdc1	0.0524258	0.21766	0.173	0.142	1
Usp38	0.0152075	0.217557	0.065	0.039	1
Prrc2b	0.0185314	0.217454	0.141	0.105	1
Btbd9	0.000793652	0.21744	0.448	0.369	1
Cep83	0.0282382	0.21739	0.102	0.074	1
Nubpl	0.0195677	0.217279	0.072	0.046	1
Purg	0.0319414	0.21722	0.077	0.052	1
Abtb1	0.007205	0.217212	0.026	0.008	1
Tap2	0.00217538	0.21702	0.11	0.067	1
Taok3	0.00118522	0.216946	0.319	0.247	1
Cdc27	0.00114297	0.216884	0.12	0.072	1
Kcnn4	0.00073469	0.216742	0.036	0.01	1
Psmd1	0.0130117	0.216726	0.152	0.113	1
Mtx2	0.014009	0.21657	0.071	0.044	1
Rbm28	0.00197185	0.216509	0.135	0.088	1
Ywhae	0.00618753	0.216398	0.24	0.186	1
Tomm40	0.0748415	0.216222	0.064	0.046	1
Scml4	0.00446201	0.216005	0.025	0.007	1
Camta1	0.00264616	0.215962	0.222	0.165	1
Sorcs2	0.00296952	0.21596	0.021	0.003	1
Zdhhc21	0.0160278	0.215935	0.101	0.069	1
Pdcd6ip	0.0283542	0.215614	0.152	0.118	1
Senp1	0.0411565	0.215432	0.098	0.072	1
Srpk2	0.0161929	0.215421	0.307	0.258	1
Htt	0.00144119	0.214685	0.208	0.147	1
Cdh4	0.00029806	0.214581	0.021	0	1
Dexi	0.00287817	0.214578	0.075	0.041	1
mt-Nd4	0.311468	0.214527	0.149	0.134	1
Rmdn3	0.00248138	0.214526	0.047	0.02	1
Ift140	0.00237262	0.214454	0.047	0.02	1
Taf1b	0.00349694	0.214412	0.081	0.046	1
Sergef	0.00112589	0.214367	0.099	0.056	1
Rgl2	0.014903	0.214348	0.089	0.059	1
Phf8	0.00620577	0.214266	0.1	0.064	1
Adcy8	0.00258054	0.21405	0.056	0.026	1
Mir155hg	0.00212461	0.213958	0.027	0.007	1
Dync1li1	0.0181859	0.213952	0.118	0.085	1
Thada	0.0098765	0.213411	0.242	0.191	1
Ptpn2	0.0168748	0.213023	0.125	0.09	1
Ppm1h	0.00272352	0.21301	0.572	0.515	1
Atg13	0.00186521	0.212915	0.064	0.031	1
Adss	0.0415614	0.21278	0.066	0.044	1
2810474O19Rik	0.00404727	0.212695	0.232	0.176	1
Adgrl2	0.00447583	0.212688	0.1	0.062	1
Hectd1	0.000914833	0.212492	0.257	0.186	1
Erap1	0.00932074	0.212471	0.092	0.059	1
Gnaq	0.00054145	0.212362	0.567	0.484	1
Trhde	0.0229201	0.2121	0.029	0.013	1
G3bp1	0.0154712	0.212068	0.114	0.08	1
D430041D05Rik	0.0196495	0.212052	0.041	0.021	1
Trank1	0.00168698	0.21193	0.048	0.02	1
[truncated: 19,819 more rows]
