# Supplementary material for: Loss of SHP1 in Spinal Astrocytes Triggers T‐Lymphocyte Infiltration and Nociceptive Hypersensitivity
Source: Adv Sci (Weinh). 2026 Aug 3:e76932. Online ahead of print. doi: 10.1002/advs.76932 (PMC13430923; doi:10.1002/advs.76932)
Supplement: Supplementary file 2 — Supporting File 2: advs76932‐sup‐0002‐DataSet.zip. [file ADVS-9999-e76932-s002.zip › Other Supplementary file-celltype_marker.xlsx]

## Sheet: celltype_marker
gene	p_val	avg_log2FC	pct.1	pct.2	p_val_adj	cluster
Ptprn2	0	3.25431	0.866	0.111	0	Neuron
Grin2b	0	3.0894	0.861	0.11	0	Neuron
Nrg3os	0	4.14713	0.791	0.05	0	Neuron
Gm20642	0	3.95467	0.797	0.057	0	Neuron
Myt1l	0	2.83387	0.861	0.125	0	Neuron
Gabrb3	0	2.81306	0.906	0.175	0	Neuron
Lrrc7	0	2.69725	0.894	0.163	0	Neuron
Usp29	0	3.3805	0.819	0.09	0	Neuron
Erc2	0	2.91409	0.874	0.145	0	Neuron
Celf4	0	2.99455	0.833	0.113	0	Neuron
Ryr2	0	2.89204	0.845	0.131	0	Neuron
Hs3st5	0	3.43969	0.79	0.091	0	Neuron
Mtus2	0	3.51407	0.755	0.06	0	Neuron
Lrfn5	0	2.75919	0.886	0.193	0	Neuron
Rasgrf1	0	2.58153	0.814	0.125	0	Neuron
Cacna1a	0	2.29383	0.916	0.233	0	Neuron
Cntnap5a	0	3.23976	0.85	0.168	0	Neuron
Cacna1c	0	2.40056	0.863	0.183	0	Neuron
Dlgap2	0	3.55843	0.743	0.063	0	Neuron
Rims1	0	2.45387	0.889	0.211	0	Neuron
Unc80	0	2.42443	0.821	0.144	0	Neuron
Rims2	0	2.36519	0.92	0.245	0	Neuron
Dpp6	0	2.95339	0.94	0.266	0	Neuron
Hecw1	0	2.99899	0.752	0.082	0	Neuron
Galnt13	0	2.6012	0.835	0.166	0	Neuron
Sorbs2	0	2.47033	0.797	0.129	0	Neuron
Ppp2r2b	0	2.16944	0.884	0.216	0	Neuron
Robo2	0	2.58576	0.848	0.18	0	Neuron
Rgs7	0	2.36853	0.855	0.188	0	Neuron
Frmpd4	0	2.71817	0.796	0.129	0	Neuron
Tenm4	0	2.34931	0.875	0.208	0	Neuron
Car10	0	2.75822	0.866	0.199	0	Neuron
Samd12	0	2.4233	0.8	0.133	0	Neuron
Asic2	0	3.64512	0.928	0.265	0	Neuron
Ahi1	0	2.22486	0.918	0.256	0	Neuron
Syt1	0	2.83765	0.924	0.263	0	Neuron
Osbpl6	0	2.51576	0.78	0.121	0	Neuron
Dlgap1	0	2.53289	0.922	0.264	0	Neuron
Pde10a	0	3.1394	0.778	0.121	0	Neuron
Rbfox3	0	3.37678	0.709	0.052	0	Neuron
Agbl4	0	2.71217	0.8	0.146	0	Neuron
Gpr158	0	2.45069	0.833	0.18	0	Neuron
Sntg1	0	2.46975	0.851	0.202	0	Neuron
Klhl29	0	2.96374	0.721	0.075	0	Neuron
Grin1	0	2.71941	0.728	0.083	0	Neuron
Kcnb2	0	3.11876	0.764	0.127	0	Neuron
Stxbp5l	0	2.39827	0.759	0.123	0	Neuron
Snap25	0	1.83759	0.885	0.251	0	Neuron
Unc79	0	2.37346	0.741	0.107	0	Neuron
Grin2a	0	3.66207	0.707	0.073	0	Neuron
Ube3a	0	2.69354	0.929	0.297	0	Neuron
Tenm1	0	2.59112	0.771	0.141	0	Neuron
Ntrk2	0	1.9488	0.783	0.154	0	Neuron
Dok6	0	2.33757	0.752	0.124	0	Neuron
Dclk1	0	1.95345	0.808	0.182	0	Neuron
Vsnl1	0	2.24912	0.759	0.133	0	Neuron
Rbfox1	0	3.14315	0.961	0.337	0	Neuron
Ksr2	0	3.19769	0.678	0.055	0	Neuron
Nhs	0	2.89556	0.693	0.071	0	Neuron
Cacna1e	0	2.59267	0.738	0.119	0	Neuron
Fam155a	0	2.50764	0.937	0.32	0	Neuron
Ppfia2	0	2.01464	0.84	0.225	0	Neuron
Rit2	0	2.48745	0.716	0.102	0	Neuron
Fam135b	0	3.00106	0.687	0.074	0	Neuron
Csmd1	0	2.53619	0.964	0.351	0	Neuron
Grid1	0	2.31894	0.77	0.158	0	Neuron
Hs6st3	0	3.29659	0.76	0.148	0	Neuron
Nalcn	0	1.90843	0.762	0.153	0	Neuron
Prkg1	0	2.49073	0.849	0.242	0	Neuron
Cadps	0	1.9247	0.892	0.286	0	Neuron
Efna5	0	2.84754	0.69	0.084	0	Neuron
Dscam	0	1.65098	0.816	0.211	0	Neuron
Nol4	0	2.1669	0.723	0.118	0	Neuron
Syn2	0	2.03838	0.74	0.136	0	Neuron
Gria1	0	2.48067	0.718	0.115	0	Neuron
Fgf12	0	2.14495	0.748	0.145	0	Neuron
Plxna4	0	2.20491	0.706	0.105	0	Neuron
Cacna1d	0	1.73205	0.769	0.168	0	Neuron
Brinp1	0	2.02742	0.736	0.136	0	Neuron
Gucy1a2	0	2.38131	0.696	0.096	0	Neuron
Kalrn	0	2.68376	0.686	0.089	0	Neuron
Clvs1	0	3.09094	0.649	0.053	0	Neuron
Gm26835	0	2.0544	0.705	0.11	0	Neuron
Ntm	0	1.84047	0.904	0.309	0	Neuron
Grm5	0	2.69187	0.902	0.308	0	Neuron
Kcnc2	0	3.08228	0.701	0.109	0	Neuron
Grip1	0	2.53254	0.756	0.165	0	Neuron
Cacna1b	0	2.77951	0.653	0.065	0	Neuron
Gria2	0	1.80198	0.939	0.353	0	Neuron
Khdrbs2	0	2.74634	0.696	0.111	0	Neuron
Rab3c	0	2.73506	0.669	0.085	0	Neuron
Cit	0	2.54706	0.661	0.078	0	Neuron
Nyap2	0	3.09079	0.654	0.072	0	Neuron
Sybu	0	1.71446	0.769	0.187	0	Neuron
Scn2a1	0	1.7787	0.729	0.147	0	Neuron
Camta1	0	1.85348	0.857	0.275	0	Neuron
Kcnj3	0	2.24946	0.685	0.104	0	Neuron
Nebl	0	1.47302	0.748	0.168	0	Neuron
Xkr6	0	1.88029	0.75	0.172	0	Neuron
Ctnnd2	0	1.57771	0.935	0.357	0	Neuron
Pcsk2	0	2.39772	0.715	0.137	0	Neuron
Kcnma1	0	1.71213	0.838	0.26	0	Neuron
Epha6	0	3.07457	0.67	0.093	0	Neuron
Hivep2	0	1.36701	0.826	0.249	0	Neuron
Gabrg3	0	3.11314	0.704	0.128	0	Neuron
Astn2	0	1.77686	0.773	0.198	0	Neuron
Pclo	0	1.64244	0.849	0.274	0	Neuron
Ccser1	0	2.2406	0.943	0.368	0	Neuron
Slc35f4	0	3.08786	0.647	0.074	0	Neuron
Ptprg	0	1.49453	0.75	0.178	0	Neuron
Stau2	0	2.00655	0.702	0.131	0	Neuron
Dpp10	0	2.52282	0.739	0.168	0	Neuron
Astn1	0	1.93348	0.691	0.122	0	Neuron
Srrm3	0	3.04504	0.616	0.048	0	Neuron
Kcnn2	0	2.54848	0.659	0.092	0	Neuron
Cacnb2	0	1.12107	0.757	0.192	0	Neuron
Gabbr2	0	2.50774	0.641	0.077	0	Neuron
Ica1	0	2.5173	0.635	0.071	0	Neuron
Upp2	0	1.9306	0.717	0.153	0	Neuron
Gm26883	0	3.27406	0.638	0.077	0	Neuron
Tshz2	0	2.63068	0.705	0.146	0	Neuron
Dab1	0	2.86306	0.709	0.151	0	Neuron
Kcnh7	0	2.55021	0.674	0.117	0	Neuron
Mgat4c	0	2.34294	0.8	0.243	0	Neuron
Prkce	0	1.60929	0.735	0.178	0	Neuron
Klhdc10	0	1.43417	0.763	0.207	0	Neuron
Ccdc85a	0	2.31516	0.659	0.103	0	Neuron
Ptchd4	0	3.17266	0.623	0.067	0	Neuron
Ntrk3	0	1.95763	0.695	0.139	0	Neuron
Ftx	0	1.66945	0.701	0.146	0	Neuron
Gabrb1	0	1.18027	0.729	0.174	0	Neuron
Zcchc16	0	2.83474	0.639	0.085	0	Neuron
Sh3gl2	0	1.91561	0.677	0.124	0	Neuron
Snap91	0	1.67797	0.708	0.155	0	Neuron
Rora	0	1.58526	0.888	0.336	0	Neuron
Epha5	0	2.29426	0.71	0.158	0	Neuron
Cntn4	0	2.32669	0.756	0.205	0	Neuron
Nrg1	0	3.07323	0.806	0.256	0	Neuron
Rbfox2	0	1.59339	0.722	0.172	0	Neuron
Gm26848	0	2.09865	0.653	0.103	0	Neuron
Mmp16	0	1.27557	0.688	0.138	0	Neuron
Zfp804a	0	2.91344	0.634	0.085	0	Neuron
Kcnip1	0	3.06145	0.629	0.08	0	Neuron
Kcnd2	0	1.94295	0.929	0.381	0	Neuron
Cdh18	0	2.7269	0.768	0.22	0	Neuron
Cntn1	0	0.999812	0.801	0.253	0	Neuron
Sgip1	0	1.41771	0.821	0.273	0	Neuron
Atp8a2	0	1.4477	0.704	0.156	0	Neuron
Mapk10	0	1.42946	0.797	0.25	0	Neuron
Dgkb	0	2.1033	0.723	0.176	0	Neuron
Hcn1	0	2.41438	0.665	0.12	0	Neuron
Pacsin1	0	1.94239	0.643	0.098	0	Neuron
Scn1a	0	1.54362	0.737	0.194	0	Neuron
Lingo2	0	2.90335	0.944	0.401	0	Neuron
Dync1i1	0	1.93568	0.689	0.146	0	Neuron
Pak3	0	1.63115	0.702	0.16	0	Neuron
Enah	0	1.35327	0.773	0.232	0	Neuron
Mirg	0	2.98785	0.585	0.044	0	Neuron
Sptbn4	0	2.74358	0.592	0.053	0	Neuron
2410089E03Rik	0	1.31405	0.782	0.244	0	Neuron
Rgs17	0	2.29967	0.611	0.074	0	Neuron
Trank1	0	2.86811	0.583	0.046	0	Neuron
Slc35f1	0	1.48675	0.677	0.141	0	Neuron
Syn3	0	2.16136	0.651	0.116	0	Neuron
Nrg2	0	2.28486	0.61	0.078	0	Neuron
Caln1	0	3.13857	0.586	0.055	0	Neuron
Peg3	0	1.53209	0.7	0.169	0	Neuron
Tenm3	0	2.26209	0.73	0.199	0	Neuron
Ryr3	0	2.82522	0.623	0.093	0	Neuron
Rbms3	0	2.5248	0.66	0.13	0	Neuron
Brinp3	0	1.49495	0.788	0.259	0	Neuron
5330434G04Rik	0	1.68034	0.769	0.24	0	Neuron
Nsf	0	1.19427	0.754	0.225	0	Neuron
Map1b	0	1.25141	0.781	0.252	0	Neuron
Csrnp3	0	1.65676	0.675	0.149	0	Neuron
Plppr1	0	2.63364	0.606	0.08	0	Neuron
Cdh8	0	2.33252	0.711	0.185	0	Neuron
Atp2b2	0	1.5811	0.688	0.162	0	Neuron
Fmn2	0	1.32054	0.666	0.141	0	Neuron
Unc13c	0	2.50286	0.66	0.135	0	Neuron
Hs6st2	0	2.36802	0.597	0.073	0	Neuron
Xkr4	0	1.57379	0.893	0.371	0	Neuron
Celf2	0	1.56197	0.889	0.367	0	Neuron
Fam189a1	0	2.73459	0.584	0.063	0	Neuron
Plcb4	0	1.64406	0.674	0.155	0	Neuron
Map2	0	1.19984	0.822	0.303	0	Neuron
Cntnap5b	0	3.07906	0.604	0.086	0	Neuron
Fgf14	0	2.70831	0.978	0.46	0	Neuron
Osbpl9	0	1.24438	0.769	0.252	0	Neuron
Arpp21	0	2.55874	0.644	0.127	0	Neuron
Glra1	0	2.78597	0.572	0.055	0	Neuron
Trio	0	1.21432	0.68	0.164	0	Neuron
Arhgap26	0	1.6799	0.732	0.216	0	Neuron
Ptprr	0	2.62409	0.577	0.062	0	Neuron
Nmnat2	0	1.86561	0.613	0.1	0	Neuron
P2ry14	0	2.1313	0.603	0.091	0	Neuron
Dnajc6	0	1.21886	0.728	0.216	0	Neuron
Ebf1	0	3.00462	0.708	0.196	0	Neuron
Syne1	0	1.37464	0.642	0.131	0	Neuron
Pde4d	0	1.80436	0.882	0.371	0	Neuron
Slc4a10	0	1.62457	0.655	0.146	0	Neuron
Plcb1	0	1.05153	0.724	0.215	0	Neuron
Sorbs2os	0	3.06855	0.552	0.043	0	Neuron
Sclt1	0	1.37624	0.685	0.177	0	Neuron
Lrrtm4	0	2.63976	0.857	0.349	0	Neuron
Ank1	0	2.83188	0.556	0.048	0	Neuron
Kif26b	0	3.17608	0.555	0.048	0	Neuron
Elmod1	0	1.60947	0.619	0.112	0	Neuron
Slc8a3	0	1.68687	0.632	0.125	0	Neuron
Iqsec3	0	3.29418	0.54	0.034	0	Neuron
Ptprn	0	1.87065	0.602	0.097	0	Neuron
Runx1t1	0	2.43032	0.587	0.083	0	Neuron
Pam	0	1.40613	0.786	0.283	0	Neuron
Negr1	0	2.07602	0.942	0.439	0	Neuron
Atp1a3	0	0.998981	0.718	0.216	0	Neuron
A330102I10Rik	0	2.36745	0.57	0.068	0	Neuron
Grb10	0	2.70827	0.549	0.048	0	Neuron
Cntnap2	0	2.96648	0.975	0.475	0	Neuron
Trpm3	0	1.50125	0.723	0.223	0	Neuron
Nrg3	0	2.90976	0.981	0.482	0	Neuron
Ablim1	0	1.47983	0.603	0.104	0	Neuron
Cntn6	0	2.13964	0.611	0.113	0	Neuron
RP24-274B19.1	0	1.79702	0.613	0.115	0	Neuron
Klhl32	0	1.7517	0.606	0.109	0	Neuron
Unc5d	0	2.99082	0.611	0.114	0	Neuron
Cntn5	0	3.14858	0.644	0.147	0	Neuron
Galntl6	0	3.19649	0.713	0.217	0	Neuron
Dtnb	0	1.45861	0.636	0.14	0	Neuron
Atxn1	0	0.844011	0.818	0.322	0	Neuron
Fut9	0	1.5657	0.634	0.139	0	Neuron
Mir124a-1hg	0	1.8513	0.586	0.091	0	Neuron
5730522E02Rik	0	2.86389	0.552	0.058	0	Neuron
Adcy8	0	2.21731	0.589	0.095	0	Neuron
Rgs7bp	0	2.24021	0.573	0.079	0	Neuron
Gria3	0	1.74401	0.656	0.164	0	Neuron
Cdk14	0	1.05905	0.733	0.241	0	Neuron
Ptprs	0	1.54634	0.621	0.129	0	Neuron
Plxna2	0	2.20045	0.575	0.083	0	Neuron
Wnk2	0	2.64191	0.54	0.049	0	Neuron
Aff2	0	1.95977	0.597	0.107	0	Neuron
Ssbp2	0	1.16752	0.743	0.253	0	Neuron
Trpc5	0	3.15757	0.538	0.049	0	Neuron
Rapgef4	0	1.7485	0.605	0.116	0	Neuron
Btbd11	0	2.60134	0.542	0.054	0	Neuron
Gpm6a	0	0.983787	0.709	0.225	0	Neuron
Prr16	0	2.37425	0.59	0.106	0	Neuron
Macrod2	0	1.45348	0.912	0.429	0	Neuron
Zranb2	0	1.0225	0.809	0.326	0	Neuron
Slc2a13	0	2.77093	0.545	0.062	0	Neuron
Rnf157	0	1.63848	0.597	0.114	0	Neuron
Lncpint	0	0.975133	0.821	0.338	0	Neuron
Fstl5	0	2.5018	0.593	0.111	0	Neuron
Rmst	0	2.39048	0.607	0.126	0	Neuron
Ppm1e	0	1.90937	0.584	0.103	0	Neuron
Pdzrn4	0	2.31542	0.604	0.123	0	Neuron
Gria4	0	1.42729	0.894	0.414	0	Neuron
Grin3a	0	1.98281	0.597	0.117	0	Neuron
Apba2	0	1.99102	0.576	0.096	0	Neuron
Sgcz	0	2.92922	0.905	0.426	0	Neuron
Prickle1	0	0.759754	0.772	0.293	0	Neuron
Adam22	0	1.08112	0.737	0.258	0	Neuron
Zeb1	0	0.63167	0.725	0.246	0	Neuron
Smyd3	0	0.804457	0.789	0.311	0	Neuron
Scn9a	0	3.26514	0.516	0.038	0	Neuron
Tnik	0	0.705022	0.797	0.319	0	Neuron
Add2	0	2.95718	0.516	0.038	0	Neuron
Adgrb3	0	1.53043	0.944	0.466	0	Neuron
Reep1	0	2.05373	0.552	0.075	0	Neuron
Aff3	0	1.32201	0.65	0.174	0	Neuron
Strbp	0	1.08443	0.911	0.435	0	Neuron
Wbscr17	0	2.21339	0.575	0.099	0	Neuron
Ttc3	0	1.18318	0.94	0.464	0	Neuron
Gm32250	0	1.88899	0.574	0.1	0	Neuron
Gm15398	0	3.0985	0.53	0.057	0	Neuron
Dock3	0	0.981774	0.827	0.354	0	Neuron
Mctp1	0	1.63083	0.592	0.12	0	Neuron
Map2k4	0	1.07486	0.668	0.197	0	Neuron
Eml5	0	1.16606	0.636	0.165	0	Neuron
Setbp1	0	1.22914	0.676	0.206	0	Neuron
Camk2d	0	0.754771	0.761	0.291	0	Neuron
Eml6	0	0.95344	0.788	0.319	0	Neuron
Focad	0	1.38472	0.629	0.16	0	Neuron
Atp6v0a1	0	0.824508	0.705	0.236	0	Neuron
Hs3st4	0	3.31376	0.529	0.061	0	Neuron
Kcnq1ot1	0	1.13967	0.849	0.381	0	Neuron
Scn8a	0	1.54062	0.603	0.135	0	Neuron
Spock1	0	0.872688	0.811	0.346	0	Neuron
Sptan1	0	1.19558	0.649	0.184	0	Neuron
Srgap3	0	0.949442	0.727	0.262	0	Neuron
Nrcam	0	0.891142	0.635	0.17	0	Neuron
Ebf3	0	3.20614	0.512	0.048	0	Neuron
Kif5c	0	1.45001	0.587	0.124	0	Neuron
Ralyl	0	2.20493	0.546	0.084	0	Neuron
Olfm3	0	2.57808	0.532	0.07	0	Neuron
Rimbp2	0	2.90644	0.503	0.041	0	Neuron
Jazf1	0	1.93174	0.54	0.078	0	Neuron
Arhgap44	0	2.42806	0.516	0.054	0	Neuron
Snph	0	2.58837	0.508	0.047	0	Neuron
Nr3c2	0	1.14174	0.686	0.226	0	Neuron
Garnl3	0	1.68268	0.568	0.108	0	Neuron
Med12l	0	1.15641	0.614	0.154	0	Neuron
Frmd4a	0	1.22699	0.903	0.444	0	Neuron
Pdzd4	0	2.81244	0.499	0.042	0	Neuron
Dync1i2	0	0.764388	0.711	0.254	0	Neuron
Dock7	0	1.30374	0.584	0.127	0	Neuron
Tnrc6c	0	0.688269	0.83	0.373	0	Neuron
Opcml	0	1.46401	0.873	0.417	0	Neuron
Fry	0	0.368681	0.737	0.281	0	Neuron
Trim9	0	1.36185	0.552	0.097	0	Neuron
Pde4dip	0	0.761506	0.741	0.286	0	Neuron
Arfgef3	0	2.31159	0.522	0.067	0	Neuron
Pcdh7	0	1.44314	0.832	0.378	0	Neuron
Zfyve9	0	0.929499	0.675	0.222	0	Neuron
Adgrl2	0	2.11048	0.535	0.082	0	Neuron
Rnf150	0	2.3371	0.507	0.054	0	Neuron
Cacna2d1	0	2.66716	0.597	0.144	0	Neuron
Kctd16	0	2.25242	0.567	0.114	0	Neuron
Clstn2	0	2.65425	0.525	0.073	0	Neuron
Etl4	0	2.77476	0.599	0.147	0	Neuron
Egfem1	0	2.56281	0.573	0.121	0	Neuron
A230006K03Rik	0	2.74669	0.519	0.068	0	Neuron
2900011O08Rik	0	2.24441	0.515	0.064	0	Neuron
Thrb	0	1.66639	0.572	0.121	0	Neuron
Atrnl1	0	1.54227	0.575	0.124	0	Neuron
Dner	0	1.55319	0.586	0.136	0	Neuron
Nrxn1	0	1.5149	0.981	0.531	0	Neuron
Stxbp1	0	1.54666	0.545	0.096	0	Neuron
Bend6	0	1.9861	0.521	0.073	0	Neuron
PISD	0	0.911917	0.903	0.455	0	Neuron
Dip2c	0	0.776754	0.844	0.396	0	Neuron
Tmtc1	0	2.11366	0.521	0.074	0	Neuron
C2cd5	0	0.850299	0.653	0.207	0	Neuron
Plekha6	0	2.44479	0.499	0.053	0	Neuron
Syn1	0	2.25762	0.506	0.06	0	Neuron
Plcxd3	0	2.89997	0.502	0.056	0	Neuron
Atp5o	0	0.922488	0.638	0.193	0	Neuron
Kcnq5	0	2.26857	0.581	0.136	0	Neuron
Plekha5	0	1.04434	0.722	0.277	0	Neuron
Mpped2	0	2.0668	0.532	0.088	0	Neuron
Ak5	0	2.45244	0.512	0.068	0	Neuron
Lin7a	0	2.51227	0.495	0.052	0	Neuron
Gm26905	0	4.80092	0.465	0.022	0	Neuron
Large	0	0.756335	0.73	0.287	0	Neuron
Htr2c	0	2.6746	0.564	0.121	0	Neuron
Esrrg	0	2.01882	0.554	0.112	0	Neuron
Sgcd	0	1.79608	0.586	0.144	0	Neuron
Gm12239	0	1.46099	0.522	0.081	0	Neuron
Syt16	0	3.10482	0.489	0.048	0	Neuron
Mkl2	0	1.11469	0.6	0.161	0	Neuron
Fat3	0	1.28298	0.593	0.155	0	Neuron
Chrm2	0	2.31758	0.513	0.076	0	Neuron
Prkcb	0	0.615008	0.722	0.285	0	Neuron
Grm1	0	2.58629	0.502	0.065	0	Neuron
Pdcd7	0	2.58363	0.488	0.051	0	Neuron
Dzip3	0	0.888462	0.616	0.179	0	Neuron
Dmd	0	1.17622	0.83	0.393	0	Neuron
Sobp	0	1.56574	0.551	0.115	0	Neuron
Gm13629	0	2.73821	0.479	0.043	0	Neuron
Ldb2	0	2.63186	0.507	0.072	0	Neuron
Rev3l	0	0.56295	0.745	0.31	0	Neuron
Itsn1	0	1.13594	0.58	0.146	0	Neuron
Scn3a	0	1.99463	0.504	0.071	0	Neuron
Ncoa7	0	0.897756	0.618	0.185	0	Neuron
Nipal2	0	2.77553	0.472	0.039	0	Neuron
Mical3	0	0.811691	0.661	0.229	0	Neuron
Ptprt	0	1.99079	0.596	0.164	0	Neuron
Slc12a5	0	1.40295	0.526	0.095	0	Neuron
Rmdn1	0	0.715477	0.679	0.248	0	Neuron
Cnksr2	0	1.87028	0.505	0.074	0	Neuron
Zfp385b	0	2.82967	0.488	0.058	0	Neuron
Pcdh15	0	1.61492	0.775	0.346	0	Neuron
Hmgcll1	0	1.76615	0.51	0.081	0	Neuron
Rbms1	0	1.02635	0.595	0.166	0	Neuron
Nav1	0	0.81015	0.634	0.206	0	Neuron
Pkia	0	1.77392	0.515	0.087	0	Neuron
Frmd3	0	2.79586	0.467	0.039	0	Neuron
Cdh13	0	2.17346	0.542	0.114	0	Neuron
Grm7	0	1.5054	0.944	0.517	0	Neuron
Ralgapa2	0	0.897509	0.63	0.204	0	Neuron
Kctd8	0	2.27023	0.533	0.107	0	Neuron
Miat	0	2.57291	0.472	0.046	0	Neuron
Cacna2d2	0	2.46894	0.471	0.045	0	Neuron
Ttc19	0	1.05645	0.585	0.159	0	Neuron
Tmem130	0	1.37893	0.526	0.101	0	Neuron
Mllt4	0	0.708926	0.66	0.235	0	Neuron
Me3	0	2.15729	0.489	0.064	0	Neuron
Akap6	0	0.771381	0.867	0.442	0	Neuron
Adgrl3	0	1.26008	0.945	0.52	0	Neuron
Aak1	0	0.63727	0.689	0.264	0	Neuron
Gprasp1	0	0.70056	0.66	0.236	0	Neuron
Epha10	0	2.84606	0.463	0.039	0	Neuron
Scg5	0	0.43414	0.708	0.284	0	Neuron
Nedd4l	0	1.11673	0.625	0.201	0	Neuron
Dync2h1	0	1.09016	0.576	0.152	0	Neuron
Bicd1	0	0.717646	0.708	0.285	0	Neuron
Jakmip2	0	0.964236	0.597	0.174	0	Neuron
Zcchc11	0	0.46909	0.701	0.278	0	Neuron
St7	0	1.38078	0.52	0.099	0	Neuron
Pcnxl2	0	2.87895	0.453	0.032	0	Neuron
Cntnap5c	0	3.62066	0.473	0.052	0	Neuron
Nptn	0	0.438521	0.746	0.326	0	Neuron
Susd4	0	2.15738	0.479	0.06	0	Neuron
Vat1l	0	2.76713	0.477	0.058	0	Neuron
Rtn1	0	0.480544	0.866	0.447	0	Neuron
Casc4	0	1.08331	0.567	0.148	0	Neuron
A830018L16Rik	0	3.15912	0.462	0.044	0	Neuron
Hivep3	0	0.603536	0.645	0.227	0	Neuron
Rap1gap2	0	2.30739	0.466	0.048	0	Neuron
Nrxn3	0	2.41814	0.907	0.489	0	Neuron
Kcnj6	0	3.04484	0.458	0.04	0	Neuron
Tspan7	0	0.521727	0.697	0.279	0	Neuron
Zfp804b	0	3.40248	0.521	0.104	0	Neuron
Zmat4	0	3.25897	0.461	0.044	0	Neuron
Srrm4	0	3.30041	0.444	0.027	0	Neuron
Uggt2	0	1.70545	0.5	0.083	0	Neuron
Dennd5b	0	0.617356	0.627	0.211	0	Neuron
Arl15	0	0.699326	0.669	0.254	0	Neuron
Kcnt2	0	2.50445	0.498	0.083	0	Neuron
3110021N24Rik	0	0.870115	0.618	0.203	0	Neuron
Gm17276	0	2.95706	0.443	0.028	0	Neuron
Ehbp1	0	0.651358	0.693	0.278	0	Neuron
Cspp1	0	0.633087	0.64	0.226	0	Neuron
Scmh1	0	0.615147	0.67	0.256	0	Neuron
Scai	0	0.916898	0.57	0.156	0	Neuron
Map7d2	0	1.09299	0.541	0.128	0	Neuron
Csmd2	0	0.757538	0.67	0.257	0	Neuron
R3hdm2	0	0.642987	0.664	0.251	0	Neuron
Dmxl2	0	1.18318	0.536	0.124	0	Neuron
Rundc3b	0	1.39939	0.485	0.073	0	Neuron
Adam23	0	0.959794	0.615	0.204	0	Neuron
1110051M20Rik	0	0.747841	0.616	0.205	0	Neuron
Klf12	0	1.10567	0.54	0.129	0	Neuron
Lrrc16a	0	1.16813	0.532	0.121	0	Neuron
Fgf13	0	0.942484	0.525	0.115	0	Neuron
Pi4ka	0	0.764597	0.631	0.221	0	Neuron
Gpc6	0	1.48636	0.604	0.194	0	Neuron
Ano3	0	1.91365	0.498	0.089	0	Neuron
Otud7a	0	0.580807	0.773	0.364	0	Neuron
Amph	0	0.656776	0.721	0.312	0	Neuron
Nlgn1	0	1.79316	0.961	0.552	0	Neuron
Kcnip4	0	3.13415	0.881	0.473	0	Neuron
Shank2	0	2.77242	0.445	0.037	0	Neuron
Chrm3	0	3.13384	0.474	0.066	0	Neuron
Airn	0	1.58663	0.492	0.084	0	Neuron
Nkain3	0	2.54761	0.489	0.083	0	Neuron
Shisa9	0	2.30179	0.474	0.068	0	Neuron
Rtn3	0	0.596008	0.868	0.462	0	Neuron
Epb41l4b	0	1.14807	0.572	0.166	0	Neuron
Ttll11	0	2.42389	0.453	0.048	0	Neuron
Epb41l1	0	1.24947	0.531	0.126	0	Neuron
Slc9a7	0	1.80821	0.466	0.061	0	Neuron
Gm26904	0	0.769591	0.604	0.199	0	Neuron
Syndig1	0	2.6746	0.452	0.048	0	Neuron
Gm26691	0	2.44447	0.459	0.055	0	Neuron
Gabra3	0	1.44351	0.493	0.09	0	Neuron
Ndfip1	0	0.416588	0.681	0.278	0	Neuron
Epb41	0	1.11261	0.512	0.11	0	Neuron
Tsc22d1	0	1.1391	0.526	0.124	0	Neuron
Armc9	0	1.72366	0.475	0.073	0	Neuron
Dnm1	0	1.70399	0.471	0.069	0	Neuron
Elavl2	0	2.01462	0.478	0.076	0	Neuron
Ahcyl2	0	0.808647	0.589	0.187	0	Neuron
Pld5	0	2.67908	0.454	0.053	0	Neuron
Cpe	0	0.52116	0.618	0.217	0	Neuron
Tmem108	0	0.807456	0.624	0.223	0	Neuron
Camk2b	0	1.89082	0.458	0.057	0	Neuron
Vwa5b2	0	3.26698	0.422	0.021	0	Neuron
Epb41l3	0	0.622213	0.696	0.295	0	Neuron
Fhod3	0	2.53414	0.442	0.042	0	Neuron
Kif5a	0	1.57311	0.482	0.082	0	Neuron
Stmn2	0	0.882554	0.535	0.136	0	Neuron
Cttnbp2	0	0.640888	0.77	0.371	0	Neuron
Cntn3	0	0.957486	0.63	0.231	0	Neuron
Gnal	0	2.18724	0.453	0.054	0	Neuron
Srpk2	0	0.424243	0.731	0.332	0	Neuron
Pkd1	0	1.31839	0.503	0.105	0	Neuron
Slc24a3	0	1.36841	0.591	0.193	0	Neuron
Abr	0	0.37076	0.57	0.172	0	Neuron
Tro	0	2.34284	0.442	0.045	0	Neuron
Col11a1	0	2.85478	0.453	0.056	0	Neuron
Jakmip1	0	2.12002	0.446	0.049	0	Neuron
Ece2	0	2.10643	0.447	0.05	0	Neuron
Ly6h	0	0.843633	0.583	0.186	0	Neuron
Adarb1	0	2.36297	0.438	0.042	0	Neuron
D430041D05Rik	0	2.35414	0.437	0.042	0	Neuron
Dzank1	0	1.78155	0.458	0.063	0	Neuron
Zcchc18	0	1.11439	0.51	0.115	0	Neuron
Cntnap4	0	2.77865	0.439	0.044	0	Neuron
Gm21798	0	2.85661	0.436	0.041	0	Neuron
Anks1b	0	0.889167	0.936	0.542	0	Neuron
Chl1	0	1.22839	0.515	0.122	0	Neuron
Gls	0	0.367622	0.67	0.278	0	Neuron
Stxbp5	0	0.85511	0.55	0.159	0	Neuron
Gm11418	0	5.00853	0.402	0.011	0	Neuron
Abat	0	1.45843	0.486	0.095	0	Neuron
Rfx7	0	0.482726	0.629	0.239	0	Neuron
Cacng2	0	2.4075	0.426	0.036	0	Neuron
Ccdc30	0	2.62627	0.425	0.036	0	Neuron
Braf	0	0.491466	0.653	0.264	0	Neuron
Spock2	0	0.987483	0.499	0.11	0	Neuron
Syt7	0	2.38358	0.43	0.041	0	Neuron
Cmip	0	0.272586	0.718	0.329	0	Neuron
Tln2	0	0.724552	0.575	0.186	0	Neuron
Cask	0	0.420794	0.632	0.244	0	Neuron
Pde8b	0	1.37396	0.468	0.08	0	Neuron
Calm2	0	0.390983	0.645	0.257	0	Neuron
Magi3	0	1.55044	0.476	0.089	0	Neuron
Zmym4	0	0.432073	0.662	0.275	0	Neuron
Pknox2	0	2.4977	0.441	0.054	0	Neuron
Ephb2	0	1.79826	0.451	0.065	0	Neuron
A930011G23Rik	0	2.53811	0.434	0.048	0	Neuron
Tcaf1	0	1.04705	0.516	0.13	0	Neuron
Ptpn5	0	2.39904	0.426	0.04	0	Neuron
Gm38393	0	1.38104	0.472	0.087	0	Neuron
Clvs2	0	2.47174	0.419	0.034	0	Neuron
Ppp1r9a	0	0.440258	0.685	0.301	0	Neuron
Kcnd3	0	2.6481	0.448	0.064	0	Neuron
Mllt3	0	0.404705	0.634	0.25	0	Neuron
Cers4	0	1.71668	0.447	0.063	0	Neuron
Dgkh	0	1.99959	0.446	0.062	0	Neuron
Oxct1	0	0.42712	0.622	0.238	0	Neuron
Clasp1	0	0.720987	0.56	0.177	0	Neuron
Kif1a	0	0.649166	0.59	0.207	0	Neuron
Khdrbs3	0	2.09375	0.454	0.071	0	Neuron
Gnas	0	0.578377	0.845	0.462	0	Neuron
Inadl	0	2.47836	0.423	0.041	0	Neuron
Erc1	0	1.06781	0.502	0.12	0	Neuron
A330008L17Rik	0	3.0066	0.428	0.046	0	Neuron
Camk2a	0	3.19	0.412	0.03	0	Neuron
Herc3	0	1.07458	0.488	0.107	0	Neuron
Tshz3	0	2.17394	0.458	0.077	0	Neuron
5330417C22Rik	0	3.07098	0.406	0.026	0	Neuron
Grm8	0	2.746	0.45	0.07	0	Neuron
Gmds	0	0.490672	0.606	0.226	0	Neuron
Sipa1l1	0	0.859478	0.515	0.135	0	Neuron
Akap8l	0	0.411607	0.638	0.258	0	Neuron
Nt5c2	0	0.880427	0.525	0.145	0	Neuron
Herc1	0	0.406229	0.703	0.323	0	Neuron
C77370	0	2.15621	0.43	0.051	0	Neuron
Dclk2	0	1.2476	0.482	0.103	0	Neuron
Mast2	0	0.869751	0.543	0.164	0	Neuron
Zfp398	0	1.02293	0.51	0.131	0	Neuron
Nxph1	0	1.60573	0.565	0.186	0	Neuron
Mbd5	0	0.440415	0.792	0.414	0	Neuron
Rgl1	0	1.2717	0.478	0.1	0	Neuron
Kifap3	0	0.540294	0.586	0.208	0	Neuron
Pacs1	0	0.849937	0.496	0.118	0	Neuron
Akt3	0	0.278887	0.737	0.36	0	Neuron
Clip1	0	1.00328	0.484	0.107	0	Neuron
Lrba	0	0.366286	0.693	0.316	0	Neuron
Vps13a	0	0.52907	0.572	0.195	0	Neuron
Phf24	0	2.72992	0.405	0.029	0	Neuron
Ankrd24	0	2.16426	0.426	0.05	0	Neuron
Nav3	0	0.591359	0.907	0.531	0	Neuron
Tango2	0	1.00726	0.514	0.138	0	Neuron
Gm36975	0	0.572429	0.583	0.208	0	Neuron
Vwa8	0	0.677215	0.579	0.204	0	Neuron
Cyfip2	0	0.964489	0.496	0.121	0	Neuron
Shisa6	0	2.47898	0.431	0.056	0	Neuron
Ppip5k1	0	1.31726	0.472	0.098	0	Neuron
Glrb	0	0.466721	0.596	0.222	0	Neuron
Rufy2	0	0.724111	0.54	0.166	0	Neuron
Kirrel3	0	0.934772	0.757	0.383	0	Neuron
Ankrd55	0	2.6497	0.405	0.031	0	Neuron
Wdfy3	0	0.310057	0.716	0.342	0	Neuron
Pcdh17	0	0.788606	0.548	0.175	0	Neuron
Nr6a1	0	0.490725	0.61	0.237	0	Neuron
Dapk1	0	1.78819	0.435	0.062	0	Neuron
Chka	0	0.564605	0.583	0.21	0	Neuron
Cpeb3	0	0.386327	0.715	0.342	0	Neuron
Dach1	0	2.31751	0.446	0.074	0	Neuron
Kcnh5	0	2.38656	0.432	0.06	0	Neuron
Ttc7b	0	0.835718	0.534	0.162	0	Neuron
Lrfn2	0	2.80371	0.404	0.032	0	Neuron
Scaper	0	0.489772	0.66	0.289	0	Neuron
Arhgap6	0	3.19143	0.448	0.077	0	Neuron
Fam184a	0	1.31974	0.475	0.104	0	Neuron
Pcbp3	0	2.00946	0.435	0.064	0	Neuron
Phlpp2	0	1.52557	0.449	0.078	0	Neuron
Ghr	0	1.77495	0.47	0.099	0	Neuron
Sbf2	0	0.331079	0.714	0.344	0	Neuron
Ncoa1	0	0.28056	0.732	0.362	0	Neuron
Pip5k1b	0	1.98784	0.427	0.057	0	Neuron
Mir124-2hg	0	1.90914	0.423	0.054	0	Neuron
Shank1	0	2.65144	0.4	0.031	0	Neuron
Ylpm1	0	0.530146	0.582	0.213	0	Neuron
Slmo1	0	1.61077	0.444	0.075	0	Neuron
Cdh12	0	2.90125	0.414	0.046	0	Neuron
Sncaip	0	1.83321	0.429	0.061	0	Neuron
Magi1	0	0.508582	0.824	0.456	0	Neuron
Lrrfip1	0	0.870655	0.481	0.114	0	Neuron
Zmynd11	0	0.359926	0.6	0.233	0	Neuron
Sv2c	0	1.95068	0.43	0.063	0	Neuron
Sptb	0	2.42317	0.407	0.04	0	Neuron
AI314180	0	0.292302	0.656	0.29	0	Neuron
Gm15800	0	0.662075	0.55	0.184	0	Neuron
Ywhag	0	0.629641	0.54	0.174	0	Neuron
Slc7a14	0	1.80976	0.42	0.054	0	Neuron
Abi2	0	0.888406	0.505	0.14	0	Neuron
C530008M17Rik	0	0.91193	0.514	0.149	0	Neuron
Tia1	0	0.325066	0.63	0.265	0	Neuron
Amy1	0	1.10639	0.497	0.133	0	Neuron
Elavl4	0	1.69645	0.446	0.082	0	Neuron
Prkar1b	0	1.75308	0.42	0.056	0	Neuron
Kcnq2	0	2.28671	0.4	0.037	0	Neuron
Kcnc1	0	1.21749	0.443	0.08	0	Neuron
Mcf2l	0	2.40534	0.398	0.035	0	Neuron
Syt14	0	2.29643	0.405	0.043	0	Neuron
Kcnt1	0	2.43185	0.398	0.036	0	Neuron
Slc24a5	0	1.40346	0.455	0.093	0	Neuron
Helz	0	0.797995	0.487	0.125	0	Neuron
Ablim3	0	3.24413	0.384	0.022	0	Neuron
Dennd1b	0	0.42206	0.516	0.155	0	Neuron
D030068K23Rik	0	2.76662	0.4	0.04	0	Neuron
Tenm2	0	1.74275	0.873	0.513	0	Neuron
Gabrg2	0	1.73103	0.415	0.055	0	Neuron
Rph3a	0	2.31602	0.403	0.044	0	Neuron
Bcl2	0	0.846757	0.485	0.126	0	Neuron
Trim37	0	1.18268	0.452	0.093	0	Neuron
Arhgef9	0	1.21957	0.462	0.104	0	Neuron
Polb	0	0.561356	0.546	0.188	0	Neuron
Kat6b	0	0.678221	0.531	0.173	0	Neuron
Sidt1	0	1.86061	0.399	0.041	0	Neuron
Cdh4	0	3.15096	0.389	0.031	0	Neuron
Abhd18	0	0.696742	0.525	0.167	0	Neuron
Myo16	0	2.13013	0.42	0.062	0	Neuron
Dlc1	0	0.25815	0.488	0.13	0	Neuron
D630045J12Rik	0	1.64023	0.423	0.066	0	Neuron
Acp1	0	1.45617	0.438	0.081	0	Neuron
Sec24b	0	0.583411	0.536	0.18	0	Neuron
Cacna2d3	0	1.64447	0.559	0.203	0	Neuron
Zc3h12b	0	0.953198	0.488	0.132	0	Neuron
Slit2	0	2.32612	0.438	0.082	0	Neuron
Gm16599	0	0.775437	0.508	0.152	0	Neuron
Cabp1	0	2.45144	0.389	0.035	0	Neuron
4933406I18Rik	0	0.389264	0.481	0.127	0	Neuron
Alk	0	2.20218	0.446	0.093	0	Neuron
Ttc28	0	0.448887	0.553	0.201	0	Neuron
Dnaja2	0	0.473591	0.536	0.184	0	Neuron
Rgs6	0	1.60582	0.45	0.098	0	Neuron
Dtd1	0	0.83993	0.468	0.117	0	Neuron
Snrpn	0	1.46586	0.454	0.103	0	Neuron
Ranbp17	0	1.50418	0.435	0.084	0	Neuron
Adcy9	0	0.88979	0.476	0.125	0	Neuron
Arhgap32	0	0.53478	0.556	0.206	0	Neuron
Ndrg3	0	0.915506	0.471	0.121	0	Neuron
Zmynd8	0	0.251967	0.699	0.349	0	Neuron
Apex2	0	1.56781	0.422	0.072	0	Neuron
Atxn10	0	0.411236	0.572	0.222	0	Neuron
Ankfn1	0	3.3659	0.391	0.042	0	Neuron
Tusc3	0	0.739974	0.493	0.144	0	Neuron
Pid1	0	0.279991	0.554	0.206	0	Neuron
Klhl1	0	2.2684	0.392	0.044	0	Neuron
Chn1	0	1.28777	0.443	0.095	0	Neuron
Ttc8	0	1.20833	0.447	0.099	0	Neuron
Soga3	0	0.449651	0.556	0.209	0	Neuron
Kcnk10	0	2.32208	0.388	0.041	0	Neuron
Evl	0	0.452057	0.464	0.117	0	Neuron
Ccdc64	0	2.43823	0.379	0.032	0	Neuron
Glra3	0	3.1432	0.372	0.025	0	Neuron
Faf1	0	0.290353	0.662	0.316	0	Neuron
Myh10	0	1.78196	0.397	0.051	0	Neuron
Luzp1	0	0.618944	0.491	0.145	0	Neuron
RP23-54G8.4	0	1.43405	0.424	0.078	0	Neuron
Sorbs1	0	1.11929	0.444	0.098	0	Neuron
Mprip	0	0.416141	0.549	0.204	0	Neuron
Svop	0	2.12733	0.387	0.042	0	Neuron
Nova1	0	0.784208	0.531	0.186	0	Neuron
Kcnh1	0	3.1331	0.369	0.024	0	Neuron
Clstn1	0	0.584884	0.509	0.164	0	Neuron
Parp8	0	0.465446	0.605	0.26	0	Neuron
Acat1	0	1.00209	0.455	0.111	0	Neuron
Bsn	0	2.57472	0.374	0.03	0	Neuron
Sacm1l	0	0.53103	0.51	0.166	0	Neuron
Pfkp	0	1.01133	0.435	0.091	0	Neuron
BC005561	0	0.413555	0.551	0.208	0	Neuron
Ptpn12	0	0.9419	0.459	0.116	0	Neuron
Ddhd2	0	0.557593	0.516	0.173	0	Neuron
Gmcl1	0	0.94725	0.457	0.115	0	Neuron
Arhgap18	0	1.47363	0.404	0.062	0	Neuron
Dnm1l	0	0.419069	0.535	0.193	0	Neuron
Btrc	0	0.351051	0.566	0.224	0	Neuron
Ppp1r12b	0	0.465793	0.552	0.211	0	Neuron
Sphkap	0	2.69969	0.389	0.048	0	Neuron
Ralgps2	0	0.957877	0.427	0.086	0	Neuron
Sgsm1	0	2.69584	0.372	0.031	0	Neuron
Fam19a2	0	1.7826	0.436	0.095	0	Neuron
Phc2	0	0.479021	0.526	0.186	0	Neuron
Fbxl2	0	1.12207	0.436	0.096	0	Neuron
Rnpc3	0	0.439407	0.567	0.228	0	Neuron
Fam19a1	0	2.50895	0.48	0.141	0	Neuron
Phactr3	0	0.429865	0.522	0.184	0	Neuron
Arhgap20	0	2.0263	0.381	0.043	0	Neuron
Ntng1	0	2.75126	0.407	0.069	0	Neuron
Gm12236	0	4.3184	0.348	0.01	0	Neuron
Abca5	0	1.26415	0.416	0.078	0	Neuron
D130043K22Rik	0	2.90744	0.36	0.022	0	Neuron
Rab27b	0	2.5513	0.371	0.033	0	Neuron
Smarca2	0	0.37583	0.584	0.246	0	Neuron
Csnk1g1	0	0.374497	0.528	0.191	0	Neuron
Fam219a	0	0.617886	0.486	0.149	0	Neuron
Sergef	0	1.46317	0.408	0.071	0	Neuron
Nell1	0	2.54949	0.396	0.06	0	Neuron
Gm1043	0	3.04608	0.355	0.019	0	Neuron
Raph1	0	0.938046	0.446	0.111	0	Neuron
Thsd7b	0	2.33573	0.393	0.058	0	Neuron
Atp2b3	0	2.51155	0.364	0.029	0	Neuron
RP23-231J2.1	0	3.14489	0.426	0.091	0	Neuron
Gramd1b	0	0.528624	0.518	0.184	0	Neuron
Chd5	0	2.50879	0.366	0.032	0	Neuron
Lrrc3b	0	3.18036	0.356	0.022	0	Neuron
Mtss1	0	0.616989	0.544	0.211	0	Neuron
4930555F03Rik	0	3.72919	0.356	0.023	0	Neuron
Ppp1r13b	0	0.599504	0.484	0.151	0	Neuron
Acbd6	0	0.705949	0.467	0.135	0	Neuron
Maml3	0	0.928374	0.566	0.234	0	Neuron
Rap1gap	0	1.89628	0.381	0.05	0	Neuron
Whsc1	0	0.360985	0.526	0.195	0	Neuron
Hacd3	0	0.838212	0.444	0.113	0	Neuron
Ppm1l	0	0.780741	0.471	0.14	0	Neuron
Nsg2	0	1.09252	0.424	0.093	0	Neuron
Fstl4	0	2.87824	0.361	0.03	0	Neuron
Rhbdl3	0	2.50728	0.365	0.034	0	Neuron
Fam110b	0	1.99723	0.375	0.045	0	Neuron
Nrxn2	0	0.565243	0.489	0.159	0	Neuron
Ccny	0	0.291292	0.546	0.217	0	Neuron
Wdr7	0	0.338918	0.542	0.213	0	Neuron
Ebf2	0	3.6556	0.372	0.043	0	Neuron
Tmem57	0	0.574185	0.478	0.149	0	Neuron
Igf2bp3	0	1.17226	0.423	0.094	0	Neuron
Ptpn4	0	0.322074	0.528	0.2	0	Neuron
Slc23a2	0	0.65687	0.452	0.124	0	Neuron
Gm37679	0	2.84973	0.361	0.033	0	Neuron
Hdgfrp3	0	0.634855	0.49	0.162	0	Neuron
Unc13a	0	2.43716	0.358	0.03	0	Neuron
Nbea	0	0.615873	0.917	0.59	0	Neuron
Klhl7	0	0.798436	0.451	0.124	0	Neuron
Auts2	0	0.647015	0.857	0.53	0	Neuron
Tmx4	0	0.400378	0.504	0.178	0	Neuron
Crtc3	0	0.688084	0.459	0.133	0	Neuron
Adcy2	0	2.18495	0.389	0.063	0	Neuron
Ajap1	0	2.26915	0.365	0.04	0	Neuron
Sesn3	0	0.915501	0.429	0.105	0	Neuron
Cdc14b	0	1.20512	0.406	0.082	0	Neuron
Spata7	0	1.52283	0.386	0.062	0	Neuron
Hoxc5	0	2.86638	0.351	0.027	0	Neuron
Prkag2	0	1.56546	0.378	0.055	0	Neuron
Gpr45	0	2.50444	0.357	0.034	0	Neuron
Tasp1	0	0.742589	0.438	0.116	0	Neuron
Sms	0	1.50326	0.379	0.057	0	Neuron
Clstn3	0	1.26541	0.387	0.065	0	Neuron
1700024B18Rik	0	3.49376	0.34	0.018	0	Neuron
Chsy3	0	1.06839	0.461	0.139	0	Neuron
Gabra2	0	1.06676	0.415	0.093	0	Neuron
Rai1	0	0.972956	0.42	0.098	0	Neuron
Mark1	0	1.44432	0.391	0.07	0	Neuron
Myef2	0	0.691443	0.453	0.132	0	Neuron
Usp45	0	0.683188	0.446	0.126	0	Neuron
Gpr137c	0	0.837232	0.457	0.137	0	Neuron
C130071C03Rik	0	0.467056	0.517	0.197	0	Neuron
Gap43	0	1.62552	0.383	0.063	0	Neuron
Basp1	0	0.352664	0.474	0.154	0	Neuron
Galnt18	0	2.7697	0.362	0.043	0	Neuron
Cenpv	0	1.52688	0.378	0.059	0	Neuron
Traf3	0	0.419479	0.459	0.14	0	Neuron
Ctnna2	0	0.473018	0.942	0.623	0	Neuron
1700109K24Rik	0	2.98782	0.345	0.026	0	Neuron
Stk38	0	0.365633	0.486	0.167	0	Neuron
N4bp2l1	0	1.05068	0.395	0.077	0	Neuron
Grik4	0	0.997389	0.454	0.136	0	Neuron
Pced1b	0	1.04136	0.396	0.078	0	Neuron
Luzp2	0	0.625457	0.583	0.265	0	Neuron
Rev1	0	0.542596	0.463	0.146	0	Neuron
Zwint	0	0.524582	0.465	0.148	0	Neuron
Pja2	0	0.279193	0.529	0.212	0	Neuron
Thoc1	0	0.53951	0.466	0.15	0	Neuron
5530401A14Rik	0	4.75101	0.326	0.01	0	Neuron
Mblac2	0	1.37322	0.388	0.072	0	Neuron
Drg1	0	0.255727	0.529	0.214	0	Neuron
Lmtk2	0	0.662769	0.434	0.119	0	Neuron
Map6	0	1.41163	0.389	0.074	0	Neuron
9530059O14Rik	0	0.692726	0.469	0.154	0	Neuron
2210408I21Rik	0	0.421838	0.498	0.184	0	Neuron
Slc2a3	0	1.58308	0.36	0.047	0	Neuron
Gm9801	0	1.59201	0.377	0.064	0	Neuron
Ttc17	0	0.321029	0.496	0.184	0	Neuron
Lmbr1	0	0.845797	0.428	0.116	0	Neuron
Mtf2	0	0.614373	0.449	0.137	0	Neuron
Rasgef1a	0	2.46599	0.338	0.026	0	Neuron
Dzip1	0	1.76342	0.365	0.053	0	Neuron
Cep126	0	1.89694	0.355	0.043	0	Neuron
Zfp692	0	0.90348	0.42	0.108	0	Neuron
Dgkg	0	2.61164	0.341	0.029	0	Neuron
Rab6b	0	0.869466	0.412	0.1	0	Neuron
0610010F05Rik	0	0.896049	0.412	0.1	0	Neuron
Hspa4l	0	0.797701	0.416	0.105	0	Neuron
Arhgef11	0	0.302795	0.503	0.192	0	Neuron
Cfap69	0	2.3438	0.343	0.034	0	Neuron
Gm1992	0	1.97348	0.356	0.047	0	Neuron
Brinp2	0	2.10132	0.358	0.049	0	Neuron
Plppr4	0	1.46724	0.363	0.054	0	Neuron
Gm28928	0	3.47146	0.394	0.086	0	Neuron
Nmt2	0	1.19912	0.385	0.077	0	Neuron
Copg2	0	0.311936	0.507	0.199	0	Neuron
Gm20696	0	1.44044	0.368	0.06	0	Neuron
Hoxb6	0	2.01287	0.35	0.042	0	Neuron
Lrp8	0	2.17981	0.342	0.035	0	Neuron
Thsd7a	0	0.768366	0.55	0.243	0	Neuron
Lrrc49	0	0.529735	0.455	0.148	0	Neuron
Pcnx	0	0.580114	0.442	0.135	0	Neuron
Shank3	0	2.80849	0.329	0.022	0	Neuron
Vwc2l	0	2.75032	0.338	0.032	0	Neuron
Htt	0	0.31703	0.49	0.184	0	Neuron
Kif2a	0	0.53143	0.432	0.126	0	Neuron
Mtmr7	0	1.75034	0.352	0.047	0	Neuron
Ank3	0	0.402194	0.95	0.645	0	Neuron
Pitpna	0	0.279531	0.471	0.166	0	Neuron
Pbx1	0	0.301028	0.528	0.224	0	Neuron
Ndufs4	0	0.390307	0.467	0.163	0	Neuron
Camk2g	0	0.503919	0.421	0.117	0	Neuron
Vwc2	0	2.24249	0.349	0.045	0	Neuron
Rps6ka3	0	0.405053	0.465	0.162	0	Neuron
Ppp3ca	0	0.590114	0.902	0.599	0	Neuron
Rasgrf2	0	2.26991	0.336	0.033	0	Neuron
Ctif	0	0.520076	0.462	0.159	0	Neuron
Gm21092	0	0.259963	0.495	0.192	0	Neuron
Bcl11a	0	2.86053	0.33	0.027	0	Neuron
Hap1	0	2.13669	0.347	0.044	0	Neuron
Thoc7	0	0.868415	0.4	0.098	0	Neuron
Pcsk5	0	2.76706	0.339	0.037	0	Neuron
Fndc9	0	2.03474	0.344	0.042	0	Neuron
Fam65b	0	1.29128	0.373	0.071	0	Neuron
Timm9	0	1.11669	0.381	0.079	0	Neuron
A930015D03Rik	0	0.376623	0.47	0.168	0	Neuron
Slc4a3	0	2.01252	0.342	0.041	0	Neuron
Nvl	0	0.391039	0.464	0.163	0	Neuron
Efr3b	0	0.540127	0.453	0.152	0	Neuron
Fam178a	0	0.378483	0.456	0.155	0	Neuron
Syt2	0	1.55752	0.363	0.062	0	Neuron
Necab1	0	3.16441	0.328	0.027	0	Neuron
Tcerg1l	0	3.01846	0.325	0.024	0	Neuron
Znrf1	0	0.26678	0.469	0.168	0	Neuron
Erdr1	0	0.73401	0.467	0.167	0	Neuron
Adamts17	0	2.81216	0.326	0.026	0	Neuron
Zfp612	0	1.69882	0.348	0.048	0	Neuron
Setx	0	0.34044	0.464	0.165	0	Neuron
Dfna5	0	1.14521	0.374	0.075	0	Neuron
Gm44151	0	2.84265	0.327	0.028	0	Neuron
Appl1	0	0.551332	0.435	0.136	0	Neuron
Gabrb2	0	2.09342	0.346	0.047	0	Neuron
Dbn1	0	2.65607	0.324	0.025	0	Neuron
Camk4	0	0.93839	0.361	0.062	0	Neuron
Chfr	0	0.332942	0.451	0.154	0	Neuron
Sh3rf3	0	2.09825	0.34	0.043	0	Neuron
Slc4a7	0	0.574039	0.4	0.103	0	Neuron
Cdyl2	0	0.903146	0.382	0.085	0	Neuron
Hoxc8	0	2.79672	0.322	0.025	0	Neuron
Grid2	0	1.24616	0.943	0.646	0	Neuron
Pcdh11x	0	1.06131	0.518	0.222	0	Neuron
Gm43713	0	0.752156	0.402	0.107	0	Neuron
Disp2	0	1.08936	0.367	0.072	0	Neuron
Galnt11	0	0.548732	0.421	0.126	0	Neuron
Sez6l	0	1.86017	0.346	0.051	0	Neuron
Slc38a1	0	0.426665	0.41	0.115	0	Neuron
Sorcs3	0	1.32966	0.474	0.179	0	Neuron
4930445B16Rik	0	1.64366	0.358	0.064	0	Neuron
Adar	0	0.50577	0.414	0.12	0	Neuron
Ndst3	0	1.57966	0.365	0.071	0	Neuron
Ptpn9	0	0.526683	0.424	0.13	0	Neuron
Dhx30	0	0.3263	0.469	0.175	0	Neuron
Slf1	0	0.561724	0.422	0.128	0	Neuron
Zfp521	0	1.01023	0.414	0.12	0	Neuron
Dcx	0	2.30402	0.326	0.033	0	Neuron
Kcnmb2	0	3.11733	0.327	0.034	0	Neuron
Evi5	0	0.879076	0.38	0.087	0	Neuron
Gas2	0	1.24784	0.364	0.071	0	Neuron
Pitpnm3	0	2.91625	0.313	0.02	0	Neuron
Fgd4	0	0.69117	0.407	0.114	0	Neuron
Sema6d	0	0.642972	0.652	0.36	0	Neuron
Usp33	0	0.277767	0.463	0.171	0	Neuron
Atg16l2	0	0.685385	0.388	0.096	0	Neuron
A230050P20Rik	0	1.59337	0.337	0.045	0	Neuron
Bzrap1	0	2.3081	0.323	0.031	0	Neuron
Hoxc6	0	2.69032	0.316	0.024	0	Neuron
Rabl6	0	0.360716	0.444	0.153	0	Neuron
Rab11fip3	0	0.513259	0.435	0.144	0	Neuron
Prune2	0	1.01343	0.379	0.088	0	Neuron
Arl3	0	0.800938	0.396	0.105	0	Neuron
Gm15261	0	3.3388	0.317	0.026	0	Neuron
Gon4l	0	0.305212	0.449	0.159	0	Neuron
Hook1	0	2.09614	0.324	0.034	0	Neuron
Dcc	0	0.812834	0.797	0.507	0	Neuron
Madd	0	0.900496	0.361	0.071	0	Neuron
Xpr1	0	0.264019	0.457	0.168	0	Neuron
Ube4b	0	0.320575	0.452	0.163	0	Neuron
Tmem91	0	2.20028	0.321	0.032	0	Neuron
Gm15155	0	3.05448	0.31	0.021	0	Neuron
Gng2	0	0.425613	0.393	0.105	0	Neuron
Meg3	0	3.37045	0.998	0.71	0	Neuron
Podxl2	0	0.947211	0.368	0.08	0	Neuron
Greb1l	0	1.61025	0.346	0.059	0	Neuron
Wasf3	0	0.59447	0.403	0.117	0	Neuron
Rnf217	0	1.49504	0.342	0.056	0	Neuron
Fgf1	0	1.2166	0.4	0.114	0	Neuron
RP24-267C3.3	0	2.61477	0.314	0.028	0	Neuron
Htr4	0	3.21372	0.304	0.018	0	Neuron
Cdh7	0	2.28448	0.316	0.031	0	Neuron
Ocrl	0	0.740204	0.393	0.108	0	Neuron
Dlg2	0	1.66318	0.976	0.691	0	Neuron
Cwc27	0	0.257968	0.459	0.174	0	Neuron
Flrt2	0	1.38353	0.342	0.057	0	Neuron
2025-03-04	0	3.20613	0.304	0.019	0	Neuron
Syp	0	0.482666	0.4	0.116	0	Neuron
Zfyve28	0	1.74518	0.326	0.042	0	Neuron
Uhrf1bp1l	0	0.97823	0.359	0.075	0	Neuron
Trp53bp1	0	0.844214	0.376	0.093	0	Neuron
Trhde	0	2.7045	0.316	0.033	0	Neuron
Alcam	0	0.421925	0.553	0.27	0	Neuron
Dym	0	0.339455	0.437	0.154	0	Neuron
Lgi1	0	0.640127	0.371	0.088	0	Neuron
Sfmbt2	0	2.36456	0.312	0.029	0	Neuron
Mphosph9	0	1.01153	0.365	0.082	0	Neuron
Phf6	0	0.656443	0.398	0.116	0	Neuron
Elovl6	0	0.283647	0.436	0.154	0	Neuron
Pabpn1	0	0.324548	0.447	0.165	0	Neuron
Dpysl3	0	1.62829	0.334	0.052	0	Neuron
Clec16a	0	0.487351	0.419	0.137	0	Neuron
Mapre3	0	0.634638	0.395	0.114	0	Neuron
Mapk8	0	0.612245	0.395	0.114	0	Neuron
Robo1	0	0.415031	0.553	0.272	0	Neuron
Prepl	0	0.747897	0.379	0.098	0	Neuron
Mcc	0	1.55781	0.339	0.058	0	Neuron
Nrp1	0	0.641782	0.41	0.129	0	Neuron
Slit1	0	3.08558	0.3	0.019	0	Neuron
Ralgapb	0	0.295607	0.448	0.168	0	Neuron
Grik5	0	1.29228	0.352	0.072	0	Neuron
Arhgef7	0	0.906797	0.358	0.078	0	Neuron
Cep70	0	1.21825	0.345	0.065	0	Neuron
Gm29514	0	1.70146	0.331	0.052	0	Neuron
Snhg11	0	2.54065	0.996	0.717	0	Neuron
Slc1a1	0	1.23562	0.341	0.062	0	Neuron
Nwd2	0	3.17204	0.304	0.025	0	Neuron
Hdac4	0	0.570028	0.396	0.118	0	Neuron
Mdn1	0	0.667208	0.384	0.106	0	Neuron
Tgfbr3	0	1.38864	0.336	0.058	0	Neuron
Sacs	0	1.19409	0.34	0.062	0	Neuron
Zfr2	0	1.21799	0.346	0.068	0	Neuron
Cep164	0	0.920854	0.361	0.083	0	Neuron
Fam126b	0	0.756053	0.371	0.094	0	Neuron
Kifc2	0	1.80272	0.315	0.038	0	Neuron
4430402I18Rik	0	1.92608	0.319	0.042	0	Neuron
Slc25a23	0	1.16011	0.351	0.074	0	Neuron
Wscd2	0	2.4103	0.306	0.03	0	Neuron
Eno2	0	1.11109	0.336	0.061	0	Neuron
Nhsl2	0	2.40318	0.299	0.024	0	Neuron
Sfxn5	0	0.990094	0.357	0.082	0	Neuron
D430042O09Rik	0	0.470135	0.415	0.14	0	Neuron
Nup93	0	1.22253	0.339	0.065	0	Neuron
Esco1	0	0.264071	0.422	0.148	0	Neuron
Mmp24	0	2.92948	0.293	0.019	0	Neuron
Olfm2	0	2.27028	0.304	0.031	0	Neuron
Ispd	0	0.331326	0.433	0.16	0	Neuron
Lrpprc	0	0.55935	0.387	0.114	0	Neuron
Ppargc1b	0	1.65834	0.307	0.034	0	Neuron
Ttc4	0	0.992926	0.354	0.081	0	Neuron
Slc35f3	0	2.9135	0.29	0.017	0	Neuron
Hoxc4	0	2.58473	0.297	0.024	0	Neuron
Prrc2b	0	0.268427	0.429	0.157	0	Neuron
Nol4l	0	0.865	0.362	0.09	0	Neuron
Vezt	0	0.351945	0.429	0.157	0	Neuron
Gtf2ird1	0	1.19421	0.344	0.072	0	Neuron
Phtf1	0	0.793354	0.36	0.089	0	Neuron
Nek1	0	0.354828	0.427	0.156	0	Neuron
Pigk	0	0.670857	0.381	0.111	0	Neuron
Chchd6	0	1.39533	0.324	0.054	0	Neuron
Cpt1c	0	0.760885	0.376	0.106	0	Neuron
Mapk4	0	1.74917	0.324	0.054	0	Neuron
Fnbp1l	0	1.52951	0.334	0.065	0	Neuron
Atcay	0	1.57876	0.316	0.047	0	Neuron
Spred2	0	0.602104	0.379	0.11	0	Neuron
Mtif2	0	0.250643	0.418	0.149	0	Neuron
Pdzd2	0	1.8586	0.334	0.065	0	Neuron
Acvr2a	0	0.963355	0.348	0.079	0	Neuron
Mast1	0	2.20906	0.295	0.026	0	Neuron
Mical2	0	1.87479	0.309	0.041	0	Neuron
Sgk1	0	0.513393	0.389	0.121	0	Neuron
Lztfl1	0	0.606959	0.367	0.099	0	Neuron
2610037D02Rik	0	0.469037	0.389	0.121	0	Neuron
Fam120b	0	0.261403	0.42	0.152	0	Neuron
Neto1	0	1.5988	0.323	0.055	0	Neuron
Gm43376	0	0.712605	0.374	0.107	0	Neuron
Crmp1	0	1.96189	0.298	0.031	0	Neuron
St8sia1	0	1.09583	0.327	0.06	0	Neuron
Ap3b2	0	1.24093	0.329	0.062	0	Neuron
Timp3	0	1.17391	0.338	0.071	0	Neuron
Adgrl1	0	1.07082	0.338	0.071	0	Neuron
Sgsm2	0	1.28026	0.328	0.061	0	Neuron
Iqcb1	0	0.622403	0.373	0.106	0	Neuron
Impact	0	0.429241	0.396	0.129	0	Neuron
2025-03-11	0	2.65807	0.29	0.023	0	Neuron
Cers6	0	0.27929	0.357	0.091	0	Neuron
Iqsec2	0	0.875722	0.339	0.073	0	Neuron
Smim14	0	0.749774	0.356	0.09	0	Neuron
Eps15l1	0	0.29544	0.419	0.153	0	Neuron
Ndrg4	0	0.90597	0.337	0.071	0	Neuron
Thsd4	0	0.940386	0.372	0.106	0	Neuron
Adarb2	0	1.78651	0.42	0.154	0	Neuron
Tbce	0	0.468973	0.391	0.125	0	Neuron
Kctd1	0	1.53701	0.319	0.053	0	Neuron
Stx3	0	1.74322	0.303	0.037	0	Neuron
Inpp4a	0	1.04128	0.328	0.063	0	Neuron
Slc44a5	0	2.386	0.301	0.036	0	Neuron
Gm26699	0	0.376044	0.401	0.136	0	Neuron
Lynx1	0	1.75412	0.303	0.038	0	Neuron
Hlcs	0	0.802329	0.355	0.09	0	Neuron
Rbm4b	0	0.676189	0.373	0.108	0	Neuron
Lonrf2	0	1.68707	0.303	0.039	0	Neuron
Atp11c	0	0.261249	0.406	0.142	0	Neuron
Plppr5	0	1.47076	0.319	0.055	0	Neuron
Fam13a	0	1.1216	0.335	0.071	0	Neuron
Ppp1r14c	0	1.68713	0.31	0.046	0	Neuron
Adgrb1	0	1.16501	0.328	0.064	0	Neuron
Odf2	0	0.271476	0.42	0.157	0	Neuron
Cstf2	0	1.4334	0.311	0.048	0	Neuron
Fbxo10	0	1.66785	0.306	0.043	0	Neuron
Cabin1	0	0.580383	0.366	0.103	0	Neuron
Gm15738	0	1.7265	0.307	0.044	0	Neuron
Spink10	0	1.89056	0.3	0.037	0	Neuron
Ptchd1	0	2.32168	0.288	0.025	0	Neuron
Ano6	0	0.662961	0.346	0.083	0	Neuron
Il1rapl1	0	0.896521	0.864	0.602	0	Neuron
Rp9	0	0.604332	0.358	0.096	0	Neuron
Galnt16	0	0.960826	0.339	0.077	0	Neuron
Sgpp2	0	2.27011	0.286	0.024	0	Neuron
Tcp11l1	0	0.376957	0.404	0.143	0	Neuron
Srsf10	0	0.273414	0.407	0.146	0	Neuron
Purg	0	0.440955	0.392	0.131	0	Neuron
Cpne8	0	2.43308	0.325	0.064	0	Neuron
Tbc1d12	0	0.444595	0.386	0.125	0	Neuron
Ggt7	0	1.03311	0.331	0.071	0	Neuron
Epha7	0	1.61672	0.301	0.041	0	Neuron
Mapk8ip3	0	0.256146	0.407	0.147	0	Neuron
Tmem63b	0	0.585546	0.364	0.104	0	Neuron
Dhx57	0	0.477528	0.371	0.111	0	Neuron
Osbpl10	0	2.34855	0.289	0.029	0	Neuron
Hacd1	0	1.04396	0.337	0.078	0	Neuron
Rapgef4os1	0	2.83163	0.28	0.021	0	Neuron
Hdx	0	1.41837	0.312	0.053	0	Neuron
Frrs1l	0	1.0632	0.329	0.07	0	Neuron
Ppme1	0	0.377501	0.386	0.127	0	Neuron
Mcu	0	0.559506	0.388	0.129	0	Neuron
Stac	0	3.45971	0.278	0.019	0	Neuron
Adcy1	0	2.06501	0.289	0.03	0	Neuron
Dlg4	0	1.64711	0.301	0.042	0	Neuron
Phtf2	0	0.754327	0.344	0.085	0	Neuron
Dlgap4	0	0.854412	0.335	0.077	0	Neuron
Gpc5	0	0.95082	0.483	0.225	0	Neuron
4930447C04Rik	0	2.76582	0.276	0.018	0	Neuron
Yaf2	0	0.405469	0.378	0.12	0	Neuron
Zbtb11	0	0.361127	0.378	0.12	0	Neuron
Kdm5b	0	0.481293	0.374	0.117	0	Neuron
Kcnk2	0	1.88566	0.305	0.048	0	Neuron
Ccdc136	0	1.18987	0.318	0.061	0	Neuron
Kcnc3	0	0.899634	0.332	0.075	0	Neuron
Clmp	0	2.28903	0.28	0.023	0	Neuron
Taf1b	0	0.815726	0.335	0.078	0	Neuron
Cnnm1	0	1.99873	0.285	0.028	0	Neuron
Fam135a	0	0.280044	0.418	0.162	0	Neuron
Zfp618	0	2.61099	0.276	0.02	0	Neuron
Far2	0	1.98888	0.289	0.033	0	Neuron
Mkx	0	1.83872	0.299	0.043	0	Neuron
Sycp2	0	1.24811	0.319	0.064	0	Neuron
Lin28b	0	2.59565	0.274	0.019	0	Neuron
Letm2	0	0.69174	0.355	0.1	0	Neuron
Cltb	0	0.73426	0.34	0.085	0	Neuron
Wdr60	0	0.985908	0.332	0.077	0	Neuron
Htr1f	0	1.79342	0.305	0.05	0	Neuron
Baiap3	0	2.91861	0.279	0.024	0	Neuron
Gdap1	0	1.55162	0.295	0.041	0	Neuron
Ncoa5	0	0.411332	0.377	0.123	0	Neuron
Zc2hc1a	0	1.00287	0.324	0.07	0	Neuron
Dlgap3	0	3.27039	0.269	0.015	0	Neuron
Gprin3	0	1.48472	0.287	0.033	0	Neuron
Smarca4	0	0.275084	0.391	0.137	0	Neuron
Atxn2l	0	0.412554	0.374	0.121	0	Neuron
Fgfr1	0	1.21894	0.314	0.061	0	Neuron
Pdlim7	0	2.33134	0.276	0.023	0	Neuron
Tcte2	0	1.21618	0.321	0.068	0	Neuron
Psma1	0	0.551193	0.352	0.1	0	Neuron
Pde7b	0	0.254997	0.37	0.118	0	Neuron
Slc7a6	0	1.08318	0.309	0.057	0	Neuron
Mfap3	0	0.448946	0.359	0.107	0	Neuron
Alms1	0	1.15007	0.31	0.059	0	Neuron
Matk	0	2.14245	0.278	0.027	0	Neuron
Chd3	0	0.418164	0.344	0.093	0	Neuron
Bzw2	0	1.53149	0.296	0.045	0	Neuron
Lsamp	0	2.02588	0.994	0.743	0	Neuron
Mtcl1	0	1.67428	0.301	0.05	0	Neuron
Tmem163	0	0.796385	0.376	0.126	0	Neuron
Cux2	0	1.06003	0.335	0.085	0	Neuron
Arrb1	0	1.41921	0.296	0.046	0	Neuron
Pde4a	0	1.10701	0.31	0.06	0	Neuron
Lyrm4	0	0.360846	0.37	0.12	0	Neuron
Prkar2b	0	2.35963	0.274	0.024	0	Neuron
Usp13	0	1.74627	0.289	0.039	0	Neuron
Gm30382	0	2.12722	0.288	0.038	0	Neuron
Fam120c	0	0.274515	0.403	0.154	0	Neuron
Klhl3	0	2.60336	0.269	0.02	0	Neuron
Oprm1	0	0.818062	0.316	0.067	0	Neuron
Reps1	0	0.309818	0.381	0.132	0	Neuron
Fyttd1	0	0.438458	0.361	0.112	0	Neuron
Ubp1	0	0.741757	0.349	0.1	0	Neuron
Zc3h14	0	0.560519	0.346	0.097	0	Neuron
Slc6a15	0	1.88653	0.279	0.031	0	Neuron
Timp4	0	2.11992	0.284	0.036	0	Neuron
Shc3	0	1.7645	0.294	0.047	0	Neuron
Zfp799	0	0.866715	0.321	0.074	0	Neuron
Slc6a17	0	2.06463	0.273	0.027	0	Neuron
Dalrd3	0	0.689898	0.337	0.091	0	Neuron
Larp1b	0	0.846631	0.313	0.067	0	Neuron
Cep83	0	0.60354	0.349	0.103	0	Neuron
Rcn2	0	0.347144	0.375	0.129	0	Neuron
Cfap36	0	0.553132	0.352	0.106	0	Neuron
Tmem63c	0	2.85251	0.263	0.017	0	Neuron
Chic1	0	0.563225	0.341	0.096	0	Neuron
Flt3	0	2.166	0.268	0.023	0	Neuron
Rtl1	0	2.75281	0.263	0.018	0	Neuron
Acadsb	0	0.561889	0.347	0.102	0	Neuron
Ift88	0	0.916185	0.316	0.071	0	Neuron
Efr3a	0	0.392721	0.367	0.122	0	Neuron
Ube2q2	0	0.503588	0.346	0.101	0	Neuron
Fam169a	0	2.04203	0.27	0.026	0	Neuron
Dtnbos	0	2.04215	0.277	0.033	0	Neuron
Rnf152	0	1.7128	0.287	0.043	0	Neuron
Ola1	0	0.338364	0.36	0.116	0	Neuron
Nub1	0	0.468101	0.349	0.105	0	Neuron
Rps6ka2	0	1.44661	0.3	0.056	0	Neuron
Macrod1	0	1.17786	0.313	0.069	0	Neuron
Zdhhc21	0	0.5326	0.343	0.1	0	Neuron
Gabra5	0	2.10905	0.27	0.027	0	Neuron
Ccl25	0	0.738301	0.325	0.082	0	Neuron
Macrod2os1	0	2.07167	0.274	0.032	0	Neuron
Fam69a	0	0.585735	0.326	0.084	0	Neuron
Clgn	0	1.673	0.284	0.042	0	Neuron
Chga	0	0.452412	0.336	0.095	0	Neuron
Galnt14	0	2.97515	0.26	0.019	0	Neuron
Araf	0	0.363719	0.378	0.137	0	Neuron
Bcr	0	1.34355	0.297	0.056	0	Neuron
Pgm2l1	0	1.42389	0.282	0.041	0	Neuron
B630005N14Rik	0	0.259673	0.381	0.141	0	Neuron
Btbd10	0	0.460719	0.345	0.105	0	Neuron
Ndufaf7	0	0.447239	0.345	0.105	0	Neuron
Cxxc4	0	1.83663	0.273	0.034	0	Neuron
Tmem255a	0	1.2673	0.292	0.053	0	Neuron
Ric8b	0	0.406924	0.349	0.11	0	Neuron
Ctdspl	0	0.751402	0.357	0.118	0	Neuron
Tbc1d30	0	1.86571	0.266	0.028	0	Neuron
Bmper	0	2.47113	0.264	0.026	0	Neuron
Hoxb3	0	2.28078	0.264	0.026	0	Neuron
Gm1976	0	0.670985	0.328	0.09	0	Neuron
Prkaa2	0	1.12515	0.296	0.058	0	Neuron
Sipa1l3	0	0.333081	0.364	0.126	0	Neuron
Srr	0	0.371856	0.36	0.122	0	Neuron
Rab11fip4	0	0.419085	0.346	0.108	0	Neuron
Ube2o	0	1.2627	0.289	0.051	0	Neuron
Aifm3	0	1.87448	0.267	0.03	0	Neuron
Taf1d	0	0.309983	0.355	0.118	0	Neuron
9530077C05Rik	0	1.39579	0.284	0.047	0	Neuron
Dlat	0	0.841033	0.305	0.068	0	Neuron
Myrip	0	1.10609	0.302	0.065	0	Neuron
Galnt9	0	2.38992	0.255	0.019	0	Neuron
Grik1	0	1.54101	0.332	0.096	0	Neuron
Htr7	0	2.32075	0.258	0.022	0	Neuron
Ctnnal1	0	0.383011	0.358	0.122	0	Neuron
Nell2	0	1.69005	0.287	0.051	0	Neuron
Yeats2	0	0.333393	0.363	0.127	0	Neuron
Gpi1	0	0.559019	0.338	0.103	0	Neuron
Ina	0	1.39304	0.279	0.044	0	Neuron
Gm16083	0	1.89198	0.269	0.034	0	Neuron
Bbs5	0	1.53495	0.277	0.042	0	Neuron
9630028H03Rik	0	1.59695	0.286	0.051	0	Neuron
Ric3	0	0.933513	0.297	0.062	0	Neuron
Parp6	0	0.695972	0.317	0.082	0	Neuron
Gdpd1	0	0.362173	0.346	0.111	0	Neuron
Cadm2	0	1.10482	0.971	0.736	0	Neuron
Kdm2b	0	0.364598	0.335	0.101	0	Neuron
Zfp423	0	1.72314	0.276	0.042	0	Neuron
Flrt3	0	1.39934	0.282	0.048	0	Neuron
Sntb2	0	0.801897	0.294	0.06	0	Neuron
Coro6	0	2.62861	0.251	0.017	0	Neuron
Klhl22	0	0.948948	0.303	0.069	0	Neuron
Ythdc2	0	0.329516	0.348	0.114	0	Neuron
Lrrn2	0	1.63696	0.272	0.039	0	Neuron
Rab30	0	0.275228	0.379	0.146	0	Neuron
Slc16a11	0	2.70117	0.252	0.019	0	Neuron
Atl1	0	0.450715	0.332	0.099	0	Neuron
Ttc21b	0	0.985287	0.294	0.061	0	Neuron
Tbc1d4	0	0.704467	0.307	0.074	0	Neuron
Ggact	0	0.309502	0.359	0.126	0	Neuron
Pnkd	0	0.431704	0.338	0.106	0	Neuron
Ice1	0	0.549085	0.337	0.105	0	Neuron
Kcnb1	0	1.73583	0.268	0.036	0	Neuron
Camkv	0	2.80783	0.251	0.019	0	Neuron
Camsap2	0	0.256674	0.357	0.125	0	Neuron
Pdss1	0	0.809687	0.307	0.075	0	Neuron
Vav3	0	0.95788	0.303	0.071	0	Neuron
Suds3	0	0.988685	0.294	0.062	0	Neuron
Snca	0	1.43535	0.3	0.068	0	Neuron
Mcph1	0	0.885615	0.296	0.064	0	Neuron
Rps6kc1	0	0.50465	0.324	0.093	0	Neuron
Gm12709	0	2.24309	0.257	0.026	0	Neuron
Ap2a2	0	0.554348	0.324	0.093	0	Neuron
Abca3	0	0.404219	0.329	0.098	0	Neuron
Rpgr	0	0.93637	0.297	0.066	0	Neuron
Mtch1	0	0.298315	0.352	0.121	0	Neuron
Mapkbp1	0	1.24406	0.279	0.049	0	Neuron
Atpif1	0	0.310191	0.343	0.113	0	Neuron
Lnx1	0	1.35396	0.279	0.049	0	Neuron
Igf2r	0	1.31443	0.277	0.047	0	Neuron
1810034E14Rik	0	1.75204	0.265	0.035	0	Neuron
Napb	0	0.628925	0.311	0.081	0	Neuron
Lekr1	0	1.15812	0.285	0.055	0	Neuron
Hoxa7	0	1.35673	0.275	0.046	0	Neuron
1600010M07Rik	0	0.389425	0.338	0.109	0	Neuron
Fat4	0	2.41353	0.258	0.029	0	Neuron
A830082K12Rik	0	1.77019	0.269	0.04	0	Neuron
Grk5	0	0.617712	0.329	0.1	0	Neuron
Lrrcc1	0	0.691992	0.306	0.077	0	Neuron
Cenpc1	0	0.267151	0.358	0.129	0	Neuron
Mdga2	0	0.848762	0.968	0.739	0	Neuron
Gm19710	0	0.360255	0.341	0.113	0	Neuron
Ppp2r2c	0	0.529235	0.331	0.103	0	Neuron
Spats2	0	1.19772	0.279	0.051	0	Neuron
Cul9	0	0.375333	0.337	0.109	0	Neuron
Usp14	0	0.361722	0.341	0.113	0	Neuron
Hacd4	0	1.99474	0.255	0.027	0	Neuron
Ccdc82	0	0.631506	0.316	0.088	0	Neuron
Tmem191c	0	1.97209	0.258	0.03	0	Neuron
Cadm3	0	0.808716	0.292	0.064	0	Neuron
Serpini1	0	1.04543	0.286	0.058	0	Neuron
Wdr47	0	0.651405	0.309	0.081	0	Neuron
Mecr	0	0.608377	0.312	0.084	0	Neuron
Dag1	0	0.990716	0.29	0.062	0	Neuron
Asap2	0	0.284991	0.367	0.139	0	Neuron
Sestd1	0	1.30922	0.276	0.049	0	Neuron
Neto2	0	1.50723	0.273	0.046	0	Neuron
Gm16183	0	2.45211	0.251	0.024	0	Neuron
Fbxo3	0	0.534832	0.311	0.084	0	Neuron
Fam73a	0	0.786128	0.296	0.069	0	Neuron
Zdhhc2	0	1.17903	0.29	0.063	0	Neuron
Ergic1	0	0.761828	0.301	0.074	0	Neuron
Ica1l	0	2.1453	0.25	0.024	0	Neuron
Cacng8	0	1.64832	0.261	0.035	0	Neuron
Tacc2	0	1.65918	0.259	0.033	0	Neuron
Habp4	0	1.45047	0.265	0.039	0	Neuron
Sptbn2	0	2.11798	0.25	0.024	0	Neuron
Mapk8ip1	0	0.282314	0.346	0.12	0	Neuron
Ssbp3	0	0.729225	0.302	0.076	0	Neuron
Fbxo34	0	0.792816	0.293	0.067	0	Neuron
Rnps1	0	0.817581	0.293	0.067	0	Neuron
Napg	0	0.275318	0.337	0.112	0	Neuron
Sdk1	0	1.13772	0.324	0.099	0	Neuron
Mrps5	0	0.597945	0.308	0.083	0	Neuron
Zc3h6	0	0.595779	0.313	0.089	0	Neuron
Cnrip1	0	0.57447	0.314	0.09	0	Neuron
Map3k4	0	0.479581	0.32	0.096	0	Neuron
Uxs1	0	0.716378	0.293	0.069	0	Neuron
Gm38112	0	1.41083	0.269	0.046	0	Neuron
Stx18	0	0.354581	0.326	0.103	0	Neuron
Rnf25	0	0.55403	0.313	0.09	0	Neuron
Pcdh19	0	1.53381	0.261	0.038	0	Neuron
Ddx55	0	0.619131	0.3	0.077	0	Neuron
Stambpl1	0	0.673913	0.292	0.069	0	Neuron
Cap2	0	1.62699	0.26	0.038	0	Neuron
Cnnm2	0	0.613263	0.304	0.082	0	Neuron
Unc13b	0	1.70291	0.267	0.046	0	Neuron
Setd4	0	1.25209	0.267	0.046	0	Neuron
Gm26749	0	0.399461	0.326	0.105	0	Neuron
Cep78	0	0.386376	0.33	0.109	0	Neuron
Pde11a	0	3.27455	0.26	0.039	0	Neuron
Snap47	0	0.492719	0.312	0.091	0	Neuron
Actr1b	0	0.988011	0.276	0.056	0	Neuron
Agrp	0	1.22704	0.269	0.049	0	Neuron
Ext2	0	0.407683	0.316	0.096	0	Neuron
Pitpnm2	0	1.76596	0.253	0.033	0	Neuron
Zfp827	0	0.331092	0.335	0.116	0	Neuron
Msantd2	0	0.253736	0.337	0.118	0	Neuron
Pcsk7	0	0.267692	0.329	0.11	0	Neuron
Ipo11	0	0.262237	0.326	0.107	0	Neuron
Agk	0	0.508531	0.309	0.09	0	Neuron
Mpp6	0	0.42337	0.307	0.088	0	Neuron
Spats2l	0	0.932208	0.294	0.075	0	Neuron
Map4k2	0	0.750344	0.285	0.066	0	Neuron
Gm16189	0	1.30924	0.267	0.049	0	Neuron
Mmaa	0	0.891013	0.28	0.062	0	Neuron
Caskin1	0	1.59138	0.258	0.04	0	Neuron
Gm44188	0	1.1224	0.287	0.069	0	Neuron
Fam19a5	0	0.309402	0.337	0.12	0	Neuron
Dennd6b	0	1.52433	0.252	0.035	0	Neuron
Gm26724	0	0.582257	0.306	0.089	0	Neuron
Pnpt1	0	0.336175	0.321	0.105	0	Neuron
Sh3pxd2a	0	0.853404	0.268	0.052	0	Neuron
Ulk4	0	1.63833	0.256	0.04	0	Neuron
Ttc37	0	0.462509	0.306	0.09	0	Neuron
Sdc2	0	0.811325	0.288	0.072	0	Neuron
Ppargc1a	0	1.34824	0.26	0.045	0	Neuron
Acsl6	0	0.677135	0.279	0.064	0	Neuron
Tmem196	0	1.77919	0.251	0.036	0	Neuron
Tspan13	0	0.565916	0.285	0.07	0	Neuron
Hdgf	0	0.974085	0.272	0.058	0	Neuron
Pabpc4	0	1.01145	0.271	0.057	0	Neuron
Rragb	0	0.860627	0.287	0.073	0	Neuron
Gfod2	0	1.0637	0.268	0.055	0	Neuron
Jph4	0	0.939178	0.271	0.058	0	Neuron
Ccnc	0	0.515174	0.296	0.083	0	Neuron
Slc17a6	0	0.656004	0.295	0.082	0	Neuron
Crtac1	0	0.914832	0.285	0.072	0	Neuron
Prex2	0	1.59618	0.276	0.064	0	Neuron
Ppfia1	0	0.304491	0.315	0.103	0	Neuron
Cx3cl1	0	1.01293	0.26	0.048	0	Neuron
Ap1b1	0	0.826825	0.27	0.058	0	Neuron
Fam49a	0	0.93906	0.276	0.064	0	Neuron
Kantr	0	0.798183	0.278	0.067	0	Neuron
Tomm40	0	0.686059	0.278	0.067	0	Neuron
Mfhas1	0	0.618761	0.278	0.067	0	Neuron
Dcaf7	0	0.661223	0.287	0.076	0	Neuron
Sars	0	0.265323	0.317	0.107	0	Neuron
Ndst4	0	1.93055	0.254	0.044	0	Neuron
Zmym6	0	0.41188	0.311	0.101	0	Neuron
Lgals8	0	0.256896	0.308	0.098	0	Neuron
Prpf6	0	0.27757	0.311	0.102	0	Neuron
Gnl3l	0	0.892684	0.271	0.062	0	Neuron
Ncor2	0	0.263362	0.315	0.106	0	Neuron
Hjurp	0	0.351263	0.307	0.098	0	Neuron
Homer1	0	0.720714	0.286	0.077	0	Neuron
Gm16432	0	1.217	0.258	0.05	0	Neuron
Zfp30	0	1.15794	0.255	0.047	0	Neuron
Rab27a	0	0.777893	0.254	0.046	0	Neuron
Ppfia4	0	0.809578	0.25	0.043	0	Neuron
Fam92a	0	0.864143	0.268	0.061	0	Neuron
Grik3	0	1.69036	0.256	0.049	0	Neuron
Slc7a6os	0	0.70028	0.278	0.071	0	Neuron
Tbc1d24	0	1.0306	0.26	0.053	0	Neuron
2025-03-03	0	0.698936	0.277	0.07	0	Neuron
Lancl1	0	0.490996	0.294	0.087	0	Neuron
Cd99l2	0	0.511798	0.284	0.077	0	Neuron
Nin	0	0.765065	0.264	0.058	0	Neuron
Ndufa10	0	0.366785	0.296	0.09	0	Neuron
Ryk	0	0.462693	0.292	0.086	0	Neuron
Iqce	0	1.23735	0.251	0.046	0	Neuron
Fbxo42	0	0.299712	0.302	0.097	0	Neuron
Scn1b	0	0.337237	0.293	0.088	0	Neuron
Cep112	0	1.2146	0.292	0.087	0	Neuron
Trove2	0	0.558863	0.284	0.079	0	Neuron
Nap1l1	0	0.589325	0.281	0.077	0	Neuron
Sox5	0	0.916891	0.348	0.144	0	Neuron
Pstk	0	0.503452	0.289	0.085	0	Neuron
Simc1	0	0.592183	0.284	0.08	0	Neuron
Mtmr1	0	0.294365	0.306	0.103	0	Neuron
Ctps2	0	0.434982	0.277	0.074	0	Neuron
9530026P05Rik	0	1.69705	0.259	0.056	0	Neuron
Slc4a8	0	0.968589	0.256	0.053	0	Neuron
Flywch1	0	0.640517	0.277	0.074	0	Neuron
Idh3b	0	0.387197	0.289	0.086	0	Neuron
Nae1	0	0.338441	0.296	0.093	0	Neuron
Srpk1	0	0.319636	0.296	0.093	0	Neuron
Ammecr1	0	0.863427	0.27	0.068	0	Neuron
Agap3	0	0.873075	0.259	0.057	0	Neuron
Bbof1	0	1.14399	0.252	0.05	0	Neuron
Gltscr1l	0	0.465393	0.288	0.086	0	Neuron
Prdm10	0	0.469524	0.283	0.081	0	Neuron
Cd46	0	0.487805	0.284	0.083	0	Neuron
Lrrc4c	0	0.951185	0.908	0.708	0	Neuron
Ctnnbl1	0	0.530449	0.276	0.076	0	Neuron
Tbc1d19	0	0.306363	0.303	0.103	0	Neuron
Zfp318	0	0.427619	0.281	0.081	0	Neuron
Lclat1	0	0.555878	0.266	0.066	0	Neuron
Uba6	0	0.371544	0.284	0.084	0	Neuron
Scg3	0	0.253308	0.306	0.107	0	Neuron
Zswim5	0	0.455491	0.285	0.086	0	Neuron
Gm42439	0	0.836795	0.276	0.078	0	Neuron
C1qtnf4	0	0.317775	0.291	0.093	0	Neuron
Fntb	0	0.555736	0.283	0.085	0	Neuron
Mttp	0	0.921467	0.261	0.064	0	Neuron
Cacng7	0	0.692215	0.265	0.068	0	Neuron
Ints10	0	0.686804	0.262	0.065	0	Neuron
Gnl3	0	0.441963	0.281	0.084	0	Neuron
Dnajc10	0	0.297641	0.294	0.097	0	Neuron
Csmd3	0	0.42687	0.943	0.746	0	Neuron
Hk1	0	0.552872	0.264	0.068	0	Neuron
Ogfod1	0	0.839602	0.252	0.056	0	Neuron
Gaa	0	0.534746	0.277	0.081	0	Neuron
Fam171a1	0	0.428299	0.289	0.093	0	Neuron
Msra	0	0.790994	0.267	0.072	0	Neuron
Flot2	0	0.834704	0.253	0.058	0	Neuron
Ap3s1	0	0.550619	0.264	0.069	0	Neuron
Gtf3c1	0	0.320898	0.295	0.1	0	Neuron
Gfod1	0	0.299048	0.291	0.096	0	Neuron
Qser1	0	0.476674	0.273	0.079	0	Neuron
Znhit6	0	0.697926	0.257	0.063	0	Neuron
Tmem246	0	0.726142	0.253	0.059	0	Neuron
Rpgrip1l	0	0.677094	0.257	0.063	0	Neuron
Synpr	0	0.865167	0.274	0.08	0	Neuron
Traf3ip2	0	0.651806	0.265	0.072	0	Neuron
Ept1	0	0.594041	0.262	0.07	0	Neuron
Glmn	0	0.505918	0.273	0.081	0	Neuron
Uchl3	0	0.375481	0.277	0.085	0	Neuron
Zc3h7b	0	0.685487	0.258	0.066	0	Neuron
Mettl16	0	0.325427	0.285	0.093	0	Neuron
Dlg5	0	0.883924	0.253	0.062	0	Neuron
Orc2	0	0.338329	0.279	0.089	0	Neuron
Adrbk2	0	0.622114	0.252	0.062	0	Neuron
Zcchc14	0	0.71295	0.255	0.065	0	Neuron
Ccdc174	0	0.36085	0.275	0.086	0	Neuron
Mpp7	0	0.588479	0.262	0.073	0	Neuron
Cep290	0	0.426975	0.261	0.073	0	Neuron
Got2	0	0.557721	0.255	0.067	0	Neuron
Serpinb6a	0	0.281091	0.274	0.087	0	Neuron
Cds1	0	0.302017	0.263	0.077	0	Neuron
Coro2b	0	0.609548	0.256	0.07	0	Neuron
Zfp933	0	0.255841	0.276	0.091	0	Neuron
Sun1	0	0.498238	0.266	0.081	0	Neuron
Lgr4	0	0.296781	0.277	0.093	0	Neuron
Fam160a2	0	0.488495	0.26	0.076	0	Neuron
Me1	0	0.656065	0.253	0.069	0	Neuron
Hagh	0	0.419613	0.261	0.077	0	Neuron
Satb1	0	0.784319	0.252	0.068	0	Neuron
Usp46	0	0.343628	0.267	0.085	0	Neuron
Osbp2	0	0.327091	0.27	0.089	0	Neuron
Gm15952	0	0.511018	0.256	0.075	0	Neuron
Vps53	0	0.392882	0.257	0.076	0	Neuron
Tmem181a	0	0.38073	0.26	0.08	0	Neuron
Anks3	0	0.299234	0.268	0.089	0	Neuron
Bex2	0	0.347502	0.257	0.078	0	Neuron
Sugp1	0	0.401292	0.252	0.074	0	Neuron
Mfsd4	0	0.253194	0.251	0.074	0	Neuron
Dcun1d2	0	0.27311	0.255	0.078	0	Neuron
Frg1	0	0.381579	0.257	0.08	0	Neuron
Gstz1	0	0.574576	0.252	0.076	0	Neuron
Agrn	0	0.427351	0.251	0.076	0	Neuron
Stxbp4	0	0.453613	0.254	0.079	0	Neuron
Haghl	0	0.351025	0.252	0.077	0	Neuron
Smim13	0	0.372043	0.25	0.078	0	Neuron
Clpp	1.05679e-306	0.309991	0.259	0.084	2.3057e-302	Neuron
Mpv17l	1.16318e-305	0.272412	0.28	0.096	2.53783e-301	Neuron
Wasf1	1.62069e-305	0.39911	0.258	0.084	3.53602e-301	Neuron
Pola1	1.96722e-305	0.389712	0.266	0.089	4.29208e-301	Neuron
Chgb	2.67136e-305	0.26034	0.429	0.184	5.82837e-301	Neuron
Heatr5b	3.9396e-304	0.282208	0.251	0.08	8.59541e-300	Neuron
Fbxl17	2.58431e-303	0.274989	0.806	0.453	5.63844e-299	Neuron
Gfra1	1.39675e-301	0.704959	0.276	0.098	3.04744e-297	Neuron
Hdac9	4.21936e-301	0.705184	0.276	0.099	9.20581e-297	Neuron
Zfp157	2.43996e-296	0.265479	0.255	0.084	5.32349e-292	Neuron
Sh3gl3	5.39297e-282	0.345894	0.275	0.099	1.17664e-277	Neuron
Zfhx4	2.69309e-278	0.342086	0.376	0.162	5.87578e-274	Neuron
Nefm	2.80357e-276	0.261016	0.33	0.131	6.11683e-272	Neuron
Zfpm2	3.64698e-271	0.70292	0.376	0.175	7.95698e-267	Neuron
Tshz1	3.08568e-253	0.357344	0.283	0.111	6.73234e-249	Neuron
Sema5a	4.98593e-244	0.533465	0.327	0.147	1.08783e-239	Neuron
Cadm1	7.69644e-221	0.250341	0.774	0.468	1.67921e-216	Neuron
Grik2	2.81294e-175	0.273107	0.87	0.646	6.13728e-171	Neuron
Park2	2.76284e-172	0.302415	0.827	0.534	6.02796e-168	Neuron
Pde1c	7.01989e-120	0.364637	0.296	0.167	1.5316e-115	Neuron
Sorcs1	2.01152e-88	0.275732	0.548	0.382	4.38873e-84	Neuron
Prr5l	0	4.1249	0.904	0.157	0	Oligodendrocyte
St18	0	3.99837	0.95	0.216	0	Oligodendrocyte
Mbp	0	3.69561	0.977	0.327	0	Oligodendrocyte
Aspa	0	4.13141	0.767	0.123	0	Oligodendrocyte
Neat1	0	3.5214	0.861	0.218	0	Oligodendrocyte
Mag	0	3.40828	0.803	0.205	0	Oligodendrocyte
Gjc3	0	3.39494	0.745	0.148	0	Oligodendrocyte
Mobp	0	3.75585	0.718	0.133	0	Oligodendrocyte
Mog	0	3.63972	0.748	0.163	0	Oligodendrocyte
Rnf220	0	3.41823	0.842	0.271	0	Oligodendrocyte
Bcas1	0	3.04671	0.66	0.129	0	Oligodendrocyte
Car2	0	3.49117	0.706	0.185	0	Oligodendrocyte
Enpp2	0	3.04656	0.844	0.332	0	Oligodendrocyte
Plcl1	0	2.95303	0.932	0.44	0	Oligodendrocyte
Sec14l5	0	4.26859	0.558	0.072	0	Oligodendrocyte
Plekhg1	0	3.50437	0.603	0.119	0	Oligodendrocyte
Map7	0	3.22024	0.828	0.345	0	Oligodendrocyte
Gatm	0	3.17053	0.632	0.151	0	Oligodendrocyte
Tubb4a	0	3.2329	0.744	0.263	0	Oligodendrocyte
St6galnac3	0	2.95842	0.844	0.37	0	Oligodendrocyte
Cdk19	0	2.88669	0.738	0.276	0	Oligodendrocyte
Fa2h	0	3.6964	0.567	0.108	0	Oligodendrocyte
Arhgap23	0	3.20491	0.712	0.254	0	Oligodendrocyte
Igsf11	0	3.31692	0.588	0.138	0	Oligodendrocyte
Gab1	0	3.18456	0.599	0.153	0	Oligodendrocyte
Ugt8a	0	3.18031	0.632	0.187	0	Oligodendrocyte
Zfp536	0	2.7359	0.786	0.342	0	Oligodendrocyte
Pstpip2	0	3.68161	0.547	0.105	0	Oligodendrocyte
Plekhh1	0	3.83675	0.553	0.112	0	Oligodendrocyte
Zeb2	0	1.93	0.898	0.457	0	Oligodendrocyte
4930419G24Rik	0	3.23993	0.724	0.284	0	Oligodendrocyte
Pex5l	0	3.08107	0.946	0.522	0	Oligodendrocyte
Pde8a	0	3.65451	0.527	0.105	0	Oligodendrocyte
Phlpp1	0	2.97442	0.912	0.494	0	Oligodendrocyte
Qk	0	2.52806	0.95	0.54	0	Oligodendrocyte
Daam2	0	3.58076	0.495	0.088	0	Oligodendrocyte
RP23-44H21.1	0	4.25549	0.46	0.061	0	Oligodendrocyte
Slc24a2	0	3.32031	0.981	0.586	0	Oligodendrocyte
Mast4	0	2.68278	0.909	0.515	0	Oligodendrocyte
Phldb1	0	3.34908	0.528	0.135	0	Oligodendrocyte
1700047M11Rik	0	3.73791	0.468	0.082	0	Oligodendrocyte
Cdh20	0	2.29984	0.703	0.321	0	Oligodendrocyte
Adipor2	0	2.99219	0.626	0.248	0	Oligodendrocyte
Gm28376	0	4.04033	0.454	0.079	0	Oligodendrocyte
Klhl2	0	2.83701	0.672	0.298	0	Oligodendrocyte
Rab31	0	2.60771	0.58	0.21	0	Oligodendrocyte
Gm37459	0	3.37232	0.554	0.186	0	Oligodendrocyte
Dock1	0	2.72123	0.551	0.183	0	Oligodendrocyte
Myo1d	0	3.10244	0.544	0.177	0	Oligodendrocyte
Eml1	0	2.87983	0.638	0.272	0	Oligodendrocyte
Ermn	0	3.6256	0.45	0.085	0	Oligodendrocyte
Litaf	0	3.09796	0.484	0.123	0	Oligodendrocyte
Edil3	0	2.55273	0.938	0.579	0	Oligodendrocyte
A230001M10Rik	0	4.31468	0.406	0.052	0	Oligodendrocyte
Frmd5	0	2.40642	0.934	0.581	0	Oligodendrocyte
Sox10	0	3.27027	0.435	0.084	0	Oligodendrocyte
Ypel2	0	2.86774	0.58	0.234	0	Oligodendrocyte
Kif13b	0	2.49226	0.699	0.356	0	Oligodendrocyte
Arhgef10	0	3.49804	0.432	0.092	0	Oligodendrocyte
Cdh19	0	3.2595	0.429	0.09	0	Oligodendrocyte
Tmeff2	0	2.98052	0.977	0.644	0	Oligodendrocyte
Tspan2	0	3.06325	0.481	0.149	0	Oligodendrocyte
Gpm6b	0	2.33962	0.776	0.445	0	Oligodendrocyte
Anln	0	3.90781	0.389	0.06	0	Oligodendrocyte
Creb5	0	2.62869	0.441	0.118	0	Oligodendrocyte
Slc12a2	0	2.43093	0.625	0.302	0	Oligodendrocyte
Hapln2	0	3.80408	0.389	0.068	0	Oligodendrocyte
Trf	0	2.09827	0.633	0.312	0	Oligodendrocyte
2025-09-04	0	2.81516	0.535	0.215	0	Oligodendrocyte
Sytl2	0	3.09659	0.478	0.159	0	Oligodendrocyte
Ptprk	0	1.70655	0.663	0.351	0	Oligodendrocyte
Pak1	0	2.58843	0.65	0.34	0	Oligodendrocyte
Slain1	0	2.83208	0.517	0.21	0	Oligodendrocyte
Ttyh2	0	3.3007	0.381	0.078	0	Oligodendrocyte
Cdc37l1	0	2.33575	0.7	0.4	0	Oligodendrocyte
Megf10	0	3.3584	0.373	0.075	0	Oligodendrocyte
Fnbp1	0	2.25976	0.875	0.578	0	Oligodendrocyte
Dock10	0	2.34874	0.938	0.641	0	Oligodendrocyte
2025-09-07	0	2.35635	0.705	0.41	0	Oligodendrocyte
Adamtsl1	0	2.61583	0.468	0.174	0	Oligodendrocyte
Elovl7	0	3.22604	0.397	0.103	0	Oligodendrocyte
Grm3	0	2.39647	0.663	0.373	0	Oligodendrocyte
Cldn11	0	2.39009	0.45	0.162	0	Oligodendrocyte
Ppp1r16b	0	2.53257	0.527	0.24	0	Oligodendrocyte
Gm42413	0	3.5749	0.39	0.103	0	Oligodendrocyte
Otud7b	0	2.45324	0.571	0.284	0	Oligodendrocyte
Dock5	0	3.24122	0.364	0.077	0	Oligodendrocyte
Ppfibp2	0	2.91448	0.396	0.113	0	Oligodendrocyte
Csrp1	0	3.31029	0.362	0.079	0	Oligodendrocyte
Hepacam	0	2.72532	0.403	0.122	0	Oligodendrocyte
Gm16168	0	2.72882	0.528	0.25	0	Oligodendrocyte
Erbb2ip	0	2.23541	0.647	0.37	0	Oligodendrocyte
Mal	0	2.27495	0.5	0.225	0	Oligodendrocyte
Il33	0	3.6897	0.343	0.069	0	Oligodendrocyte
Gm10863	0	3.52045	0.328	0.055	0	Oligodendrocyte
Tmtc2	0	2.04988	0.632	0.36	0	Oligodendrocyte
Kcnk13	0	2.45526	0.407	0.135	0	Oligodendrocyte
Pak7	0	2.39949	0.757	0.487	0	Oligodendrocyte
Cobll1	0	2.72866	0.354	0.087	0	Oligodendrocyte
Tmeff1	0	2.92934	0.398	0.132	0	Oligodendrocyte
Usp54	0	2.6948	0.453	0.189	0	Oligodendrocyte
Synj2	0	2.92036	0.397	0.134	0	Oligodendrocyte
Ttll7	0	2.36337	0.652	0.39	0	Oligodendrocyte
St6gal1	0	2.30465	0.449	0.188	0	Oligodendrocyte
Usp31	0	2.67784	0.494	0.234	0	Oligodendrocyte
Dscaml1	0	1.62594	0.64	0.38	0	Oligodendrocyte
Clic4	0	2.28609	0.372	0.116	0	Oligodendrocyte
Myo6	0	2.29395	0.545	0.294	0	Oligodendrocyte
Rcbtb1	0	2.52847	0.469	0.218	0	Oligodendrocyte
Tulp4	0	2.17584	0.795	0.544	0	Oligodendrocyte
Rtn4	0	2.11344	0.862	0.612	0	Oligodendrocyte
Rffl	0	2.35842	0.457	0.208	0	Oligodendrocyte
Glul	0	2.49498	0.389	0.141	0	Oligodendrocyte
Dpy19l1	0	2.56274	0.401	0.153	0	Oligodendrocyte
Pde4b	0	2.83827	0.993	0.746	0	Oligodendrocyte
Il1rap	0	2.27684	0.511	0.264	0	Oligodendrocyte
Clmn	0	3.25021	0.356	0.112	0	Oligodendrocyte
Tmem63a	0	3.31519	0.297	0.054	0	Oligodendrocyte
Grb14	0	2.45244	0.438	0.196	0	Oligodendrocyte
Wipf1	0	1.50449	0.42	0.178	0	Oligodendrocyte
Cipc	0	2.52983	0.449	0.208	0	Oligodendrocyte
Bcas1os2	0	3.44498	0.292	0.051	0	Oligodendrocyte
Nkain1	0	3.49832	0.316	0.075	0	Oligodendrocyte
Pls1	0	2.8298	0.429	0.188	0	Oligodendrocyte
Smad7	0	2.20063	0.457	0.217	0	Oligodendrocyte
Opalin	0	3.27366	0.316	0.076	0	Oligodendrocyte
Inf2	0	3.45888	0.289	0.053	0	Oligodendrocyte
Apod	0	1.74432	0.842	0.607	0	Oligodendrocyte
Plxdc2	0	1.13341	0.758	0.525	0	Oligodendrocyte
Tnfaip6	0	3.569	0.287	0.055	0	Oligodendrocyte
Pik3c2b	0	2.78187	0.4	0.169	0	Oligodendrocyte
Ankub1	0	3.97634	0.27	0.039	0	Oligodendrocyte
Prox1	0	3.10756	0.319	0.089	0	Oligodendrocyte
Insc	0	3.97703	0.27	0.04	0	Oligodendrocyte
D7Ertd443e	0	4.02251	0.271	0.041	0	Oligodendrocyte
Gm13905	0	4.34567	0.258	0.031	0	Oligodendrocyte
Arsg	0	3.09576	0.316	0.089	0	Oligodendrocyte
Rasgrp3	0	2.01861	0.321	0.094	0	Oligodendrocyte
Cyp27a1	0	3.07472	0.287	0.06	0	Oligodendrocyte
Npas3	0	1.14242	0.775	0.548	0	Oligodendrocyte
Plp1	0	2.70025	0.989	0.763	0	Oligodendrocyte
Stxbp6	0	1.99675	0.494	0.268	0	Oligodendrocyte
Aatk	0	2.24796	0.516	0.293	0	Oligodendrocyte
Erbb4	0	0.871491	0.73	0.508	0	Oligodendrocyte
Cntn2	0	2.6037	0.411	0.19	0	Oligodendrocyte
Olfml1	0	3.89774	0.259	0.039	0	Oligodendrocyte
Vmp1	0	1.97573	0.692	0.472	0	Oligodendrocyte
Aplp1	0	1.85907	0.678	0.459	0	Oligodendrocyte
Dip2a	0	2.3829	0.504	0.285	0	Oligodendrocyte
Jph1	0	3.70852	0.267	0.049	0	Oligodendrocyte
Trim59	0	3.37796	0.274	0.056	0	Oligodendrocyte
Dnm3	0	1.80748	0.892	0.678	0	Oligodendrocyte
Nkain2	0	2.50399	0.998	0.784	0	Oligodendrocyte
Plxnb3	0	3.603	0.259	0.046	0	Oligodendrocyte
Ccp110	0	2.99649	0.332	0.122	0	Oligodendrocyte
Shtn1	0	2.16689	0.615	0.407	0	Oligodendrocyte
Kctd3	0	2.60004	0.376	0.168	0	Oligodendrocyte
Qdpr	0	2.80235	0.315	0.108	0	Oligodendrocyte
Prickle2	0	1.98809	0.761	0.554	0	Oligodendrocyte
Pacrg	0	2.29069	0.595	0.388	0	Oligodendrocyte
Arap2	0	2.08366	0.419	0.214	0	Oligodendrocyte
Myo1e	0	1.79559	0.307	0.103	0	Oligodendrocyte
Ppp1r14a	0	3.16504	0.261	0.058	0	Oligodendrocyte
Scd2	0	1.69208	0.649	0.446	0	Oligodendrocyte
Kif13a	0	2.16703	0.536	0.335	0	Oligodendrocyte
Mapt	0	1.90497	0.857	0.658	0	Oligodendrocyte
Sh3d19	0	1.87029	0.526	0.329	0	Oligodendrocyte
Mob3b	0	2.95051	0.261	0.066	0	Oligodendrocyte
Ywhaq	0	2.03184	0.47	0.275	0	Oligodendrocyte
Mpzl1	0	2.35175	0.356	0.162	0	Oligodendrocyte
Zdhhc14	0	1.77036	0.637	0.444	0	Oligodendrocyte
Stmn4	0	2.37112	0.309	0.12	0	Oligodendrocyte
Prima1	0	3.30755	0.252	0.064	0	Oligodendrocyte
Tmod1	0	3.14148	0.271	0.084	0	Oligodendrocyte
Gal3st1	0	2.94931	0.276	0.09	0	Oligodendrocyte
Cryab	0	2.25862	0.317	0.134	0	Oligodendrocyte
Agpat4	0	2.09212	0.39	0.209	0	Oligodendrocyte
Ankrd28	0	1.8685	0.618	0.437	0	Oligodendrocyte
Pacs2	0	2.21192	0.402	0.223	0	Oligodendrocyte
Tmbim1	0	2.73472	0.296	0.117	0	Oligodendrocyte
Rnf13	0	1.79319	0.504	0.327	0	Oligodendrocyte
Cmtm5	0	2.45686	0.263	0.087	0	Oligodendrocyte
Lrrc8b	0	2.30627	0.37	0.196	0	Oligodendrocyte
Pip4k2a	0	1.39295	0.521	0.348	0	Oligodendrocyte
Mbnl2	0	1.63199	0.812	0.639	0	Oligodendrocyte
A330015K06Rik	0	1.92818	0.495	0.322	0	Oligodendrocyte
Gsn	0	2.44064	0.259	0.087	0	Oligodendrocyte
C4b	0	2.08399	0.293	0.121	0	Oligodendrocyte
Stxbp3	0	1.95423	0.305	0.134	0	Oligodendrocyte
Ano4	0	1.73573	0.759	0.59	0	Oligodendrocyte
Pik3r1	0	1.46328	0.427	0.26	0	Oligodendrocyte
Nfia	0	1.13038	0.567	0.4	0	Oligodendrocyte
Tbc1d5	0	1.57864	0.698	0.531	0	Oligodendrocyte
Shisa4	0	2.25201	0.378	0.212	0	Oligodendrocyte
Arrdc3	0	2.68804	0.263	0.097	0	Oligodendrocyte
Nfix	0	2.03733	0.288	0.124	0	Oligodendrocyte
Abhd17b	0	1.83373	0.508	0.347	0	Oligodendrocyte
Rps6ka5	0	1.86552	0.427	0.266	0	Oligodendrocyte
Bin1	0	1.8054	0.56	0.401	0	Oligodendrocyte
Hcn2	0	2.294	0.418	0.259	0	Oligodendrocyte
Jam3	0	2.07364	0.359	0.2	0	Oligodendrocyte
Ddr1	0	2.16056	0.338	0.182	0	Oligodendrocyte
Ptn	0	1.62481	0.497	0.342	0	Oligodendrocyte
Gm26936	0	2.35491	0.334	0.18	0	Oligodendrocyte
Sccpdh	0	2.42222	0.281	0.128	0	Oligodendrocyte
Ephb1	0	1.75671	0.516	0.363	0	Oligodendrocyte
Tjp2	0	2.42489	0.252	0.1	0	Oligodendrocyte
Dock9	0	1.74336	0.594	0.443	0	Oligodendrocyte
Slc44a1	0	1.75389	0.566	0.421	0	Oligodendrocyte
Unc5c	0	1.13228	0.766	0.626	0	Oligodendrocyte
Ctnna3	0	1.21435	0.839	0.699	0	Oligodendrocyte
Zdhhc20	0	1.75574	0.631	0.491	0	Oligodendrocyte
Fth1	0	1.2248	0.682	0.543	0	Oligodendrocyte
Gnao1	0	1.70081	0.676	0.538	0	Oligodendrocyte
Frmd4b	0	1.31287	0.668	0.531	0	Oligodendrocyte
Map4k4	0	1.50258	0.499	0.364	0	Oligodendrocyte
Agap1	0	1.61399	0.669	0.535	0	Oligodendrocyte
Ptgds	0	2.08198	0.813	0.684	0	Oligodendrocyte
2025-03-01	0	1.12858	0.719	0.592	0	Oligodendrocyte
Dlg1	0	1.49701	0.612	0.489	0	Oligodendrocyte
Foxn3	0	1.42657	0.522	0.401	0	Oligodendrocyte
Tcf4	0	0.807939	0.7	0.579	0	Oligodendrocyte
Ptprd	0	0.66269	0.978	0.862	0	Oligodendrocyte
Lrp1b	0	0.694028	0.973	0.858	0	Oligodendrocyte
Dip2b	0	1.3338	0.667	0.553	0	Oligodendrocyte
Pkp4	0	1.59281	0.571	0.459	0	Oligodendrocyte
Magi2	0	1.42048	0.992	0.882	0	Oligodendrocyte
Fgfr2	0	1.34302	0.828	0.718	0	Oligodendrocyte
Ptk2	0	1.57062	0.602	0.499	0	Oligodendrocyte
Trim2	0	1.3945	0.693	0.592	0	Oligodendrocyte
Nbas	0	1.68408	0.493	0.393	0	Oligodendrocyte
Pcdh9	0	1.80091	0.998	0.904	0	Oligodendrocyte
Hecw2	0	1.34426	0.683	0.591	0	Oligodendrocyte
Kif1b	0	1.33476	0.772	0.68	0	Oligodendrocyte
Tcf12	0	1.30704	0.725	0.633	0	Oligodendrocyte
Limch1	0	1.32298	0.661	0.57	0	Oligodendrocyte
Hipk2	0	1.40981	0.573	0.484	0	Oligodendrocyte
Nfasc	0	1.36164	0.61	0.522	0	Oligodendrocyte
Ank2	0	0.702646	0.949	0.867	0	Oligodendrocyte
Enox1	0	1.04194	0.644	0.564	0	Oligodendrocyte
Ncam2	0	0.788731	0.841	0.764	0	Oligodendrocyte
Clasp2	0	1.24292	0.726	0.656	0	Oligodendrocyte
Kcnq3	0	0.92877	0.697	0.628	0	Oligodendrocyte
Ncam1	0	0.996965	0.818	0.752	0	Oligodendrocyte
Tmem178b	0	1.03202	0.777	0.714	0	Oligodendrocyte
Dgki	0	1.12406	0.713	0.655	0	Oligodendrocyte
App	0	1.06539	0.846	0.788	0	Oligodendrocyte
Fmnl2	0	1.24654	0.642	0.591	0	Oligodendrocyte
Ube2e2	0	0.855468	0.76	0.715	0	Oligodendrocyte
Exoc6b	0	1.18349	0.662	0.618	0	Oligodendrocyte
Cdc42bpa	0	1.16002	0.672	0.635	0	Oligodendrocyte
Sik3	0	1.18229	0.674	0.642	0	Oligodendrocyte
Tmcc1	0	1.0723	0.703	0.673	0	Oligodendrocyte
Kif21a	0	1.00044	0.664	0.638	0	Oligodendrocyte
Gm42418	0	0.290818	0.999	0.999	0	Oligodendrocyte
Malat1	0	0.91125	1	1	0	Oligodendrocyte
Ppp2r3a	1.96067e-306	1.46431	0.54	0.468	4.27778e-302	Oligodendrocyte
Slc38a2	8.49802e-304	1.65727	0.535	0.45	1.8541e-299	Oligodendrocyte
Cnp	1.59865e-303	2.16683	0.288	0.132	3.48793e-299	Oligodendrocyte
Sec11c	1.51141e-300	1.5475	0.434	0.281	3.29759e-296	Oligodendrocyte
St3gal4	1.92021e-300	2.14225	0.284	0.13	4.1895e-296	Oligodendrocyte
Bcl2l1	6.14549e-300	1.76292	0.391	0.238	1.34082e-295	Oligodendrocyte
Arhgef28	3.41259e-297	1.83238	0.372	0.218	7.44558e-293	Oligodendrocyte
Gas7	8.81064e-286	1.68926	0.325	0.165	1.92231e-281	Oligodendrocyte
Cdh10	3.14775e-282	1.31092	0.57	0.487	6.86775e-278	Oligodendrocyte
Gna12	6.64824e-279	1.7428	0.343	0.19	1.45051e-274	Oligodendrocyte
Fam13c	7.44359e-274	2.15553	0.403	0.282	1.62404e-269	Oligodendrocyte
Daam1	8.56653e-273	1.62189	0.478	0.384	1.86905e-268	Oligodendrocyte
Cmss1	7.73454e-264	0.465892	0.85	0.884	1.68752e-259	Oligodendrocyte
Naaladl2	6.24599e-258	1.23716	0.583	0.538	1.36275e-253	Oligodendrocyte
Pard3	9.62841e-254	1.33776	0.523	0.47	2.10073e-249	Oligodendrocyte
Sash1	4.12095e-249	1.43104	0.322	0.17	8.99109e-245	Oligodendrocyte
Abca2	8.34796e-246	2.00402	0.337	0.204	1.82136e-241	Oligodendrocyte
Ube2d1	4.50831e-241	2.07558	0.332	0.203	9.83623e-237	Oligodendrocyte
Srcin1	1.56579e-239	1.88189	0.392	0.282	3.41623e-235	Oligodendrocyte
Dusp15	1.01132e-237	2.41773	0.273	0.144	2.20649e-233	Oligodendrocyte
Slco3a1	8.61121e-237	1.37003	0.491	0.412	1.87879e-232	Oligodendrocyte
Slc25a13	1.33909e-235	2.17606	0.313	0.185	2.92163e-231	Oligodendrocyte
Fbxo7	1.59193e-231	2.18908	0.276	0.146	3.47327e-227	Oligodendrocyte
Elmo1	1.19696e-230	0.572614	0.706	0.637	2.61152e-226	Oligodendrocyte
Epn2	1.05844e-229	1.31218	0.435	0.322	2.30931e-225	Oligodendrocyte
Gm11149	5.23436e-229	1.74692	0.419	0.316	1.14203e-224	Oligodendrocyte
Nrbp2	1.22815e-227	2.27793	0.256	0.129	2.67959e-223	Oligodendrocyte
Phactr1	1.01162e-226	0.90104	0.63	0.581	2.20715e-222	Oligodendrocyte
Kcnab1	5.72378e-223	1.36648	0.505	0.423	1.24881e-218	Oligodendrocyte
Kndc1	3.96244e-222	2.05386	0.35	0.235	8.64526e-218	Oligodendrocyte
Map4	9.28094e-221	1.19273	0.52	0.457	2.02492e-216	Oligodendrocyte
Lpgat1	5.22576e-216	1.59324	0.446	0.366	1.14016e-211	Oligodendrocyte
Osbpl1a	1.36176e-209	1.71595	0.375	0.265	2.97108e-205	Oligodendrocyte
Slc20a2	3.3294e-207	1.84772	0.346	0.231	7.26408e-203	Oligodendrocyte
Gab2	3.79558e-207	0.835688	0.545	0.463	8.2812e-203	Oligodendrocyte
Tanc1	3.38089e-206	1.90891	0.308	0.187	7.37643e-202	Oligodendrocyte
Baz2b	3.33948e-201	0.828405	0.642	0.662	7.28607e-197	Oligodendrocyte
2610035D17Rik	7.85633e-201	1.47821	0.434	0.348	1.71409e-196	Oligodendrocyte
9330182L06Rik	3.16735e-199	1.63463	0.429	0.356	6.91052e-195	Oligodendrocyte
Dusp16	6.04375e-184	2.00258	0.266	0.152	1.31862e-179	Oligodendrocyte
Plekha1	9.45086e-184	1.8527	0.361	0.263	2.06199e-179	Oligodendrocyte
Itch	4.81557e-182	1.12408	0.526	0.498	1.05066e-177	Oligodendrocyte
Neo1	1.19451e-179	1.45267	0.44	0.378	2.60618e-175	Oligodendrocyte
5031439G07Rik	6.95876e-178	1.63703	0.399	0.318	1.51826e-173	Oligodendrocyte
Zbtb20	3.13617e-177	0.379194	0.81	0.8	6.84249e-173	Oligodendrocyte
Rap1a	6.15875e-176	1.33872	0.414	0.322	1.34372e-171	Oligodendrocyte
Atp8a1	8.91284e-176	0.685025	0.667	0.697	1.9446e-171	Oligodendrocyte
Fign	7.29412e-174	1.63764	0.317	0.205	1.59143e-169	Oligodendrocyte
Picalm	5.15177e-172	1.10588	0.446	0.359	1.12401e-167	Oligodendrocyte
Spock3	1.37588e-171	0.72565	0.68	0.664	3.00189e-167	Oligodendrocyte
Inpp5f	2.05027e-168	1.63828	0.393	0.318	4.47329e-164	Oligodendrocyte
Dnajb2	3.39605e-166	2.14075	0.254	0.15	7.40951e-162	Oligodendrocyte
Vps8	3.49398e-166	1.61233	0.376	0.291	7.62317e-162	Oligodendrocyte
Dixdc1	4.48184e-161	1.87027	0.353	0.27	9.77847e-157	Oligodendrocyte
Txndc16	6.26009e-159	1.62421	0.359	0.272	1.36583e-154	Oligodendrocyte
Rasal2	1.06358e-158	1.15474	0.511	0.503	2.32051e-154	Oligodendrocyte
Stmn1	5.97509e-157	1.71712	0.284	0.178	1.30364e-152	Oligodendrocyte
Sulf2	1.00376e-155	1.82548	0.269	0.165	2.19001e-151	Oligodendrocyte
Apoe	4.01072e-152	0.351658	0.619	0.564	8.75058e-148	Oligodendrocyte
Cpd	3.70796e-151	1.49798	0.348	0.257	8.09003e-147	Oligodendrocyte
Fryl	3.3039e-149	1.07657	0.46	0.401	7.20844e-145	Oligodendrocyte
Ppp2r2a	4.59637e-146	1.48997	0.356	0.269	1.00284e-141	Oligodendrocyte
Nfib	4.75669e-145	0.989145	0.385	0.272	1.03781e-140	Oligodendrocyte
Wnk1	9.45537e-136	0.802876	0.547	0.542	2.06297e-131	Oligodendrocyte
Sort1	3.34953e-135	1.565	0.36	0.289	7.30801e-131	Oligodendrocyte
Srgap1	6.25781e-131	1.59825	0.328	0.243	1.36533e-126	Oligodendrocyte
Ttll5	3.78849e-130	1.31815	0.433	0.398	8.26572e-126	Oligodendrocyte
Klf7	6.04543e-129	1.48051	0.332	0.249	1.31899e-124	Oligodendrocyte
Trim35	2.79276e-127	1.29794	0.444	0.414	6.09325e-123	Oligodendrocyte
Itgav	1.80914e-126	1.14464	0.255	0.153	3.94718e-122	Oligodendrocyte
Ank3	5.45255e-126	0.436673	0.846	0.788	1.18964e-121	Oligodendrocyte
Bmp2k	3.24978e-123	1.09852	0.274	0.172	7.09038e-119	Oligodendrocyte
Mitf	6.11192e-114	0.876233	0.358	0.27	1.3335e-109	Oligodendrocyte
Acaca	6.54332e-113	1.15954	0.478	0.493	1.42762e-108	Oligodendrocyte
Kazn	7.23036e-112	1.65478	0.269	0.188	1.57752e-107	Oligodendrocyte
Map4k5	1.25176e-110	1.40832	0.392	0.354	2.7311e-106	Oligodendrocyte
Ank	7.93356e-105	1.28281	0.405	0.374	1.73094e-100	Oligodendrocyte
Itsn2	7.77452e-101	1.1002	0.439	0.415	1.69624e-96	Oligodendrocyte
Ccdc88a	4.76096e-100	0.673024	0.599	0.656	1.03875e-95	Oligodendrocyte
Cyth1	1.66053e-98	1.32007	0.34	0.28	3.62295e-94	Oligodendrocyte
Tmod2	3.22061e-95	1.55005	0.364	0.332	7.02674e-91	Oligodendrocyte
Atp11a	9.34384e-93	1.68093	0.26	0.191	2.03864e-88	Oligodendrocyte
Gnai1	2.42335e-92	1.54784	0.326	0.274	5.28726e-88	Oligodendrocyte
Itpk1	3.29805e-90	1.53199	0.261	0.19	7.19569e-86	Oligodendrocyte
Rsrp1	3.96339e-89	0.591544	0.607	0.656	8.64733e-85	Oligodendrocyte
Secisbp2l	1.10805e-88	1.55709	0.254	0.184	2.41754e-84	Oligodendrocyte
Efcab14	8.63254e-87	1.5461	0.275	0.21	1.88345e-82	Oligodendrocyte
Ppp1r21	5.30761e-85	1.31289	0.335	0.284	1.15801e-80	Oligodendrocyte
Vgll4	1.00644e-84	1.35298	0.289	0.222	2.19584e-80	Oligodendrocyte
Add3	1.2569e-84	1.51169	0.325	0.276	2.7423e-80	Oligodendrocyte
Snx30	1.06766e-82	1.33136	0.357	0.32	2.32942e-78	Oligodendrocyte
Ankib1	1.75541e-81	1.1387	0.402	0.385	3.82996e-77	Oligodendrocyte
Syt11	2.65471e-77	0.939351	0.476	0.492	5.79204e-73	Oligodendrocyte
Ubash3b	7.06858e-77	1.0217	0.378	0.334	1.54222e-72	Oligodendrocyte
Cobl	1.07422e-76	0.269549	0.167	0.31	2.34374e-72	Oligodendrocyte
Kcna1	3.46282e-72	1.39383	0.337	0.304	7.55518e-68	Oligodendrocyte
Chd7	1.00002e-69	0.832805	0.303	0.231	2.18184e-65	Oligodendrocyte
Trappc10	3.35921e-69	1.49971	0.28	0.229	7.32912e-65	Oligodendrocyte
Hnrnpa2b1	1.19708e-68	0.530833	0.604	0.677	2.6118e-64	Oligodendrocyte
Slc25a27	7.43845e-68	1.29167	0.395	0.401	1.62292e-63	Oligodendrocyte
Cpeb1	1.8625e-66	0.274728	0.136	0.252	4.0636e-62	Oligodendrocyte
Tmem117	2.20694e-66	1.14335	0.419	0.438	4.81511e-62	Oligodendrocyte
Grik2	5.42617e-65	0.430095	0.779	0.756	1.18388e-60	Oligodendrocyte
Itm2b	1.51411e-64	0.441237	0.604	0.656	3.30349e-60	Oligodendrocyte
Fam134b	1.76727e-64	1.15366	0.336	0.3	3.85583e-60	Oligodendrocyte
Dst	3.57119e-63	0.340485	0.724	0.785	7.79163e-59	Oligodendrocyte
Pafah1b1	5.53887e-62	0.585556	0.58	0.659	1.20847e-57	Oligodendrocyte
Rab11fip4	2.12442e-61	0.385199	0.146	0.263	4.63505e-57	Oligodendrocyte
Ssh2	3.86923e-60	0.432771	0.593	0.659	8.44189e-56	Oligodendrocyte
Specc1	4.77834e-60	0.722574	0.492	0.516	1.04254e-55	Oligodendrocyte
Sec61a2	6.46276e-59	0.278042	0.213	0.362	1.41005e-54	Oligodendrocyte
Snrnp48	1.11234e-58	0.255941	0.21	0.356	2.4269e-54	Oligodendrocyte
Cd81	8.89223e-58	0.856623	0.398	0.373	1.94011e-53	Oligodendrocyte
Prkca	1.17172e-55	0.590478	0.512	0.516	2.55646e-51	Oligodendrocyte
Fez1	5.4329e-55	1.40212	0.299	0.267	1.18535e-50	Oligodendrocyte
Zfp280c	6.297e-54	1.38306	0.293	0.261	1.37388e-49	Oligodendrocyte
Psd3	6.43282e-54	1.12318	0.356	0.34	1.40351e-49	Oligodendrocyte
Jakmip3	2.65685e-53	1.39661	0.331	0.319	5.79671e-49	Oligodendrocyte
Tspan5	4.09362e-53	0.971278	0.421	0.438	8.93146e-49	Oligodendrocyte
Galnt7	3.44368e-52	1.08364	0.319	0.287	7.51342e-48	Oligodendrocyte
Ncapd3	1.39665e-50	0.32912	0.174	0.293	3.04722e-46	Oligodendrocyte
Psmb2	2.37232e-49	0.299988	0.159	0.268	5.17594e-45	Oligodendrocyte
Flnb	1.52733e-48	0.327647	0.232	0.381	3.33232e-44	Oligodendrocyte
Mpp5	5.87643e-48	1.45647	0.252	0.214	1.28212e-43	Oligodendrocyte
Sema6a	7.02019e-48	1.25777	0.322	0.303	1.53166e-43	Oligodendrocyte
Zfp532	1.02923e-47	1.101	0.381	0.392	2.24558e-43	Oligodendrocyte
Bcas3	2.05172e-47	0.769349	0.478	0.531	4.47645e-43	Oligodendrocyte
Kat2b	7.60033e-47	1.16607	0.323	0.304	1.65824e-42	Oligodendrocyte
Ppm1b	1.37733e-46	0.294445	0.153	0.256	3.00506e-42	Oligodendrocyte
Arfgef2	9.97239e-46	0.296417	0.197	0.321	2.17578e-41	Oligodendrocyte
Mink1	1.03429e-45	1.43536	0.254	0.218	2.25662e-41	Oligodendrocyte
Rsf1os1	2.09202e-45	0.37542	0.149	0.25	4.56437e-41	Oligodendrocyte
Xrcc6	5.84155e-45	1.39764	0.335	0.332	1.27451e-40	Oligodendrocyte
Aig1	6.51632e-45	0.810327	0.463	0.515	1.42173e-40	Oligodendrocyte
Mapk8ip1	1.05461e-44	0.505042	0.159	0.266	2.30094e-40	Oligodendrocyte
Snx32	1.18896e-44	0.431048	0.169	0.28	2.59408e-40	Oligodendrocyte
Zfp638	8.24109e-44	0.784845	0.505	0.58	1.79804e-39	Oligodendrocyte
Gm15478	6.22234e-43	0.341254	0.154	0.253	1.35759e-38	Oligodendrocyte
Elp4	1.52311e-42	0.330135	0.238	0.382	3.32313e-38	Oligodendrocyte
Pik3r3	8.14682e-42	0.414054	0.172	0.281	1.77747e-37	Oligodendrocyte
Acap2	5.64692e-41	0.866317	0.408	0.429	1.23205e-36	Oligodendrocyte
Rufy1	9.22308e-41	0.432612	0.153	0.252	2.01229e-36	Oligodendrocyte
Adap1	2.93926e-40	1.42091	0.261	0.233	6.41288e-36	Oligodendrocyte
Mboat2	5.14754e-40	0.3294	0.188	0.3	1.12309e-35	Oligodendrocyte
Nap1l5	2.14904e-39	0.350616	0.238	0.376	4.68878e-35	Oligodendrocyte
Mon2	2.49239e-39	0.277003	0.23	0.364	5.43789e-35	Oligodendrocyte
Son	6.96579e-39	0.448356	0.591	0.678	1.5198e-34	Oligodendrocyte
Cbfa2t2	8.36069e-39	0.304082	0.264	0.415	1.82414e-34	Oligodendrocyte
Cpeb2	8.67792e-39	1.08209	0.323	0.314	1.89335e-34	Oligodendrocyte
Emc10	1.0646e-38	0.428845	0.161	0.261	2.32275e-34	Oligodendrocyte
Cep170	1.23857e-38	0.28944	0.24	0.379	2.70231e-34	Oligodendrocyte
Pcyt2	1.3694e-38	1.2538	0.346	0.351	2.98776e-34	Oligodendrocyte
Mgrn1	4.99053e-38	0.425902	0.179	0.288	1.08883e-33	Oligodendrocyte
Chuk	6.11305e-38	0.34021	0.178	0.284	1.33374e-33	Oligodendrocyte
Synrg	2.33281e-37	0.309211	0.175	0.277	5.08973e-33	Oligodendrocyte
Gm16586	2.92499e-37	0.36798	0.171	0.273	6.38175e-33	Oligodendrocyte
Gatad2b	6.68037e-37	0.261476	0.259	0.403	1.45752e-32	Oligodendrocyte
Lamp1	1.94018e-36	0.958298	0.321	0.301	4.23308e-32	Oligodendrocyte
Ppib	2.10199e-36	0.285943	0.194	0.303	4.58611e-32	Oligodendrocyte
Gm26518	5.31961e-36	0.352158	0.195	0.305	1.16063e-31	Oligodendrocyte
Mfn1	5.37054e-36	0.379131	0.16	0.256	1.17174e-31	Oligodendrocyte
Crebzf	5.65142e-36	0.316392	0.245	0.381	1.23303e-31	Oligodendrocyte
Ablim2	1.0451e-35	0.538037	0.238	0.381	2.2802e-31	Oligodendrocyte
Dcaf8	1.3863e-35	0.323545	0.192	0.301	3.02462e-31	Oligodendrocyte
Parg	1.62735e-35	0.397391	0.179	0.283	3.55056e-31	Oligodendrocyte
Adam10	2.37366e-35	0.95856	0.335	0.327	5.17886e-31	Oligodendrocyte
B3galt1	2.95193e-35	0.382815	0.605	0.628	6.44052e-31	Oligodendrocyte
Micu2	8.07458e-35	0.340019	0.216	0.336	1.76171e-30	Oligodendrocyte
Rchy1	1.00081e-34	0.438075	0.164	0.26	2.18358e-30	Oligodendrocyte
Tmem243	1.80689e-34	0.318078	0.252	0.386	3.94226e-30	Oligodendrocyte
Far1os	2.22376e-34	0.397008	0.175	0.275	4.8518e-30	Oligodendrocyte
Eif2s3y	4.34939e-34	0.329063	0.17	0.265	9.48951e-30	Oligodendrocyte
Dennd5a	6.00509e-34	1.07594	0.325	0.323	1.31019e-29	Oligodendrocyte
Cdc42se2	7.38408e-34	1.04791	0.3	0.282	1.61106e-29	Oligodendrocyte
Tax1bp1	1.93062e-33	0.30316	0.215	0.331	4.21224e-29	Oligodendrocyte
Ccser2	2.5385e-33	0.378428	0.195	0.304	5.5385e-29	Oligodendrocyte
Rab40c	3.59016e-33	1.25796	0.292	0.283	7.83302e-29	Oligodendrocyte
Palm2	9.05434e-33	1.19303	0.383	0.424	1.97548e-28	Oligodendrocyte
Gm12353	1.07738e-32	0.355262	0.255	0.39	2.35062e-28	Oligodendrocyte
4732471J01Rik	1.47332e-32	0.368623	0.226	0.349	3.21449e-28	Oligodendrocyte
4930402H24Rik	2.47409e-32	0.414729	0.602	0.683	5.39797e-28	Oligodendrocyte
Rhot1	5.25839e-32	0.366186	0.18	0.279	1.14728e-27	Oligodendrocyte
Lmbrd1	1.00924e-31	0.349044	0.229	0.352	2.20197e-27	Oligodendrocyte
Eps15	1.0799e-31	1.04986	0.292	0.275	2.35612e-27	Oligodendrocyte
Dcaf6	1.18284e-31	0.366532	0.253	0.39	2.58072e-27	Oligodendrocyte
AW554918	1.89604e-31	0.284084	0.245	0.37	4.13677e-27	Oligodendrocyte
Prkdc	3.20216e-31	0.367777	0.162	0.251	6.98646e-27	Oligodendrocyte
Atg4c	4.47168e-31	1.40598	0.254	0.236	9.75631e-27	Oligodendrocyte
Tuba1a	1.10173e-30	0.98047	0.318	0.307	2.40375e-26	Oligodendrocyte
Zhx3	1.48639e-30	0.390824	0.185	0.284	3.243e-26	Oligodendrocyte
Iqsec1	3.27231e-30	0.394124	0.256	0.397	7.13954e-26	Oligodendrocyte
Zcchc7	3.78803e-29	0.334404	0.63	0.735	8.26473e-25	Oligodendrocyte
Wdr20	4.00136e-29	1.2365	0.265	0.25	8.73016e-25	Oligodendrocyte
Cep85l	6.07563e-29	0.280486	0.165	0.25	1.32558e-24	Oligodendrocyte
Phf20	6.23151e-29	0.265411	0.226	0.338	1.35959e-24	Oligodendrocyte
Bptf	7.5855e-29	0.268204	0.286	0.431	1.655e-24	Oligodendrocyte
Crebrf	8.42126e-29	0.300475	0.245	0.369	1.83735e-24	Oligodendrocyte
Tsc1	8.86369e-29	0.476659	0.205	0.314	1.93388e-24	Oligodendrocyte
Kif5b	1.03687e-28	0.261063	0.248	0.37	2.26223e-24	Oligodendrocyte
Hip1	1.45232e-28	0.811984	0.319	0.311	3.16867e-24	Oligodendrocyte
Swt1	2.13379e-28	0.382412	0.18	0.273	4.65549e-24	Oligodendrocyte
Ube2g1	2.226e-28	0.367925	0.221	0.334	4.85668e-24	Oligodendrocyte
Fmn1	3.13038e-28	1.20931	0.251	0.229	6.82987e-24	Oligodendrocyte
Lrrtm3	4.99541e-28	0.596687	0.548	0.612	1.0899e-23	Oligodendrocyte
Nlk	6.49363e-28	0.250214	0.292	0.436	1.41678e-23	Oligodendrocyte
Atp9a	7.19787e-28	0.330162	0.281	0.425	1.57043e-23	Oligodendrocyte
Agtpbp1	4.14213e-27	0.387626	0.211	0.32	9.03729e-23	Oligodendrocyte
1700025G04Rik	9.27807e-27	0.368734	0.244	0.367	2.02429e-22	Oligodendrocyte
Fktn	9.86828e-27	0.573658	0.169	0.259	2.15306e-22	Oligodendrocyte
Immp1l	4.61559e-26	0.416139	0.278	0.418	1.00703e-21	Oligodendrocyte
Tmem30a	4.92291e-26	0.277314	0.204	0.301	1.07408e-21	Oligodendrocyte
Sorcs1	1.94865e-25	0.338843	0.479	0.465	4.25155e-21	Oligodendrocyte
Clock	2.08204e-25	0.36564	0.285	0.429	4.54259e-21	Oligodendrocyte
Marf1	2.24319e-25	0.337616	0.176	0.262	4.8942e-21	Oligodendrocyte
Itfg1	3.18691e-25	0.317558	0.276	0.409	6.9532e-21	Oligodendrocyte
Hsp90aa1	6.46429e-25	0.663577	0.455	0.51	1.41038e-20	Oligodendrocyte
Slc22a23	6.98657e-25	1.18546	0.299	0.304	1.52433e-20	Oligodendrocyte
Ddx5	9.09061e-25	0.304864	0.589	0.678	1.98339e-20	Oligodendrocyte
Far1	2.32504e-24	0.370336	0.23	0.342	5.07276e-20	Oligodendrocyte
Cdh2	3.18985e-24	0.742037	0.44	0.5	6.95961e-20	Oligodendrocyte
Desi1	4.49905e-24	1.34623	0.273	0.272	9.81602e-20	Oligodendrocyte
Ptpra	6.61606e-24	0.868467	0.373	0.403	1.44349e-19	Oligodendrocyte
Lrrc8d	7.51998e-24	1.00321	0.262	0.246	1.64071e-19	Oligodendrocyte
Sptlc2	1.02998e-23	0.345098	0.171	0.253	2.24721e-19	Oligodendrocyte
Dnajc19	1.0533e-23	0.475203	0.186	0.275	2.29809e-19	Oligodendrocyte
Usp48	1.15376e-23	0.458295	0.191	0.284	2.51727e-19	Oligodendrocyte
Gm28375	1.17232e-23	0.523111	0.178	0.264	2.55776e-19	Oligodendrocyte
Ncoa6	1.89024e-23	0.428145	0.21	0.311	4.12413e-19	Oligodendrocyte
Atad2b	1.98669e-23	0.290828	0.302	0.445	4.33456e-19	Oligodendrocyte
Sez6l2	3.14753e-23	1.14748	0.318	0.334	6.86729e-19	Oligodendrocyte
Scaf11	3.29493e-23	0.367345	0.174	0.256	7.18887e-19	Oligodendrocyte
Reep3	4.89885e-23	0.420718	0.179	0.263	1.06883e-18	Oligodendrocyte
Zfp266	1.0156e-22	0.47547	0.206	0.304	2.21584e-18	Oligodendrocyte
Skap2	1.16546e-22	0.446499	0.282	0.255	2.54281e-18	Oligodendrocyte
Stox2	1.24986e-22	0.346317	0.334	0.5	2.72695e-18	Oligodendrocyte
Serinc1	1.33103e-22	0.328418	0.225	0.326	2.90405e-18	Oligodendrocyte
Gabbr1	2.12975e-22	0.421558	0.23	0.338	4.64668e-18	Oligodendrocyte
Aplp2	2.32613e-22	0.281269	0.343	0.507	5.07514e-18	Oligodendrocyte
Kif16b	8.70712e-22	0.513361	0.179	0.265	1.89972e-17	Oligodendrocyte
Ckap5	2.44243e-21	0.336579	0.289	0.425	5.32889e-17	Oligodendrocyte
Jak2	3.57512e-21	0.983885	0.261	0.248	7.80019e-17	Oligodendrocyte
Appbp2	4.06256e-21	0.45612	0.186	0.273	8.86369e-17	Oligodendrocyte
Ppip5k2	4.26529e-21	0.490474	0.191	0.279	9.30601e-17	Oligodendrocyte
Wwp1	5.56582e-21	0.405464	0.267	0.393	1.21435e-16	Oligodendrocyte
St7l	6.53634e-21	0.469134	0.193	0.282	1.4261e-16	Oligodendrocyte
Trpc1	7.70564e-21	0.616584	0.2	0.296	1.68122e-16	Oligodendrocyte
Fxr1	1.61588e-20	0.359025	0.28	0.41	3.52552e-16	Oligodendrocyte
Phyhipl	1.75744e-20	1.15392	0.257	0.249	3.83439e-16	Oligodendrocyte
Asxl2	1.92072e-20	0.321562	0.262	0.377	4.19062e-16	Oligodendrocyte
St3gal3	3.7307e-20	0.404852	0.275	0.405	8.13964e-16	Oligodendrocyte
Suv420h1	3.83126e-20	0.334886	0.182	0.261	8.35903e-16	Oligodendrocyte
Tecr	6.76765e-20	0.263555	0.373	0.545	1.47657e-15	Oligodendrocyte
Micu1	9.88805e-20	0.471147	0.19	0.276	2.15738e-15	Oligodendrocyte
Apbb2	1.07629e-19	0.470555	0.497	0.577	2.34826e-15	Oligodendrocyte
E130308A19Rik	4.69459e-19	1.08292	0.315	0.338	1.02427e-14	Oligodendrocyte
Eif1	1.47347e-18	0.397808	0.195	0.275	3.21482e-14	Oligodendrocyte
Ndufa4	1.64389e-18	0.354234	0.196	0.275	3.58663e-14	Oligodendrocyte
Sik2	1.67843e-18	0.89165	0.343	0.371	3.66199e-14	Oligodendrocyte
Sh3glb1	2.48036e-18	0.323492	0.204	0.288	5.41166e-14	Oligodendrocyte
Dnm2	2.51369e-18	0.304656	0.249	0.355	5.48437e-14	Oligodendrocyte
Arnt2	3.33226e-18	0.920719	0.321	0.338	7.27032e-14	Oligodendrocyte
9330159F19Rik	3.84647e-18	0.534812	0.27	0.396	8.39222e-14	Oligodendrocyte
Nr3c1	4.75386e-18	0.71429	0.264	0.247	1.0372e-13	Oligodendrocyte
Tmed10	4.92086e-18	0.895402	0.301	0.305	1.07363e-13	Oligodendrocyte
Dcaf17	7.73986e-18	1.11265	0.281	0.285	1.68868e-13	Oligodendrocyte
Csnk1a1	7.88779e-18	0.297225	0.308	0.443	1.72096e-13	Oligodendrocyte
Tmbim6	9.46835e-18	0.297969	0.191	0.266	2.0658e-13	Oligodendrocyte
Srsf5	9.76757e-18	0.289542	0.289	0.412	2.13109e-13	Oligodendrocyte
Atp6ap2	1.06382e-17	0.426999	0.196	0.277	2.32104e-13	Oligodendrocyte
Sltm	1.34599e-17	0.253733	0.364	0.526	2.93669e-13	Oligodendrocyte
Gm26694	1.38293e-17	0.930193	0.382	0.434	3.01728e-13	Oligodendrocyte
Hnrnpdl	1.51292e-17	0.913372	0.356	0.393	3.30088e-13	Oligodendrocyte
Sh3kbp1	1.81013e-17	0.611779	0.406	0.449	3.94933e-13	Oligodendrocyte
Kdm6a	2.30951e-17	0.962786	0.297	0.304	5.0389e-13	Oligodendrocyte
Hsp90ab1	4.87583e-17	0.494584	0.505	0.592	1.06381e-12	Oligodendrocyte
Epc1	6.31511e-17	0.360498	0.288	0.413	1.37783e-12	Oligodendrocyte
Srebf2	8.09692e-17	0.55506	0.195	0.279	1.76659e-12	Oligodendrocyte
Thra	9.42331e-17	1.15566	0.271	0.276	2.05598e-12	Oligodendrocyte
Npepps	1.40149e-16	0.333985	0.342	0.498	3.05776e-12	Oligodendrocyte
[truncated: 4,175 more rows]
